# Supplementary material for: Real‐time analysis of the cancer genome and fragmentome from plasma and urine cell‐free DNA using nanopore sequencing
Source: EMBO Mol Med. 2023 Nov 9;15(12):e17282. doi: 10.15252/emmm.202217282 (PMC10701599; doi:10.15252/emmm.202217282)
Supplement: Supplementary file 3 — Table EV1 [file EMMM-15-e17282-s008.csv]

Table EV1: Patient and samples information.
sample_id	patient_id	cancer	stage	age	gender	sample_type	sequencing	TF_ichorCNA
LUAD_IV_001	215	lung	IV	70	F	Plasma	Illumina	0.036
LUAD_III_002	614	lung	III	75	F	Plasma	Illumina	0.06777
LUAD_IV_003	298	lung	IV	73	M	Plasma	Illumina	0.002539
LUAD_IV_004	254	lung	IV	78	F	Plasma	Illumina	0.2764
LUAD_IV_005	522	lung	IV	65	M	Plasma	Illumina	0.2129
LUAD_IV_006	539	lung	IV	60	M	Plasma	Illumina	0.1052
BLCA_IV_001	A151E	bladder	pT2_grade3	69	M	Urine	Illumina	0.4925
BLCA_IV_002	D29	bladder	pT2_grade3	75	M	Urine	Illumina	0.1924
BLCA_IV_003	A130E	bladder	pT3b_grade3	84	M	Urine	Illumina	0.06868
BLCA_IV_004	A136E	bladder	pT2_grade3	60	M	Urine	Illumina	0.4143
BLCA_IV_005	D101	bladder	pT2_grade3	67	M	Urine	Illumina	0.06121
LUAD_IV_007	98	lung	IV	62	F	Plasma	Illumina	0.1256
LUAD_IV_008	163	lung	IV	60	F	Plasma	Illumina	0.208
LUAD_IV_009	1	lung	IV	65	F	Plasma	Illumina	0.2626
LUAD_IV_010	690	lung	IV	78	M	Plasma	Illumina	0.2264
LUAD_IV_011	321	lung	IV	78	M	Plasma	Illumina	0.37
LUAD_IV_012	685	lung	IV	70	M	Plasma	Illumina	0.3887
BLCA_IV_006	A146E	bladder	pT2_grade3	67	M	Urine	Illumina	0.09687
BLCA_IV_007	A155E	bladder	pT2_grade3	73	F	Urine	Illumina	0.04798
BLCA_IV_008	A163E	bladder	pT1_grade3	75	M	Urine	Illumina	0.4446
CNTL_001	N123	control	NA	77	F	Urine	Illumina	0.03447
CNTL_002	N195E	control	NA	75	M	Urine	Illumina	0.02984
LUAD_IV_001	215	lung	IV	70	F	Plasma	Nanopore	0.04941
LUAD_III_002	614	lung	III	75	F	Plasma	Nanopore	0.03494
LUAD_IV_003	298	lung	IV	73	M	Plasma	Nanopore	0.6397
LUAD_IV_004	254	lung	IV	78	F	Plasma	Nanopore	0.3632
LUAD_IV_005	522	lung	IV	65	M	Plasma	Nanopore	0.2533
LUAD_IV_006	539	lung	IV	60	M	Plasma	Nanopore	0.08772
BLCA_IV_001	A151E	bladder	pT2_grade3	69	M	Urine	Nanopore	0.5048
BLCA_IV_002	D29	bladder	pT2_grade3	75	M	Urine	Nanopore	0.15
BLCA_IV_003	A130E	bladder	pT3b_grade3	84	M	Urine	Nanopore	0.06745
BLCA_IV_004	A136E	bladder	pT2_grade3	60	M	Urine	Nanopore	0.4904
BLCA_IV_005	D101	bladder	pT2_grade3	67	M	Urine	Nanopore	0.0482
LUAD_IV_007	98	lung	IV	62	F	Plasma	Nanopore	0.1682
LUAD_IV_008	163	lung	IV	60	F	Plasma	Nanopore	0.2485
LUAD_IV_009	1	lung	IV	65	F	Plasma	Nanopore	0.3291
LUAD_IV_010	690	lung	IV	78	M	Plasma	Nanopore	0.2515
LUAD_IV_011	321	lung	IV	78	M	Plasma	Nanopore	0.3082
LUAD_IV_012	685	lung	IV	70	M	Plasma	Nanopore	0.3872
BLCA_IV_006	A146E	bladder	pT2_grade3	67	M	Urine	Nanopore	0.03317
BLCA_IV_007	A155E	bladder	pT2_grade3	73	F	Urine	Nanopore	0
BLCA_IV_008	A163E	bladder	pT1_grade3	75	M	Urine	Nanopore	0.4625
CNTL_001	N123	control	NA	77	F	Urine	Nanopore	0.0334
CNTL_002	N195E	control	NA	75	M	Urine	Nanopore	0
CNTL_003	HDD_108	control	NA	NA	NA	Plasma	Illumina	0.01078
CNTL_004	HDD_098	control	NA	NA	NA	Plasma	Illumina	0.0053
CNTL_005	HDD_061	control	NA	NA	NA	Plasma	Illumina	0.01377
CNTL_003	HDD_108	control	NA	NA	NA	Plasma	Nanopore	0.009151
CNTL_004	HDD_098	control	NA	NA	NA	Plasma	Nanopore	0.01351
CNTL_005	HDD_061	control	NA	NA	NA	Plasma	Nanopore	0.02505
LUAD_III_013	1276	lung	III	NA	NA	Plasma	Nanopore	0.08082
LUAD_III_014	1234	lung	III	NA	NA	Plasma	Nanopore	0.02262
LUAD_III_015	1919	lung	III	NA	NA	Plasma	Nanopore	0.0334
LUAD_III_016	1325	lung	III	NA	NA	Plasma	Nanopore	0.02669
LUAD_III_017	1340	lung	III	NA	NA	Plasma	Nanopore	0.02265
LUAD_III_018	1341	lung	III	NA	NA	Plasma	Nanopore	0.04549
LUAD_III_019	1118	lung	III	NA	NA	Plasma	Nanopore	0.04673
LUAD_III_020	1157	lung	III	NA	NA	Plasma	Nanopore	0.0606
LUAD_III_021	1183	lung	III	NA	NA	Plasma	Nanopore	0.2164
LUAD_III_022	1172	lung	III	NA	NA	Plasma	Nanopore	0.02074
LUAD_III_013	1276	lung	III	NA	NA	Plasma	Illumina	0.1186
LUAD_III_014	1234	lung	III	NA	NA	Plasma	Illumina	NA
LUAD_III_015	1919	lung	III	NA	NA	Plasma	Illumina	0.02061
LUAD_III_016	1325	lung	III	NA	NA	Plasma	Illumina	0.0351
LUAD_III_017	1340	lung	III	NA	NA	Plasma	Illumina	0
LUAD_III_018	1341	lung	III	NA	NA	Plasma	Illumina	0.0212
LUAD_III_019	1118	lung	III	NA	NA	Plasma	Illumina	0
LUAD_III_020	1157	lung	III	NA	NA	Plasma	Illumina	0.07099
LUAD_III_021	1183	lung	III	NA	NA	Plasma	Illumina	0.2923
LUAD_III_022	1172	lung	III	NA	NA	Plasma	Illumina	0.02816
