# Supplementary material for: Real‐time analysis of the cancer genome and fragmentome from plasma and urine cell‐free DNA using nanopore sequencing
Source: EMBO Mol Med. 2023 Nov 9;15(12):e17282. doi: 10.15252/emmm.202217282 (PMC10701599; doi:10.15252/emmm.202217282)
Supplement: Supplementary file 5 — Source Data for Figure 1 [file EMMM-15-e17282-s001.zip › EMM-2022-17282-V4-Figure_1B_Source_Data-sd.csv]

chr	start	end	position	LP0034_12_L002.logR	BC05.logR
chr1	1000001	2000000	chr1_1000001_2000000	NA	NA
chr1	3000001	4000000	chr1_3000001_4000000	-0.0719	-0.2164
chr1	4000001	5000000	chr1_4000001_5000000	0.086	0.0535
chr1	5000001	6000000	chr1_5000001_6000000	0.1191	0.1832
chr1	6000001	7000000	chr1_6000001_7000000	0.1142	-0.2463
chr1	7000001	8000000	chr1_7000001_8000000	0.1169	0.0435
chr1	8000001	9000000	chr1_8000001_9000000	0.1376	0.2592
chr1	9000001	10000000	chr1_9000001_10000000	0.1172	0.0115
chr1	10000001	11000000	chr1_10000001_11000000	0.1419	-0.024
chr1	11000001	12000000	chr1_11000001_12000000	0.1476	0.1046
chr1	14000001	15000000	chr1_14000001_15000000	0.1153	-0.1079
chr1	15000001	16000000	chr1_15000001_16000000	0.1136	0.2499
chr1	17000001	18000000	chr1_17000001_18000000	0.0622	0.1116
chr1	18000001	19000000	chr1_18000001_19000000	0.0339	0.2952
chr1	19000001	20000000	chr1_19000001_20000000	0.1542	-0.1706
chr1	20000001	21000000	chr1_20000001_21000000	0.1657	0.0404
chr1	21000001	22000000	chr1_21000001_22000000	0.1807	-0.1578
chr1	22000001	23000000	chr1_22000001_23000000	0.0613	0.0551
chr1	23000001	24000000	chr1_23000001_24000000	0.1887	-0.0107
chr1	24000001	25000000	chr1_24000001_25000000	0.1675	0.1663
chr1	25000001	26000000	chr1_25000001_26000000	0.1052	0.0179
chr1	26000001	27000000	chr1_26000001_27000000	0.1766	-0.2091
chr1	27000001	28000000	chr1_27000001_28000000	0.1949	0.3829
chr1	28000001	29000000	chr1_28000001_29000000	0.2257	0.1469
chr1	29000001	30000000	chr1_29000001_30000000	NA	NA
chr1	30000001	31000000	chr1_30000001_31000000	0.1013	-0.1279
chr1	31000001	32000000	chr1_31000001_32000000	0.1331	-0.0253
chr1	32000001	33000000	chr1_32000001_33000000	0.079	0.0852
chr1	33000001	34000000	chr1_33000001_34000000	0.0282	-0.0146
chr1	34000001	35000000	chr1_34000001_35000000	0.0709	0.2531
chr1	35000001	36000000	chr1_35000001_36000000	0.1166	0.1131
chr1	36000001	37000000	chr1_36000001_37000000	0.0643	0.0727
chr1	37000001	38000000	chr1_37000001_38000000	0.0353	-0.0219
chr1	38000001	39000000	chr1_38000001_39000000	0.0595	-0.0526
chr1	39000001	40000000	chr1_39000001_40000000	0.0837	-0.0572
chr1	40000001	41000000	chr1_40000001_41000000	0.1146	0.1036
chr1	41000001	42000000	chr1_41000001_42000000	-0.0066	0.0307
chr1	42000001	43000000	chr1_42000001_43000000	0.0984	0.1285
chr1	43000001	44000000	chr1_43000001_44000000	0.0654	0.0606
chr1	44000001	45000000	chr1_44000001_45000000	0.102	0.0098
chr1	45000001	46000000	chr1_45000001_46000000	0.1225	-0.0505
chr1	46000001	47000000	chr1_46000001_47000000	0.0716	-0.091
chr1	47000001	48000000	chr1_47000001_48000000	0.0189	0.3337
chr1	48000001	49000000	chr1_48000001_49000000	0.0121	0.1549
chr1	49000001	50000000	chr1_49000001_50000000	0.0454	0.3416
chr1	50000001	51000000	chr1_50000001_51000000	0.0836	-0.026
chr1	51000001	52000000	chr1_51000001_52000000	0.1091	-0.1831
chr1	52000001	53000000	chr1_52000001_53000000	-0.0343	0.1163
chr1	53000001	54000000	chr1_53000001_54000000	-0.0898	-0.0421
chr1	54000001	55000000	chr1_54000001_55000000	-0.1175	0.0869
chr1	55000001	56000000	chr1_55000001_56000000	-0.0714	0.1195
chr1	56000001	57000000	chr1_56000001_57000000	-0.1264	-0.0691
chr1	57000001	58000000	chr1_57000001_58000000	-0.0842	-0.0634
chr1	58000001	59000000	chr1_58000001_59000000	-0.0816	-0.1433
chr1	59000001	60000000	chr1_59000001_60000000	-0.1029	-0.0846
chr1	60000001	61000000	chr1_60000001_61000000	-0.0697	-0.1072
chr1	61000001	62000000	chr1_61000001_62000000	-0.1168	-0.1744
chr1	62000001	63000000	chr1_62000001_63000000	-0.0702	-0.0244
chr1	63000001	64000000	chr1_63000001_64000000	-0.1008	0.0332
chr1	64000001	65000000	chr1_64000001_65000000	-0.0989	-0.281
chr1	65000001	66000000	chr1_65000001_66000000	-0.0344	-0.0114
chr1	66000001	67000000	chr1_66000001_67000000	-0.0474	0.1564
chr1	67000001	68000000	chr1_67000001_68000000	-0.0697	-0.14
chr1	68000001	69000000	chr1_68000001_69000000	-0.0298	-0.0148
chr1	69000001	70000000	chr1_69000001_70000000	-0.0742	-0.0624
chr1	70000001	71000000	chr1_70000001_71000000	-0.0728	-0.0515
chr1	71000001	72000000	chr1_71000001_72000000	-0.0781	-0.0129
chr1	72000001	73000000	chr1_72000001_73000000	-0.1042	-0.2108
chr1	73000001	74000000	chr1_73000001_74000000	-0.0814	-0.0588
chr1	74000001	75000000	chr1_74000001_75000000	-0.0636	-0.0902
chr1	75000001	76000000	chr1_75000001_76000000	-0.011	-0.1438
chr1	76000001	77000000	chr1_76000001_77000000	-0.0567	-0.0052
chr1	77000001	78000000	chr1_77000001_78000000	-0.0279	-0.1087
chr1	78000001	79000000	chr1_78000001_79000000	-0.0551	-0.0107
chr1	79000001	80000000	chr1_79000001_80000000	-0.0573	0.0149
chr1	80000001	81000000	chr1_80000001_81000000	-0.0759	0.0398
chr1	81000001	82000000	chr1_81000001_82000000	-0.0653	-0.0539
chr1	82000001	83000000	chr1_82000001_83000000	-0.0655	0.0758
chr1	84000001	85000000	chr1_84000001_85000000	-0.0601	-0.0124
chr1	85000001	86000000	chr1_85000001_86000000	-0.0278	-0.0606
chr1	86000001	87000000	chr1_86000001_87000000	-0.0754	0.0938
chr1	87000001	88000000	chr1_87000001_88000000	-0.0785	0.0258
chr1	88000001	89000000	chr1_88000001_89000000	-0.067	-0.1562
chr1	89000001	90000000	chr1_89000001_90000000	-0.0644	-0.0293
chr1	90000001	91000000	chr1_90000001_91000000	-0.0885	-0.2903
chr1	91000001	92000000	chr1_91000001_92000000	-0.0744	-0.1356
chr1	92000001	93000000	chr1_92000001_93000000	-0.0253	-0.0782
chr1	93000001	94000000	chr1_93000001_94000000	-0.0079	0.0376
chr1	94000001	95000000	chr1_94000001_95000000	-0.0814	-0.1083
chr1	95000001	96000000	chr1_95000001_96000000	-0.0634	0.1039
chr1	96000001	97000000	chr1_96000001_97000000	-0.1121	-0.1545
chr1	97000001	98000000	chr1_97000001_98000000	-0.0816	0.0913
chr1	98000001	99000000	chr1_98000001_99000000	-0.0928	0.0267
chr1	99000001	100000000	chr1_99000001_100000000	-0.065	0.0504
chr1	100000001	101000000	chr1_100000001_101000000	-0.0791	-0.1082
chr1	101000001	102000000	chr1_101000001_102000000	-0.1405	-0.0116
chr1	102000001	103000000	chr1_102000001_103000000	-0.198	-0.26
chr1	104000001	105000000	chr1_104000001_105000000	-0.1666	-0.1368
chr1	105000001	106000000	chr1_105000001_106000000	-0.1787	-0.1856
chr1	106000001	107000000	chr1_106000001_107000000	-0.1713	0.0745
chr1	107000001	108000000	chr1_107000001_108000000	-0.1782	-0.1336
chr1	109000001	110000000	chr1_109000001_110000000	-0.1407	0.0502
chr1	110000001	111000000	chr1_110000001_111000000	-0.1572	-0.293
chr1	111000001	112000000	chr1_111000001_112000000	-0.1772	0.0125
chr1	112000001	113000000	chr1_112000001_113000000	-0.1505	-0.0587
chr1	113000001	114000000	chr1_113000001_114000000	-0.155	-0.2376
chr1	114000001	115000000	chr1_114000001_115000000	-0.2295	0.0971
chr1	115000001	116000000	chr1_115000001_116000000	-0.238	-0.0587
chr1	116000001	117000000	chr1_116000001_117000000	-0.1673	-0.2116
chr1	117000001	118000000	chr1_117000001_118000000	-0.1555	-0.4705
chr1	118000001	119000000	chr1_118000001_119000000	-0.1654	-0.3052
chr1	119000001	120000000	chr1_119000001_120000000	-0.1856	-0.2156
chr1	150000001	151000000	chr1_150000001_151000000	0.1661	0.0139
chr1	151000001	152000000	chr1_151000001_152000000	0.1307	0.1315
chr1	152000001	153000000	chr1_152000001_153000000	0.0604	0.071
chr1	153000001	154000000	chr1_153000001_154000000	0.1189	-0.0241
chr1	154000001	155000000	chr1_154000001_155000000	0.1279	-0.0524
chr1	155000001	156000000	chr1_155000001_156000000	0.1605	0.0295
chr1	156000001	157000000	chr1_156000001_157000000	0.0799	-0.0725
chr1	157000001	158000000	chr1_157000001_158000000	0.0704	0.2039
chr1	158000001	159000000	chr1_158000001_159000000	0.0539	0.1472
chr1	159000001	160000000	chr1_159000001_160000000	0.0955	0.027
chr1	160000001	161000000	chr1_160000001_161000000	0.1092	0.0818
chr1	162000001	163000000	chr1_162000001_163000000	0.1009	0.0884
chr1	163000001	164000000	chr1_163000001_164000000	0.0409	0.1701
chr1	164000001	165000000	chr1_164000001_165000000	0.056	-0.0231
chr1	165000001	166000000	chr1_165000001_166000000	0.0447	0.1683
chr1	166000001	167000000	chr1_166000001_167000000	0.0748	-0.0222
chr1	167000001	168000000	chr1_167000001_168000000	0.0724	0.1213
chr1	168000001	169000000	chr1_168000001_169000000	0.0784	0.066
chr1	169000001	170000000	chr1_169000001_170000000	0.127	-0.0853
chr1	170000001	171000000	chr1_170000001_171000000	0.0419	0.1804
chr1	171000001	172000000	chr1_171000001_172000000	0.1026	0.0245
chr1	172000001	173000000	chr1_172000001_173000000	0.0737	0.2604
chr1	173000001	174000000	chr1_173000001_174000000	0.1365	0.0364
chr1	174000001	175000000	chr1_174000001_175000000	0.1055	0.2424
chr1	175000001	176000000	chr1_175000001_176000000	0.0453	0.0787
chr1	176000001	177000000	chr1_176000001_177000000	0.0959	-0.062
chr1	177000001	178000000	chr1_177000001_178000000	0.0899	0.0873
chr1	178000001	179000000	chr1_178000001_179000000	0.1097	-0.0843
chr1	179000001	180000000	chr1_179000001_180000000	0.1427	0.1435
chr1	180000001	181000000	chr1_180000001_181000000	0.0918	0.0121
chr1	181000001	182000000	chr1_181000001_182000000	0.0903	0.3003
chr1	182000001	183000000	chr1_182000001_183000000	0.1284	-0.0177
chr1	183000001	184000000	chr1_183000001_184000000	0.1028	0.0847
chr1	184000001	185000000	chr1_184000001_185000000	0.1089	-0.1115
chr1	185000001	186000000	chr1_185000001_186000000	0.1152	0.2393
chr1	186000001	187000000	chr1_186000001_187000000	0.0795	0.0315
chr1	187000001	188000000	chr1_187000001_188000000	0.0904	0.3682
chr1	188000001	189000000	chr1_188000001_189000000	0.0888	0.2239
chr1	189000001	190000000	chr1_189000001_190000000	NA	NA
chr1	190000001	191000000	chr1_190000001_191000000	NA	NA
chr1	191000001	192000000	chr1_191000001_192000000	0.029	-0.225
chr1	192000001	193000000	chr1_192000001_193000000	0.0599	0.1904
chr1	193000001	194000000	chr1_193000001_194000000	0.0582	-0.0487
chr1	194000001	195000000	chr1_194000001_195000000	0.0601	0.0164
chr1	195000001	196000000	chr1_195000001_196000000	0.0248	0.0555
chr1	196000001	197000000	chr1_196000001_197000000	0.0331	0.3451
chr1	197000001	198000000	chr1_197000001_198000000	0.0901	0.2754
chr1	198000001	199000000	chr1_198000001_199000000	0.0584	0.3466
chr1	199000001	200000000	chr1_199000001_200000000	0.0656	-0.1353
chr1	200000001	201000000	chr1_200000001_201000000	0.1097	-0.5255
chr1	201000001	202000000	chr1_201000001_202000000	0.0129	0.1545
chr1	202000001	203000000	chr1_202000001_203000000	0.0585	-0.0724
chr1	203000001	204000000	chr1_203000001_204000000	0.0644	0.0912
chr1	204000001	205000000	chr1_204000001_205000000	0.0453	0.2588
chr1	205000001	206000000	chr1_205000001_206000000	0.0792	0.0799
chr1	207000001	208000000	chr1_207000001_208000000	0.0952	0.2016
chr1	208000001	209000000	chr1_208000001_209000000	0.0308	-0.0459
chr1	209000001	210000000	chr1_209000001_210000000	0.0911	0.1671
chr1	210000001	211000000	chr1_210000001_211000000	0.0741	-0.095
chr1	211000001	212000000	chr1_211000001_212000000	0.1205	-0.0882
chr1	212000001	213000000	chr1_212000001_213000000	0.1518	0.1577
chr1	213000001	214000000	chr1_213000001_214000000	0.1284	0.104
chr1	214000001	215000000	chr1_214000001_215000000	0.0967	0.1073
chr1	215000001	216000000	chr1_215000001_216000000	0.1108	0.3108
chr1	216000001	217000000	chr1_216000001_217000000	0.0805	-0.1395
chr1	217000001	218000000	chr1_217000001_218000000	0.1002	-0.1399
chr1	218000001	219000000	chr1_218000001_219000000	-0.2429	-0.3758
chr1	219000001	220000000	chr1_219000001_220000000	0.1126	0.1442
chr1	220000001	221000000	chr1_220000001_221000000	0.1213	-0.0863
chr1	221000001	222000000	chr1_221000001_222000000	0.045	-0.042
chr1	222000001	223000000	chr1_222000001_223000000	0.0962	0.1443
chr1	224000001	225000000	chr1_224000001_225000000	0.109	0.0799
chr1	225000001	226000000	chr1_225000001_226000000	0.1477	-0.0832
chr1	226000001	227000000	chr1_226000001_227000000	0.0932	-0.1877
chr1	227000001	228000000	chr1_227000001_228000000	0.1039	0.1512
chr1	229000001	230000000	chr1_229000001_230000000	0.0802	0.0181
chr1	230000001	231000000	chr1_230000001_231000000	0.0737	0.0787
chr1	231000001	232000000	chr1_231000001_232000000	0.0804	0.0991
chr1	232000001	233000000	chr1_232000001_233000000	0.062	0.1595
chr1	233000001	234000000	chr1_233000001_234000000	0.092	0.1096
chr1	234000001	235000000	chr1_234000001_235000000	0.1197	-0.1438
chr1	235000001	236000000	chr1_235000001_236000000	0.1324	-0.0382
chr1	236000001	237000000	chr1_236000001_237000000	0.1041	-0.0724
chr1	237000001	238000000	chr1_237000001_238000000	0.0762	0.0896
chr1	238000001	239000000	chr1_238000001_239000000	0.071	0.1878
chr1	239000001	240000000	chr1_239000001_240000000	0.04	0.2117
chr1	240000001	241000000	chr1_240000001_241000000	0.0748	0.0568
chr1	241000001	242000000	chr1_241000001_242000000	0.0951	-0.0942
chr1	244000001	245000000	chr1_244000001_245000000	0.1036	0.116
chr1	245000001	246000000	chr1_245000001_246000000	0.0548	-0.0564
chr1	246000001	247000000	chr1_246000001_247000000	0.0779	-0.0588
chr1	247000001	248000000	chr1_247000001_248000000	0.1	-0.0105
chr2	1	1000000	chr2_1_1000000	NA	NA
chr2	1000001	2000000	chr2_1000001_2000000	-0.1709	-0.0735
chr2	2000001	3000000	chr2_2000001_3000000	-0.1122	-0.0872
chr2	3000001	4000000	chr2_3000001_4000000	-0.1134	-0.0566
chr2	4000001	5000000	chr2_4000001_5000000	-0.069	0.1397
chr2	5000001	6000000	chr2_5000001_6000000	-0.0896	0.1099
chr2	6000001	7000000	chr2_6000001_7000000	-0.1328	0.011
chr2	7000001	8000000	chr2_7000001_8000000	-0.1448	-0.3511
chr2	8000001	9000000	chr2_8000001_9000000	-0.128	0.0673
chr2	9000001	10000000	chr2_9000001_10000000	-0.0841	0.0423
chr2	10000001	11000000	chr2_10000001_11000000	-0.1484	-0.2272
chr2	11000001	12000000	chr2_11000001_12000000	-0.1085	-0.1728
chr2	12000001	13000000	chr2_12000001_13000000	-0.0952	0.0985
chr2	13000001	14000000	chr2_13000001_14000000	-0.0241	0.1559
chr2	14000001	15000000	chr2_14000001_15000000	-0.0555	-0.2145
chr2	15000001	16000000	chr2_15000001_16000000	-0.0951	-0.0133
chr2	16000001	17000000	chr2_16000001_17000000	NA	NA
chr2	17000001	18000000	chr2_17000001_18000000	-0.0991	0.1514
chr2	18000001	19000000	chr2_18000001_19000000	-0.0415	-0.1875
chr2	19000001	20000000	chr2_19000001_20000000	-0.0296	0.0699
chr2	20000001	21000000	chr2_20000001_21000000	NA	NA
chr2	21000001	22000000	chr2_21000001_22000000	-0.0655	0.074
chr2	22000001	23000000	chr2_22000001_23000000	-0.1117	-0.102
chr2	23000001	24000000	chr2_23000001_24000000	-0.052	0.0792
chr2	24000001	25000000	chr2_24000001_25000000	-0.0106	0.1516
chr2	25000001	26000000	chr2_25000001_26000000	-0.0312	-0.1148
chr2	26000001	27000000	chr2_26000001_27000000	-0.0713	-0.313
chr2	27000001	28000000	chr2_27000001_28000000	0.0068	0.0483
chr2	28000001	29000000	chr2_28000001_29000000	-0.0637	0.082
chr2	29000001	30000000	chr2_29000001_30000000	-0.093	-0.3126
chr2	30000001	31000000	chr2_30000001_31000000	-0.0734	-0.0432
chr2	31000001	32000000	chr2_31000001_32000000	NA	NA
chr2	32000001	33000000	chr2_32000001_33000000	NA	NA
chr2	33000001	34000000	chr2_33000001_34000000	-0.0663	-0.2897
chr2	34000001	35000000	chr2_34000001_35000000	-0.0642	-0.0056
chr2	35000001	36000000	chr2_35000001_36000000	-0.0646	-0.2382
chr2	36000001	37000000	chr2_36000001_37000000	-0.0587	-0.1289
chr2	37000001	38000000	chr2_37000001_38000000	-0.0354	0.0134
chr2	38000001	39000000	chr2_38000001_39000000	-0.026	-0.0732
chr2	39000001	40000000	chr2_39000001_40000000	-0.0588	-0.0915
chr2	40000001	41000000	chr2_40000001_41000000	-0.0536	-0.1547
chr2	41000001	42000000	chr2_41000001_42000000	-0.0531	0.0505
chr2	42000001	43000000	chr2_42000001_43000000	-0.0667	0.0812
chr2	43000001	44000000	chr2_43000001_44000000	-0.0288	-0.145
chr2	44000001	45000000	chr2_44000001_45000000	-0.0852	0.0328
chr2	45000001	46000000	chr2_45000001_46000000	-0.0972	0.0799
chr2	46000001	47000000	chr2_46000001_47000000	-0.0671	-0.0152
chr2	47000001	48000000	chr2_47000001_48000000	-0.0375	-0.2716
chr2	48000001	49000000	chr2_48000001_49000000	-0.0576	0.0396
chr2	49000001	50000000	chr2_49000001_50000000	-0.0795	0.0553
chr2	50000001	51000000	chr2_50000001_51000000	-0.0751	-0.0991
chr2	51000001	52000000	chr2_51000001_52000000	-0.0659	0.0224
chr2	52000001	53000000	chr2_52000001_53000000	-0.0785	0.1055
chr2	53000001	54000000	chr2_53000001_54000000	-0.0809	-0.3207
chr2	54000001	55000000	chr2_54000001_55000000	-0.0664	0.0466
chr2	55000001	56000000	chr2_55000001_56000000	-0.0134	-0.0585
chr2	56000001	57000000	chr2_56000001_57000000	-0.0667	-0.1248
chr2	57000001	58000000	chr2_57000001_58000000	-0.0919	-0.013
chr2	58000001	59000000	chr2_58000001_59000000	-0.1282	-0.1363
chr2	59000001	60000000	chr2_59000001_60000000	-0.1537	-0.0408
chr2	60000001	61000000	chr2_60000001_61000000	-0.0667	-0.018
chr2	61000001	62000000	chr2_61000001_62000000	-0.0153	-0.1002
chr2	62000001	63000000	chr2_62000001_63000000	-0.0127	0.0346
chr2	63000001	64000000	chr2_63000001_64000000	-0.0641	-0.0546
chr2	64000001	65000000	chr2_64000001_65000000	-0.0472	0.0604
chr2	65000001	66000000	chr2_65000001_66000000	-0.0508	0.0202
chr2	66000001	67000000	chr2_66000001_67000000	-0.1047	-0.2015
chr2	67000001	68000000	chr2_67000001_68000000	-0.0887	-0.1026
chr2	68000001	69000000	chr2_68000001_69000000	-0.0248	0.1389
chr2	69000001	70000000	chr2_69000001_70000000	-0.0323	-0.006
chr2	70000001	71000000	chr2_70000001_71000000	-0.0311	-0.3083
chr2	71000001	72000000	chr2_71000001_72000000	-0.0843	0.0516
chr2	72000001	73000000	chr2_72000001_73000000	-0.0507	0.1399
chr2	73000001	74000000	chr2_73000001_74000000	-0.0018	-0.0969
chr2	74000001	75000000	chr2_74000001_75000000	-0.015	-0.172
chr2	75000001	76000000	chr2_75000001_76000000	-0.0528	0.23
chr2	76000001	77000000	chr2_76000001_77000000	-0.0246	-0.2187
chr2	77000001	78000000	chr2_77000001_78000000	-0.0322	0.0282
chr2	78000001	79000000	chr2_78000001_79000000	-0.089	0.1258
chr2	79000001	80000000	chr2_79000001_80000000	-0.0767	-0.052
chr2	80000001	81000000	chr2_80000001_81000000	-0.0638	-0.1343
chr2	81000001	82000000	chr2_81000001_82000000	-0.0698	0.0559
chr2	82000001	83000000	chr2_82000001_83000000	-0.0874	0.1967
chr2	83000001	84000000	chr2_83000001_84000000	-0.0564	0.1061
chr2	84000001	85000000	chr2_84000001_85000000	0.001	0.0567
chr2	85000001	86000000	chr2_85000001_86000000	-0.0335	-0.4265
chr2	88000001	89000000	chr2_88000001_89000000	-0.0818	0.0475
chr2	98000001	99000000	chr2_98000001_99000000	-0.0058	0.1705
chr2	99000001	100000000	chr2_99000001_100000000	-0.0253	-9.00E-04
chr2	100000001	101000000	chr2_100000001_101000000	-0.0453	-0.0518
chr2	101000001	102000000	chr2_101000001_102000000	-0.0528	-0.1233
chr2	102000001	103000000	chr2_102000001_103000000	-0.0738	-0.0052
chr2	103000001	104000000	chr2_103000001_104000000	-0.0204	0.0964
chr2	104000001	105000000	chr2_104000001_105000000	-0.0531	-0.2174
chr2	105000001	106000000	chr2_105000001_106000000	-0.0425	-0.0365
chr2	107000001	108000000	chr2_107000001_108000000	-0.0962	0.2122
chr2	114000001	115000000	chr2_114000001_115000000	-0.0399	-0.1046
chr2	115000001	116000000	chr2_115000001_116000000	-0.002	-0.0694
chr2	116000001	117000000	chr2_116000001_117000000	0.01	0.037
chr2	117000001	118000000	chr2_117000001_118000000	-0.0115	-0.0355
chr2	118000001	119000000	chr2_118000001_119000000	0.01	-0.0802
chr2	119000001	120000000	chr2_119000001_120000000	0.003	0.1009
chr2	120000001	121000000	chr2_120000001_121000000	-0.0423	-0.1103
chr2	121000001	122000000	chr2_121000001_122000000	0.0304	-0.0915
chr2	122000001	123000000	chr2_122000001_123000000	0.0148	-0.1219
chr2	123000001	124000000	chr2_123000001_124000000	-0.0422	0.0655
chr2	124000001	125000000	chr2_124000001_125000000	-0.0085	-0.2412
chr2	125000001	126000000	chr2_125000001_126000000	0.0246	0.228
chr2	126000001	127000000	chr2_126000001_127000000	0.0314	0.1049
chr2	127000001	128000000	chr2_127000001_128000000	0.0276	0.0228
chr2	128000001	129000000	chr2_128000001_129000000	-0.0121	-0.0406
chr2	129000001	130000000	chr2_129000001_130000000	0.0247	-0.0019
chr2	133000001	134000000	chr2_133000001_134000000	0.0729	0.1393
chr2	134000001	135000000	chr2_134000001_135000000	-0.0176	0.0062
chr2	135000001	136000000	chr2_135000001_136000000	0.0807	0.0946
chr2	136000001	137000000	chr2_136000001_137000000	0.0418	0.1225
chr2	137000001	138000000	chr2_137000001_138000000	0.036	0.035
chr2	138000001	139000000	chr2_138000001_139000000	-0.0051	-0.0799
chr2	139000001	140000000	chr2_139000001_140000000	0.0865	0.2868
chr2	140000001	141000000	chr2_140000001_141000000	0.0228	0.2781
chr2	141000001	142000000	chr2_141000001_142000000	-0.0312	-0.018
chr2	142000001	143000000	chr2_142000001_143000000	-0.0269	-0.1739
chr2	143000001	144000000	chr2_143000001_144000000	-0.0233	-0.1018
chr2	144000001	145000000	chr2_144000001_145000000	-0.0057	-0.0787
chr2	145000001	146000000	chr2_145000001_146000000	-0.0874	-0.2024
chr2	146000001	147000000	chr2_146000001_147000000	-0.0358	-0.0848
chr2	147000001	148000000	chr2_147000001_148000000	-0.0383	-0.1728
chr2	148000001	149000000	chr2_148000001_149000000	0.039	0.17
chr2	149000001	150000000	chr2_149000001_150000000	0.001	-0.1769
chr2	150000001	151000000	chr2_150000001_151000000	0.0319	0.0537
chr2	151000001	152000000	chr2_151000001_152000000	0.0697	0.0338
chr2	152000001	153000000	chr2_152000001_153000000	0.0775	0.0988
chr2	153000001	154000000	chr2_153000001_154000000	0.0388	0.0948
chr2	154000001	155000000	chr2_154000001_155000000	0.0152	0.2346
chr2	155000001	156000000	chr2_155000001_156000000	0.0056	-0.0226
chr2	156000001	157000000	chr2_156000001_157000000	0.0326	-0.109
chr2	157000001	158000000	chr2_157000001_158000000	0.007	0.2236
chr2	158000001	159000000	chr2_158000001_159000000	0.0359	-0.1547
chr2	159000001	160000000	chr2_159000001_160000000	0.0376	-0.0193
chr2	160000001	161000000	chr2_160000001_161000000	0.0071	0.1776
chr2	161000001	162000000	chr2_161000001_162000000	0.0192	0.4077
chr2	162000001	163000000	chr2_162000001_163000000	0.0187	0.0546
chr2	163000001	164000000	chr2_163000001_164000000	0.02	0.0187
chr2	164000001	165000000	chr2_164000001_165000000	0.04	-0.0352
chr2	165000001	166000000	chr2_165000001_166000000	0.0026	-0.011
chr2	166000001	167000000	chr2_166000001_167000000	0.0239	0.0041
chr2	167000001	168000000	chr2_167000001_168000000	0.0243	-0.0641
chr2	168000001	169000000	chr2_168000001_169000000	-0.001	0.1594
chr2	169000001	170000000	chr2_169000001_170000000	0.0352	0.033
chr2	170000001	171000000	chr2_170000001_171000000	0.0358	-0.2937
chr2	171000001	172000000	chr2_171000001_172000000	0.0435	0.1411
chr2	172000001	173000000	chr2_172000001_173000000	0.022	-0.3907
chr2	173000001	174000000	chr2_173000001_174000000	-0.0033	-0.0284
chr2	174000001	175000000	chr2_174000001_175000000	0.0356	-0.0017
chr2	175000001	176000000	chr2_175000001_176000000	0.0134	-0.0778
chr2	176000001	177000000	chr2_176000001_177000000	0.0365	-0.0357
chr2	177000001	178000000	chr2_177000001_178000000	0.0178	0.0698
chr2	178000001	179000000	chr2_178000001_179000000	0.0374	0.0334
chr2	179000001	180000000	chr2_179000001_180000000	0.0225	-0.0116
chr2	180000001	181000000	chr2_180000001_181000000	-0.0144	0.0311
chr2	181000001	182000000	chr2_181000001_182000000	-0.0218	-0.0551
chr2	182000001	183000000	chr2_182000001_183000000	0.051	-0.1268
chr2	183000001	184000000	chr2_183000001_184000000	0.0732	0.3226
chr2	184000001	185000000	chr2_184000001_185000000	-0.0372	0.1481
chr2	185000001	186000000	chr2_185000001_186000000	0.0164	0.3227
chr2	186000001	187000000	chr2_186000001_187000000	0.0382	0.0546
chr2	187000001	188000000	chr2_187000001_188000000	0.0205	-0.2105
chr2	188000001	189000000	chr2_188000001_189000000	0.0179	-0.1959
chr2	189000001	190000000	chr2_189000001_190000000	0.0484	0.1653
chr2	190000001	191000000	chr2_190000001_191000000	0.0559	-0.0172
chr2	191000001	192000000	chr2_191000001_192000000	0.0064	-0.1253
chr2	192000001	193000000	chr2_192000001_193000000	0.0359	0.1146
chr2	193000001	194000000	chr2_193000001_194000000	NA	NA
chr2	194000001	195000000	chr2_194000001_195000000	0.0026	0.0442
chr2	195000001	196000000	chr2_195000001_196000000	-0.0205	-0.0406
chr2	196000001	197000000	chr2_196000001_197000000	0.048	-0.1131
chr2	197000001	198000000	chr2_197000001_198000000	0.0591	0.1198
chr2	198000001	199000000	chr2_198000001_199000000	0.0188	-0.052
chr2	199000001	200000000	chr2_199000001_200000000	0.025	-0.0356
chr2	200000001	201000000	chr2_200000001_201000000	0.0194	0.2016
chr2	201000001	202000000	chr2_201000001_202000000	0.0644	-0.0363
chr2	202000001	203000000	chr2_202000001_203000000	0.0558	0.0782
chr2	203000001	204000000	chr2_203000001_204000000	0.0352	0.0959
chr2	204000001	205000000	chr2_204000001_205000000	-0.0311	-0.1407
chr2	205000001	206000000	chr2_205000001_206000000	-0.0057	-0.3419
chr2	206000001	207000000	chr2_206000001_207000000	0.0417	-0.0276
chr2	207000001	208000000	chr2_207000001_208000000	4.00E-04	0.0648
chr2	208000001	209000000	chr2_208000001_209000000	0.0358	-0.1662
chr2	209000001	210000000	chr2_209000001_210000000	0.0074	0.0314
chr2	210000001	211000000	chr2_210000001_211000000	-0.0023	0.2136
chr2	211000001	212000000	chr2_211000001_212000000	-0.0061	0.0361
chr2	212000001	213000000	chr2_212000001_213000000	0.0154	-0.0233
chr2	213000001	214000000	chr2_213000001_214000000	-0.0091	-0.1138
chr2	214000001	215000000	chr2_214000001_215000000	0.0315	0.2137
chr2	215000001	216000000	chr2_215000001_216000000	-0.004	-0.1682
chr2	216000001	217000000	chr2_216000001_217000000	0.0153	-0.0773
chr2	217000001	218000000	chr2_217000001_218000000	-0.0352	0.1279
chr2	218000001	219000000	chr2_218000001_219000000	0.0205	0.2444
chr2	219000001	220000000	chr2_219000001_220000000	-0.0133	-0.1898
chr2	220000001	221000000	chr2_220000001_221000000	-0.0135	0.0581
chr2	221000001	222000000	chr2_221000001_222000000	-0.005	-0.2074
chr2	222000001	223000000	chr2_222000001_223000000	0.0123	-0.0298
chr2	223000001	224000000	chr2_223000001_224000000	0.0342	-0.0776
chr2	224000001	225000000	chr2_224000001_225000000	0.007	0.1197
chr2	225000001	226000000	chr2_225000001_226000000	-0.0281	0.0437
chr2	226000001	227000000	chr2_226000001_227000000	0.0036	0.0813
chr2	227000001	228000000	chr2_227000001_228000000	0.0236	0.0721
chr2	228000001	229000000	chr2_228000001_229000000	0.0554	0.0648
chr2	229000001	230000000	chr2_229000001_230000000	0.0163	0.209
chr2	230000001	231000000	chr2_230000001_231000000	0.0304	-0.1515
chr2	231000001	232000000	chr2_231000001_232000000	-0.0103	0.3076
chr2	232000001	233000000	chr2_232000001_233000000	-0.0518	0.1079
chr2	233000001	234000000	chr2_233000001_234000000	NA	NA
chr2	234000001	235000000	chr2_234000001_235000000	-0.0373	-0.1015
chr2	235000001	236000000	chr2_235000001_236000000	-0.0791	-0.1158
chr2	236000001	237000000	chr2_236000001_237000000	-0.1509	-0.1272
chr2	237000001	238000000	chr2_237000001_238000000	-0.1634	-0.1932
chr2	238000001	239000000	chr2_238000001_239000000	NA	NA
chr2	239000001	240000000	chr2_239000001_240000000	NA	NA
chr2	240000001	241000000	chr2_240000001_241000000	-0.2437	0.0251
chr2	241000001	242000000	chr2_241000001_242000000	-0.2036	0.0778
chr3	1	1000000	chr3_1_1000000	NA	NA
chr3	1000001	2000000	chr3_1000001_2000000	-0.2189	-0.4357
chr3	2000001	3000000	chr3_2000001_3000000	-0.2437	-0.316
chr3	3000001	4000000	chr3_3000001_4000000	-0.2424	-0.3467
chr3	4000001	5000000	chr3_4000001_5000000	-0.2444	-0.2659
chr3	5000001	6000000	chr3_5000001_6000000	-0.2308	-0.4005
chr3	6000001	7000000	chr3_6000001_7000000	-0.2666	0.0497
chr3	7000001	8000000	chr3_7000001_8000000	-0.2242	-0.3556
chr3	8000001	9000000	chr3_8000001_9000000	-0.2239	-0.3679
chr3	9000001	10000000	chr3_9000001_10000000	-0.2202	-0.3422
chr3	10000001	11000000	chr3_10000001_11000000	-0.2337	-0.0668
chr3	11000001	12000000	chr3_11000001_12000000	-0.2364	-0.2791
chr3	12000001	13000000	chr3_12000001_13000000	-0.2027	-0.0708
chr3	13000001	14000000	chr3_13000001_14000000	-0.3436	0.1685
chr3	14000001	15000000	chr3_14000001_15000000	-0.2539	-0.214
chr3	15000001	16000000	chr3_15000001_16000000	-0.1937	-0.3016
chr3	16000001	17000000	chr3_16000001_17000000	NA	NA
chr3	17000001	18000000	chr3_17000001_18000000	-0.1908	-0.1692
chr3	18000001	19000000	chr3_18000001_19000000	-0.2085	-0.4513
chr3	19000001	20000000	chr3_19000001_20000000	-0.22	0.1289
chr3	20000001	21000000	chr3_20000001_21000000	-0.1863	0.0397
chr3	21000001	22000000	chr3_21000001_22000000	-0.2572	-0.3561
chr3	22000001	23000000	chr3_22000001_23000000	-0.1976	-0.1068
chr3	23000001	24000000	chr3_23000001_24000000	-0.2412	-0.2246
chr3	24000001	25000000	chr3_24000001_25000000	-0.2715	-0.1873
chr3	25000001	26000000	chr3_25000001_26000000	-0.256	-0.3915
chr3	26000001	27000000	chr3_26000001_27000000	-0.2075	-0.2572
chr3	27000001	28000000	chr3_27000001_28000000	-0.1967	-0.121
chr3	28000001	29000000	chr3_28000001_29000000	-0.1857	0.0176
chr3	29000001	30000000	chr3_29000001_30000000	-0.2046	-0.1593
chr3	30000001	31000000	chr3_30000001_31000000	-0.252	-0.122
chr3	31000001	32000000	chr3_31000001_32000000	-0.2792	-0.1074
chr3	32000001	33000000	chr3_32000001_33000000	-0.2072	-0.6185
chr3	33000001	34000000	chr3_33000001_34000000	-0.186	-0.1399
chr3	34000001	35000000	chr3_34000001_35000000	-0.2225	-0.2254
chr3	35000001	36000000	chr3_35000001_36000000	-0.2035	-0.3627
chr3	36000001	37000000	chr3_36000001_37000000	-0.2613	-0.1035
chr3	37000001	38000000	chr3_37000001_38000000	-0.0756	-0.0947
chr3	38000001	39000000	chr3_38000001_39000000	0.05	-0.0384
chr3	39000001	40000000	chr3_39000001_40000000	0.0487	0.083
chr3	40000001	41000000	chr3_40000001_41000000	0.0628	0.0368
chr3	41000001	42000000	chr3_41000001_42000000	0.0459	0.1311
chr3	42000001	43000000	chr3_42000001_43000000	0.072	0.1091
chr3	43000001	44000000	chr3_43000001_44000000	0.0666	0.1393
chr3	44000001	45000000	chr3_44000001_45000000	0.0798	0.0762
chr3	45000001	46000000	chr3_45000001_46000000	0.0704	0.1362
chr3	46000001	47000000	chr3_46000001_47000000	0.0096	0.1532
chr3	47000001	48000000	chr3_47000001_48000000	0.0918	-0.0679
chr3	48000001	49000000	chr3_48000001_49000000	0.0907	0.1012
chr3	49000001	50000000	chr3_49000001_50000000	0.0779	-0.2256
chr3	50000001	51000000	chr3_50000001_51000000	0.0629	0.1334
chr3	51000001	52000000	chr3_51000001_52000000	0.1044	0.0928
chr3	52000001	53000000	chr3_52000001_53000000	0.0601	0.0218
chr3	53000001	54000000	chr3_53000001_54000000	0.0876	-0.0173
chr3	54000001	55000000	chr3_54000001_55000000	0.0259	-0.055
chr3	55000001	56000000	chr3_55000001_56000000	0.094	-0.0286
chr3	56000001	57000000	chr3_56000001_57000000	0.0506	0.2421
chr3	57000001	58000000	chr3_57000001_58000000	0.0843	-0.0552
chr3	58000001	59000000	chr3_58000001_59000000	0.0343	0.0774
chr3	59000001	60000000	chr3_59000001_60000000	0.0265	0.1123
chr3	60000001	61000000	chr3_60000001_61000000	NA	NA
chr3	61000001	62000000	chr3_61000001_62000000	0.1033	-0.1368
chr3	62000001	63000000	chr3_62000001_63000000	0.0499	0.0968
chr3	63000001	64000000	chr3_63000001_64000000	0.0846	0.0405
chr3	64000001	65000000	chr3_64000001_65000000	0.0754	0.1974
chr3	65000001	66000000	chr3_65000001_66000000	0.0744	0.029
chr3	66000001	67000000	chr3_66000001_67000000	NA	NA
chr3	67000001	68000000	chr3_67000001_68000000	0.0607	-0.1342
chr3	68000001	69000000	chr3_68000001_69000000	0.0357	0.0783
chr3	69000001	70000000	chr3_69000001_70000000	0.0461	-0.2198
chr3	70000001	71000000	chr3_70000001_71000000	0.0528	0.0252
chr3	71000001	72000000	chr3_71000001_72000000	0.024	-0.2531
chr3	72000001	73000000	chr3_72000001_73000000	0.0349	0.0687
chr3	73000001	74000000	chr3_73000001_74000000	0.0621	0.0694
chr3	74000001	75000000	chr3_74000001_75000000	0.0851	0.1282
chr3	76000001	77000000	chr3_76000001_77000000	0.0551	0.1649
chr3	77000001	78000000	chr3_77000001_78000000	0.0462	0.0156
chr3	78000001	79000000	chr3_78000001_79000000	0.1223	0.2988
chr3	79000001	80000000	chr3_79000001_80000000	0.0641	0.0784
chr3	80000001	81000000	chr3_80000001_81000000	0.0625	0.0127
chr3	81000001	82000000	chr3_81000001_82000000	0.0422	-0.0658
chr3	82000001	83000000	chr3_82000001_83000000	0.0668	0.0818
chr3	83000001	84000000	chr3_83000001_84000000	NA	NA
chr3	84000001	85000000	chr3_84000001_85000000	0.0156	0.1493
chr3	85000001	86000000	chr3_85000001_86000000	NA	NA
chr3	86000001	87000000	chr3_86000001_87000000	0.0232	0.19
chr3	95000001	96000000	chr3_95000001_96000000	-0.0135	0.2067
chr3	96000001	97000000	chr3_96000001_97000000	-0.0262	0.1036
chr3	97000001	98000000	chr3_97000001_98000000	-0.0329	0.1474
chr3	98000001	99000000	chr3_98000001_99000000	-0.0458	0.3819
chr3	99000001	100000000	chr3_99000001_100000000	-0.0601	-0.0195
chr3	100000001	101000000	chr3_100000001_101000000	0.0492	-0.0889
chr3	101000001	102000000	chr3_101000001_102000000	0.0185	0.0623
chr3	102000001	103000000	chr3_102000001_103000000	0.0052	-0.1844
chr3	103000001	104000000	chr3_103000001_104000000	-0.0084	0.0749
chr3	104000001	105000000	chr3_104000001_105000000	0.0106	0.0685
chr3	105000001	106000000	chr3_105000001_106000000	0.0088	-0.1374
chr3	106000001	107000000	chr3_106000001_107000000	0.0014	-0.0697
chr3	107000001	108000000	chr3_107000001_108000000	-0.0403	0.0349
chr3	108000001	109000000	chr3_108000001_109000000	-0.0062	-0.2454
chr3	109000001	110000000	chr3_109000001_110000000	-0.0112	-0.171
chr3	110000001	111000000	chr3_110000001_111000000	0.0214	-0.0536
chr3	111000001	112000000	chr3_111000001_112000000	0.021	0.0387
chr3	112000001	113000000	chr3_112000001_113000000	0.0563	0.2636
chr3	113000001	114000000	chr3_113000001_114000000	-0.0245	0.179
chr3	114000001	115000000	chr3_114000001_115000000	0.0257	-0.0101
chr3	115000001	116000000	chr3_115000001_116000000	-0.0015	-0.1272
chr3	116000001	117000000	chr3_116000001_117000000	0.0441	-0.2752
chr3	117000001	118000000	chr3_117000001_118000000	0.0037	-0.1652
chr3	118000001	119000000	chr3_118000001_119000000	0.0311	0.1834
chr3	119000001	120000000	chr3_119000001_120000000	0.1227	0.0605
chr3	120000001	121000000	chr3_120000001_121000000	0.1651	0.2507
chr3	121000001	122000000	chr3_121000001_122000000	0.1284	0.0992
chr3	122000001	123000000	chr3_122000001_123000000	0.0761	0.0639
chr3	123000001	124000000	chr3_123000001_124000000	0.0072	0.0963
chr3	124000001	125000000	chr3_124000001_125000000	0.0026	-0.062
chr3	126000001	127000000	chr3_126000001_127000000	-0.1135	-0.1938
chr3	127000001	128000000	chr3_127000001_128000000	-0.1396	-0.2684
chr3	128000001	129000000	chr3_128000001_129000000	-0.1274	-0.0903
chr3	129000001	130000000	chr3_129000001_130000000	-0.0841	-0.0042
chr3	131000001	132000000	chr3_131000001_132000000	-0.0864	-0.0016
chr3	132000001	133000000	chr3_132000001_133000000	-0.0831	0.0707
chr3	133000001	134000000	chr3_133000001_134000000	-0.0697	-0.2951
chr3	134000001	135000000	chr3_134000001_135000000	-0.0399	0.0061
chr3	135000001	136000000	chr3_135000001_136000000	-0.0121	-0.0169
chr3	136000001	137000000	chr3_136000001_137000000	-0.0519	-0.289
chr3	137000001	138000000	chr3_137000001_138000000	-0.1087	-0.1082
chr3	138000001	139000000	chr3_138000001_139000000	-0.0812	-0.1059
chr3	139000001	140000000	chr3_139000001_140000000	-0.1082	-0.2557
chr3	140000001	141000000	chr3_140000001_141000000	-0.0971	-0.0878
chr3	141000001	142000000	chr3_141000001_142000000	0.0353	-0.1101
chr3	142000001	143000000	chr3_142000001_143000000	0.0304	0.0442
chr3	143000001	144000000	chr3_143000001_144000000	0.0117	0.031
chr3	144000001	145000000	chr3_144000001_145000000	-0.0326	-0.0061
chr3	145000001	146000000	chr3_145000001_146000000	0.0419	0.0345
chr3	146000001	147000000	chr3_146000001_147000000	0.0131	-0.184
chr3	147000001	148000000	chr3_147000001_148000000	0.0426	0.0678
chr3	148000001	149000000	chr3_148000001_149000000	0.0292	0.0108
chr3	149000001	150000000	chr3_149000001_150000000	-0.0298	0.0917
chr3	150000001	151000000	chr3_150000001_151000000	-0.0069	-0.1404
chr3	151000001	152000000	chr3_151000001_152000000	0.011	0.0171
chr3	152000001	153000000	chr3_152000001_153000000	0.0117	0.1942
chr3	153000001	154000000	chr3_153000001_154000000	-0.0136	-0.0541
chr3	154000001	155000000	chr3_154000001_155000000	0.0015	-0.2264
chr3	155000001	156000000	chr3_155000001_156000000	0.0351	0.1286
chr3	156000001	157000000	chr3_156000001_157000000	-0.0139	-0.2069
chr3	157000001	158000000	chr3_157000001_158000000	0.0313	0.1459
chr3	158000001	159000000	chr3_158000001_159000000	0.0149	0.1127
chr3	159000001	160000000	chr3_159000001_160000000	0.0212	-0.269
chr3	160000001	161000000	chr3_160000001_161000000	0.0259	0.1283
chr3	161000001	162000000	chr3_161000001_162000000	0.0123	-0.0711
chr3	162000001	163000000	chr3_162000001_163000000	-0.0929	-0.1445
chr3	163000001	164000000	chr3_163000001_164000000	-0.0012	-0.1597
chr3	164000001	165000000	chr3_164000001_165000000	-0.008	0.0742
chr3	165000001	166000000	chr3_165000001_166000000	-0.0225	-0.1028
chr3	166000001	167000000	chr3_166000001_167000000	-0.029	-0.0617
chr3	167000001	168000000	chr3_167000001_168000000	-6.00E-04	0.0775
chr3	168000001	169000000	chr3_168000001_169000000	-0.0388	0.0184
chr3	169000001	170000000	chr3_169000001_170000000	-0.0579	-0.0656
chr3	170000001	171000000	chr3_170000001_171000000	0.0389	0.1009
chr3	171000001	172000000	chr3_171000001_172000000	-0.0138	-0.0522
chr3	172000001	173000000	chr3_172000001_173000000	0.0161	0.1
chr3	173000001	174000000	chr3_173000001_174000000	-0.0271	-0.0634
chr3	174000001	175000000	chr3_174000001_175000000	-0.127	0.2001
chr3	175000001	176000000	chr3_175000001_176000000	-0.0799	-0.0827
chr3	176000001	177000000	chr3_176000001_177000000	-0.1113	0.0426
chr3	177000001	178000000	chr3_177000001_178000000	-0.1099	-0.2366
chr3	178000001	179000000	chr3_178000001_179000000	-0.0668	-0.2161
chr3	179000001	180000000	chr3_179000001_180000000	-0.0698	-0.1106
chr3	180000001	181000000	chr3_180000001_181000000	-0.088	-0.3376
chr3	181000001	182000000	chr3_181000001_182000000	-0.0918	0.188
chr3	182000001	183000000	chr3_182000001_183000000	-0.0856	-0.1706
chr3	183000001	184000000	chr3_183000001_184000000	-0.0819	-0.1605
chr3	184000001	185000000	chr3_184000001_185000000	-0.0894	0.0746
chr3	185000001	186000000	chr3_185000001_186000000	-0.0515	-0.0107
chr3	186000001	187000000	chr3_186000001_187000000	-0.1091	-0.2194
chr3	187000001	188000000	chr3_187000001_188000000	-0.1119	-0.0638
chr3	188000001	189000000	chr3_188000001_189000000	-0.1014	-0.244
chr3	189000001	190000000	chr3_189000001_190000000	-0.1052	-0.2808
chr3	190000001	191000000	chr3_190000001_191000000	-0.1026	0.2206
chr3	191000001	192000000	chr3_191000001_192000000	-0.1089	0.0872
chr3	192000001	193000000	chr3_192000001_193000000	-0.1228	-0.0248
chr3	193000001	194000000	chr3_193000001_194000000	-0.1135	-0.1891
chr3	194000001	195000000	chr3_194000001_195000000	-0.1716	-0.0728
chr3	196000001	197000000	chr3_196000001_197000000	-0.0593	-0.1557
chr3	197000001	198000000	chr3_197000001_198000000	-0.0545	-0.1135
chr4	1	1000000	chr4_1_1000000	NA	NA
chr4	1000001	2000000	chr4_1000001_2000000	NA	NA
chr4	2000001	3000000	chr4_2000001_3000000	-0.0605	0.0294
chr4	5000001	6000000	chr4_5000001_6000000	0.0731	0.1873
chr4	6000001	7000000	chr4_6000001_7000000	0.0113	0.0728
chr4	7000001	8000000	chr4_7000001_8000000	0.0147	0.0672
chr4	8000001	9000000	chr4_8000001_9000000	NA	NA
chr4	10000001	11000000	chr4_10000001_11000000	0.1115	0.0215
chr4	11000001	12000000	chr4_11000001_12000000	0.1337	0.1644
chr4	12000001	13000000	chr4_12000001_13000000	0.1709	0.0662
chr4	13000001	14000000	chr4_13000001_14000000	0.084	-0.1828
chr4	14000001	15000000	chr4_14000001_15000000	0.0884	0.1641
chr4	15000001	16000000	chr4_15000001_16000000	0.0727	0.1438
chr4	16000001	17000000	chr4_16000001_17000000	0.0964	0.1945
chr4	17000001	18000000	chr4_17000001_18000000	0.1172	-0.0736
chr4	18000001	19000000	chr4_18000001_19000000	0.1168	0.0218
chr4	19000001	20000000	chr4_19000001_20000000	0.1125	0.1267
chr4	20000001	21000000	chr4_20000001_21000000	0.1271	0.1404
chr4	21000001	22000000	chr4_21000001_22000000	0.105	0.2149
chr4	22000001	23000000	chr4_22000001_23000000	0.0669	0.1652
chr4	23000001	24000000	chr4_23000001_24000000	0.0924	0.105
chr4	24000001	25000000	chr4_24000001_25000000	0.1052	0.0463
chr4	25000001	26000000	chr4_25000001_26000000	0.1011	-0.1791
chr4	26000001	27000000	chr4_26000001_27000000	0.1325	0.2037
chr4	27000001	28000000	chr4_27000001_28000000	0.1	0.0801
chr4	28000001	29000000	chr4_28000001_29000000	0.1275	0.0263
chr4	29000001	30000000	chr4_29000001_30000000	0.0641	-0.2103
chr4	30000001	31000000	chr4_30000001_31000000	0.0939	0.2247
chr4	31000001	32000000	chr4_31000001_32000000	NA	NA
chr4	32000001	33000000	chr4_32000001_33000000	NA	NA
chr4	33000001	34000000	chr4_33000001_34000000	0.0965	0.0411
chr4	34000001	35000000	chr4_34000001_35000000	0.0462	0.2781
chr4	35000001	36000000	chr4_35000001_36000000	0.0852	0.1173
chr4	36000001	37000000	chr4_36000001_37000000	0.1028	0.0537
chr4	37000001	38000000	chr4_37000001_38000000	0.1277	0.1545
chr4	38000001	39000000	chr4_38000001_39000000	0.1325	0.1749
chr4	39000001	40000000	chr4_39000001_40000000	0.1925	0.2239
chr4	40000001	41000000	chr4_40000001_41000000	0.0924	-0.3084
chr4	41000001	42000000	chr4_41000001_42000000	0.1138	-2.00E-04
chr4	42000001	43000000	chr4_42000001_43000000	0.0749	-0.103
chr4	43000001	44000000	chr4_43000001_44000000	0.0878	-0.1607
chr4	44000001	45000000	chr4_44000001_45000000	0.0752	0.1429
chr4	45000001	46000000	chr4_45000001_46000000	0.0812	0.096
chr4	46000001	47000000	chr4_46000001_47000000	0.0712	0.3132
chr4	47000001	48000000	chr4_47000001_48000000	0.0818	0.0378
chr4	52000001	53000000	chr4_52000001_53000000	-0.0355	-0.3642
chr4	53000001	54000000	chr4_53000001_54000000	-0.0739	-0.2089
chr4	54000001	55000000	chr4_54000001_55000000	-0.0201	0.0764
chr4	55000001	56000000	chr4_55000001_56000000	-0.0214	0.1067
chr4	56000001	57000000	chr4_56000001_57000000	-0.0136	-0.0706
chr4	57000001	58000000	chr4_57000001_58000000	-0.0357	0.0147
chr4	58000001	59000000	chr4_58000001_59000000	NA	NA
chr4	59000001	60000000	chr4_59000001_60000000	-0.045	0.0703
chr4	60000001	61000000	chr4_60000001_61000000	-0.0371	0.035
chr4	61000001	62000000	chr4_61000001_62000000	0.005	-0.0893
chr4	62000001	63000000	chr4_62000001_63000000	-0.06	0.0149
chr4	63000001	64000000	chr4_63000001_64000000	-0.0299	-0.1519
chr4	64000001	65000000	chr4_64000001_65000000	-0.0468	-0.222
chr4	65000001	66000000	chr4_65000001_66000000	-0.0405	-0.204
chr4	66000001	67000000	chr4_66000001_67000000	-0.0361	2.00E-04
chr4	67000001	68000000	chr4_67000001_68000000	-0.0374	-0.0338
chr4	68000001	69000000	chr4_68000001_69000000	0.0411	0.1933
chr4	70000001	71000000	chr4_70000001_71000000	0.004	-0.3384
chr4	71000001	72000000	chr4_71000001_72000000	-0.0571	-0.0192
chr4	72000001	73000000	chr4_72000001_73000000	-0.0658	0.1263
chr4	73000001	74000000	chr4_73000001_74000000	0.001	0.0939
chr4	74000001	75000000	chr4_74000001_75000000	-0.0391	-0.3383
chr4	75000001	76000000	chr4_75000001_76000000	0.0239	-0.2123
chr4	76000001	77000000	chr4_76000001_77000000	-0.0289	-0.0105
chr4	77000001	78000000	chr4_77000001_78000000	6.00E-04	-0.1672
chr4	78000001	79000000	chr4_78000001_79000000	-0.0626	-0.227
chr4	79000001	80000000	chr4_79000001_80000000	-0.0225	0.0395
chr4	80000001	81000000	chr4_80000001_81000000	-0.0563	0.1673
chr4	81000001	82000000	chr4_81000001_82000000	-0.0473	0.0682
chr4	82000001	83000000	chr4_82000001_83000000	0.014	0.0051
chr4	83000001	84000000	chr4_83000001_84000000	-0.0182	-0.324
chr4	84000001	85000000	chr4_84000001_85000000	-0.0427	0.0345
chr4	85000001	86000000	chr4_85000001_86000000	-0.0142	-0.0344
chr4	86000001	87000000	chr4_86000001_87000000	-0.0041	0.1406
chr4	87000001	88000000	chr4_87000001_88000000	-0.0465	-0.059
chr4	88000001	89000000	chr4_88000001_89000000	-0.0223	-0.0971
chr4	89000001	90000000	chr4_89000001_90000000	-0.028	0.1027
chr4	90000001	91000000	chr4_90000001_91000000	-0.0096	0.0436
chr4	91000001	92000000	chr4_91000001_92000000	0.0161	0.0494
chr4	92000001	93000000	chr4_92000001_93000000	-0.0077	0.2055
chr4	93000001	94000000	chr4_93000001_94000000	-0.0207	-0.3024
chr4	94000001	95000000	chr4_94000001_95000000	-0.0026	-0.2162
chr4	95000001	96000000	chr4_95000001_96000000	-0.0164	-0.2165
chr4	96000001	97000000	chr4_96000001_97000000	-0.0314	-0.1199
chr4	97000001	98000000	chr4_97000001_98000000	-0.0223	-0.2239
chr4	98000001	99000000	chr4_98000001_99000000	0.0034	-0.0094
chr4	99000001	100000000	chr4_99000001_100000000	0.0082	-0.0155
chr4	100000001	101000000	chr4_100000001_101000000	0.035	0.0169
chr4	101000001	102000000	chr4_101000001_102000000	0.0279	0.0805
chr4	103000001	104000000	chr4_103000001_104000000	0.0403	0.1917
chr4	104000001	105000000	chr4_104000001_105000000	0.0307	0.1241
chr4	105000001	106000000	chr4_105000001_106000000	0.0456	0.116
chr4	106000001	107000000	chr4_106000001_107000000	0.0835	-0.1303
chr4	107000001	108000000	chr4_107000001_108000000	0.0142	-0.279
chr4	108000001	109000000	chr4_108000001_109000000	0.0143	0.0729
chr4	109000001	110000000	chr4_109000001_110000000	0.0211	-0.088
chr4	110000001	111000000	chr4_110000001_111000000	0.0092	0.0947
chr4	111000001	112000000	chr4_111000001_112000000	8.00E-04	-0.0163
chr4	112000001	113000000	chr4_112000001_113000000	0.0443	-0.1824
chr4	113000001	114000000	chr4_113000001_114000000	0.0378	-0.0023
chr4	114000001	115000000	chr4_114000001_115000000	0.0233	0.0336
chr4	115000001	116000000	chr4_115000001_116000000	-0.0119	-0.0389
chr4	116000001	117000000	chr4_116000001_117000000	-0.0394	-0.0011
chr4	117000001	118000000	chr4_117000001_118000000	0.0083	0.0748
chr4	120000001	121000000	chr4_120000001_121000000	0.0236	0.075
chr4	121000001	122000000	chr4_121000001_122000000	-0.0096	-0.0554
chr4	122000001	123000000	chr4_122000001_123000000	0.0181	0.3277
chr4	123000001	124000000	chr4_123000001_124000000	0.0374	-0.0364
chr4	124000001	125000000	chr4_124000001_125000000	0.0334	0.211
chr4	125000001	126000000	chr4_125000001_126000000	0.0285	0.1319
chr4	126000001	127000000	chr4_126000001_127000000	0.0344	-0.0182
chr4	127000001	128000000	chr4_127000001_128000000	0.0634	0.1884
chr4	128000001	129000000	chr4_128000001_129000000	0.0424	0.038
chr4	129000001	130000000	chr4_129000001_130000000	0.0579	0.1485
chr4	130000001	131000000	chr4_130000001_131000000	0.023	-0.0295
chr4	132000001	133000000	chr4_132000001_133000000	0.0156	0.0655
chr4	133000001	134000000	chr4_133000001_134000000	0.0206	0.0482
chr4	134000001	135000000	chr4_134000001_135000000	0.0248	0.0538
chr4	135000001	136000000	chr4_135000001_136000000	-0.0046	-0.0914
chr4	136000001	137000000	chr4_136000001_137000000	-0.0029	0.1668
chr4	137000001	138000000	chr4_137000001_138000000	0.029	8.00E-04
chr4	138000001	139000000	chr4_138000001_139000000	0.0296	0.2523
chr4	139000001	140000000	chr4_139000001_140000000	0.0501	-0.0335
chr4	140000001	141000000	chr4_140000001_141000000	0.0249	-0.2896
chr4	141000001	142000000	chr4_141000001_142000000	0.0355	0.2036
chr4	142000001	143000000	chr4_142000001_143000000	0.0246	0.119
chr4	145000001	146000000	chr4_145000001_146000000	0.0718	0.1295
chr4	146000001	147000000	chr4_146000001_147000000	0.0135	-0.2282
chr4	147000001	148000000	chr4_147000001_148000000	0.0242	-0.0596
chr4	148000001	149000000	chr4_148000001_149000000	0.0072	0.0755
chr4	149000001	150000000	chr4_149000001_150000000	0.0536	0.0673
chr4	150000001	151000000	chr4_150000001_151000000	0.0509	0.2974
chr4	151000001	152000000	chr4_151000001_152000000	0.0494	-0.2687
chr4	152000001	153000000	chr4_152000001_153000000	0.0244	0.1324
chr4	153000001	154000000	chr4_153000001_154000000	0.0277	-0.1152
chr4	154000001	155000000	chr4_154000001_155000000	0.0052	-0.3474
chr4	155000001	156000000	chr4_155000001_156000000	-0.0109	-0.0334
chr4	156000001	157000000	chr4_156000001_157000000	0.0203	-0.0403
chr4	157000001	158000000	chr4_157000001_158000000	0.0686	-0.1063
chr4	158000001	159000000	chr4_158000001_159000000	-0.0026	-0.0111
chr4	159000001	160000000	chr4_159000001_160000000	-0.0285	0.06
chr4	160000001	161000000	chr4_160000001_161000000	-0.0301	-0.0073
chr4	161000001	162000000	chr4_161000001_162000000	-0.0114	-0.0613
chr4	162000001	163000000	chr4_162000001_163000000	-0.0254	0.2647
chr4	163000001	164000000	chr4_163000001_164000000	0.0109	-0.0383
chr4	164000001	165000000	chr4_164000001_165000000	-0.0142	0.1555
chr4	165000001	166000000	chr4_165000001_166000000	0.024	0.0525
chr4	166000001	167000000	chr4_166000001_167000000	-0.008	0.0579
chr4	167000001	168000000	chr4_167000001_168000000	-0.0474	-0.0671
chr4	168000001	169000000	chr4_168000001_169000000	-0.0386	-0.0883
chr4	169000001	170000000	chr4_169000001_170000000	0.0156	-0.0949
chr4	170000001	171000000	chr4_170000001_171000000	-0.0427	-0.0136
chr4	171000001	172000000	chr4_171000001_172000000	-0.1081	-0.0565
chr4	172000001	173000000	chr4_172000001_173000000	-0.0949	-0.0172
chr4	173000001	174000000	chr4_173000001_174000000	-0.0234	-0.2056
chr4	174000001	175000000	chr4_174000001_175000000	-0.0254	0.0865
chr4	175000001	176000000	chr4_175000001_176000000	-0.0058	-0.0183
chr4	176000001	177000000	chr4_176000001_177000000	0.0098	0.1313
chr4	177000001	178000000	chr4_177000001_178000000	-0.1692	-0.2641
chr4	178000001	179000000	chr4_178000001_179000000	-0.1471	0.1147
chr4	179000001	180000000	chr4_179000001_180000000	-0.1592	0.0022
chr4	180000001	181000000	chr4_180000001_181000000	-0.1737	0.0345
chr4	181000001	182000000	chr4_181000001_182000000	-0.1641	-0.1272
chr4	182000001	183000000	chr4_182000001_183000000	-0.1497	-0.1894
chr4	183000001	184000000	chr4_183000001_184000000	-0.1351	-0.3075
chr4	184000001	185000000	chr4_184000001_185000000	-0.1262	-0.3272
chr4	185000001	186000000	chr4_185000001_186000000	-0.1642	-0.6221
chr4	186000001	187000000	chr4_186000001_187000000	-0.1339	-0.1292
chr4	187000001	188000000	chr4_187000001_188000000	-0.1251	-0.0938
chr4	188000001	189000000	chr4_188000001_189000000	-0.1327	-0.209
chr5	1000001	2000000	chr5_1000001_2000000	-0.2032	-0.1892
chr5	2000001	3000000	chr5_2000001_3000000	-0.048	0.0334
chr5	3000001	4000000	chr5_3000001_4000000	-0.1058	-0.2498
chr5	4000001	5000000	chr5_4000001_5000000	-0.1482	-0.2136
chr5	5000001	6000000	chr5_5000001_6000000	-0.0518	0.0757
chr5	6000001	7000000	chr5_6000001_7000000	-0.0644	-0.2257
chr5	7000001	8000000	chr5_7000001_8000000	-0.0624	-0.1643
chr5	8000001	9000000	chr5_8000001_9000000	-0.0573	-0.0791
chr5	9000001	10000000	chr5_9000001_10000000	-0.0724	-0.094
chr5	10000001	11000000	chr5_10000001_11000000	-0.0354	-0.144
chr5	11000001	12000000	chr5_11000001_12000000	-0.089	-0.4856
chr5	12000001	13000000	chr5_12000001_13000000	-0.0695	-0.1016
chr5	13000001	14000000	chr5_13000001_14000000	-0.0464	-0.1897
chr5	14000001	15000000	chr5_14000001_15000000	-0.0783	-0.0109
chr5	15000001	16000000	chr5_15000001_16000000	-0.0194	0.0798
chr5	16000001	17000000	chr5_16000001_17000000	-0.0439	-0.1216
chr5	18000001	19000000	chr5_18000001_19000000	-0.0701	-0.0063
chr5	19000001	20000000	chr5_19000001_20000000	-0.1037	-0.0084
chr5	22000001	23000000	chr5_22000001_23000000	-0.0917	-0.0474
chr5	23000001	24000000	chr5_23000001_24000000	0.0274	-0.0811
chr5	24000001	25000000	chr5_24000001_25000000	0.1641	0.0512
chr5	25000001	26000000	chr5_25000001_26000000	0.1929	0.0321
chr5	26000001	27000000	chr5_26000001_27000000	0.1595	0.2754
chr5	27000001	28000000	chr5_27000001_28000000	0.1226	-0.018
chr5	28000001	29000000	chr5_28000001_29000000	0.1631	-0.0545
chr5	29000001	30000000	chr5_29000001_30000000	0.1233	0.0984
chr5	30000001	31000000	chr5_30000001_31000000	0.1823	0.0754
chr5	31000001	32000000	chr5_31000001_32000000	0.1767	0.1241
chr5	32000001	33000000	chr5_32000001_33000000	0.2237	0.1922
chr5	33000001	34000000	chr5_33000001_34000000	0.1888	0.1681
chr5	35000001	36000000	chr5_35000001_36000000	0.2442	0.2111
chr5	36000001	37000000	chr5_36000001_37000000	0.2013	0.4143
chr5	37000001	38000000	chr5_37000001_38000000	0.2672	0.3242
chr5	38000001	39000000	chr5_38000001_39000000	0.1486	0.1806
chr5	39000001	40000000	chr5_39000001_40000000	0.1934	0.0683
chr5	40000001	41000000	chr5_40000001_41000000	0.0948	0.0673
chr5	41000001	42000000	chr5_41000001_42000000	0.0961	0.0928
chr5	42000001	43000000	chr5_42000001_43000000	-0.0547	-0.1885
chr5	43000001	44000000	chr5_43000001_44000000	-0.15	-0.1929
chr5	44000001	45000000	chr5_44000001_45000000	-0.1056	-0.2224
chr5	52000001	53000000	chr5_52000001_53000000	-0.0407	-0.0043
chr5	53000001	54000000	chr5_53000001_54000000	-0.0257	0.0636
chr5	54000001	55000000	chr5_54000001_55000000	-0.0177	-0.2659
chr5	55000001	56000000	chr5_55000001_56000000	-0.0198	0.0524
chr5	56000001	57000000	chr5_56000001_57000000	-0.0462	-0.0105
chr5	57000001	58000000	chr5_57000001_58000000	-0.0623	-0.1235
chr5	58000001	59000000	chr5_58000001_59000000	-0.0192	0.181
chr5	59000001	60000000	chr5_59000001_60000000	-0.0283	-0.2702
chr5	60000001	61000000	chr5_60000001_61000000	-0.008	0.1342
chr5	61000001	62000000	chr5_61000001_62000000	-0.0659	0.0067
chr5	62000001	63000000	chr5_62000001_63000000	-0.1313	-0.1207
chr5	63000001	64000000	chr5_63000001_64000000	-0.1198	-0.1735
chr5	64000001	65000000	chr5_64000001_65000000	-0.088	-0.2663
chr5	65000001	66000000	chr5_65000001_66000000	-0.1121	-0.2624
chr5	66000001	67000000	chr5_66000001_67000000	-0.1351	-0.0433
chr5	67000001	68000000	chr5_67000001_68000000	-0.1487	-0.2202
chr5	68000001	69000000	chr5_68000001_69000000	-0.1596	0.0254
chr5	72000001	73000000	chr5_72000001_73000000	-0.1109	-0.2143
chr5	73000001	74000000	chr5_73000001_74000000	-0.1467	-0.0263
chr5	74000001	75000000	chr5_74000001_75000000	-0.1763	-0.2152
chr5	75000001	76000000	chr5_75000001_76000000	-0.1315	-0.502
chr5	76000001	77000000	chr5_76000001_77000000	-0.1387	-0.1532
chr5	77000001	78000000	chr5_77000001_78000000	-0.1255	-0.0618
chr5	78000001	79000000	chr5_78000001_79000000	-0.1074	-0.1255
chr5	79000001	80000000	chr5_79000001_80000000	-0.1065	-0.2307
chr5	80000001	81000000	chr5_80000001_81000000	-0.0942	-0.0502
chr5	81000001	82000000	chr5_81000001_82000000	-0.1095	0.2496
chr5	82000001	83000000	chr5_82000001_83000000	-0.1259	0.0603
chr5	83000001	84000000	chr5_83000001_84000000	-0.1628	-0.0738
chr5	84000001	85000000	chr5_84000001_85000000	-0.1668	-0.1103
chr5	85000001	86000000	chr5_85000001_86000000	-0.1548	-0.2658
chr5	86000001	87000000	chr5_86000001_87000000	-0.1375	-0.0472
chr5	87000001	88000000	chr5_87000001_88000000	-0.1361	-0.0515
chr5	88000001	89000000	chr5_88000001_89000000	-0.0959	-0.1599
chr5	89000001	90000000	chr5_89000001_90000000	-0.1346	-0.046
chr5	90000001	91000000	chr5_90000001_91000000	-0.1218	-0.2296
chr5	91000001	92000000	chr5_91000001_92000000	-0.1155	-0.1244
chr5	92000001	93000000	chr5_92000001_93000000	-0.112	-0.0713
chr5	93000001	94000000	chr5_93000001_94000000	-0.1361	-0.1831
chr5	94000001	95000000	chr5_94000001_95000000	-0.1354	0.1266
chr5	95000001	96000000	chr5_95000001_96000000	-0.1396	-0.2412
chr5	96000001	97000000	chr5_96000001_97000000	-0.1326	-0.5038
chr5	97000001	98000000	chr5_97000001_98000000	-0.0897	0.0011
chr5	98000001	99000000	chr5_98000001_99000000	-0.124	-0.335
chr5	101000001	102000000	chr5_101000001_102000000	-0.1167	-0.1586
chr5	102000001	103000000	chr5_102000001_103000000	-0.1403	-0.0934
chr5	103000001	104000000	chr5_103000001_104000000	-0.1188	-0.2889
chr5	104000001	105000000	chr5_104000001_105000000	-0.0962	0.3486
chr5	105000001	106000000	chr5_105000001_106000000	-0.1379	0.0864
chr5	106000001	107000000	chr5_106000001_107000000	-0.1426	-0.2468
chr5	107000001	108000000	chr5_107000001_108000000	-0.1475	-0.2563
chr5	108000001	109000000	chr5_108000001_109000000	-0.1641	-0.1976
chr5	109000001	110000000	chr5_109000001_110000000	-0.1562	-0.3463
chr5	110000001	111000000	chr5_110000001_111000000	-0.1088	-0.1895
chr5	111000001	112000000	chr5_111000001_112000000	-0.14	-0.2551
chr5	112000001	113000000	chr5_112000001_113000000	-0.1055	-0.1683
chr5	113000001	114000000	chr5_113000001_114000000	-0.1648	-0.2052
chr5	114000001	115000000	chr5_114000001_115000000	-0.096	0.1877
chr5	115000001	116000000	chr5_115000001_116000000	-0.0862	-0.078
chr5	116000001	117000000	chr5_116000001_117000000	-0.1506	-0.6146
chr5	117000001	118000000	chr5_117000001_118000000	-0.1395	-0.1986
chr5	118000001	119000000	chr5_118000001_119000000	-0.1329	0.1262
chr5	119000001	120000000	chr5_119000001_120000000	-0.0925	-0.2641
chr5	120000001	121000000	chr5_120000001_121000000	-0.1197	-0.0286
chr5	121000001	122000000	chr5_121000001_122000000	-0.102	0.0151
chr5	122000001	123000000	chr5_122000001_123000000	-0.1624	0.1028
chr5	123000001	124000000	chr5_123000001_124000000	-0.1335	-0.2371
chr5	124000001	125000000	chr5_124000001_125000000	-0.161	-0.1413
chr5	125000001	126000000	chr5_125000001_126000000	-0.1006	-0.2078
chr5	126000001	127000000	chr5_126000001_127000000	-0.0884	-0.1072
chr5	127000001	128000000	chr5_127000001_128000000	-0.1158	-0.1595
chr5	128000001	129000000	chr5_128000001_129000000	-0.1363	-0.0652
chr5	129000001	130000000	chr5_129000001_130000000	-0.1023	-0.314
chr5	130000001	131000000	chr5_130000001_131000000	-0.096	0.1182
chr5	131000001	132000000	chr5_131000001_132000000	-0.0459	-0.4104
chr5	132000001	133000000	chr5_132000001_133000000	-0.0507	0.0173
chr5	133000001	134000000	chr5_133000001_134000000	-0.1066	-0.2154
chr5	134000001	135000000	chr5_134000001_135000000	-0.0536	-0.2112
chr5	135000001	136000000	chr5_135000001_136000000	-0.1529	-0.0202
chr5	136000001	137000000	chr5_136000001_137000000	-0.131	0.1116
chr5	137000001	138000000	chr5_137000001_138000000	-0.1184	0.0467
chr5	138000001	139000000	chr5_138000001_139000000	-0.101	-0.1088
chr5	139000001	140000000	chr5_139000001_140000000	NA	NA
chr5	140000001	141000000	chr5_140000001_141000000	-0.0675	-0.143
chr5	141000001	142000000	chr5_141000001_142000000	-0.0571	0.1333
chr5	142000001	143000000	chr5_142000001_143000000	-0.1421	-0.641
chr5	143000001	144000000	chr5_143000001_144000000	-0.128	0.1666
chr5	144000001	145000000	chr5_144000001_145000000	-0.0995	-0.1668
chr5	145000001	146000000	chr5_145000001_146000000	-0.1174	-0.0546
chr5	146000001	147000000	chr5_146000001_147000000	-0.1143	-0.1094
chr5	147000001	148000000	chr5_147000001_148000000	-0.1367	-0.1469
chr5	148000001	149000000	chr5_148000001_149000000	-0.1081	-0.008
chr5	149000001	150000000	chr5_149000001_150000000	-0.1337	-0.1224
chr5	150000001	151000000	chr5_150000001_151000000	-0.121	0.0643
chr5	151000001	152000000	chr5_151000001_152000000	-0.1406	0.0671
chr5	152000001	153000000	chr5_152000001_153000000	-0.1104	0.1181
chr5	153000001	154000000	chr5_153000001_154000000	-0.1187	-0.133
chr5	154000001	155000000	chr5_154000001_155000000	-0.1038	-0.1444
chr5	155000001	156000000	chr5_155000001_156000000	NA	NA
chr5	156000001	157000000	chr5_156000001_157000000	-0.1075	-0.218
chr5	157000001	158000000	chr5_157000001_158000000	-0.1544	-0.1443
chr5	158000001	159000000	chr5_158000001_159000000	-0.154	-0.2191
chr5	159000001	160000000	chr5_159000001_160000000	-0.1357	-0.06
chr5	160000001	161000000	chr5_160000001_161000000	-0.1522	-0.0732
chr5	161000001	162000000	chr5_161000001_162000000	-0.1459	-0.13
chr5	162000001	163000000	chr5_162000001_163000000	-0.1041	-0.1806
chr5	163000001	164000000	chr5_163000001_164000000	-0.1224	-0.2458
chr5	164000001	165000000	chr5_164000001_165000000	-0.1295	-0.057
chr5	165000001	166000000	chr5_165000001_166000000	-0.1683	-0.0614
chr5	166000001	167000000	chr5_166000001_167000000	-0.1184	0.1964
chr5	167000001	168000000	chr5_167000001_168000000	-0.1251	-0.1565
chr5	168000001	169000000	chr5_168000001_169000000	-0.1524	-0.1462
chr5	169000001	170000000	chr5_169000001_170000000	-0.1636	-0.146
chr5	170000001	171000000	chr5_170000001_171000000	-0.1722	-0.5711
chr5	171000001	172000000	chr5_171000001_172000000	-0.1759	-0.3786
chr5	172000001	173000000	chr5_172000001_173000000	-0.1597	0.0598
chr5	173000001	174000000	chr5_173000001_174000000	-0.1176	-0.3183
chr5	174000001	175000000	chr5_174000001_175000000	-0.1318	-0.0615
chr5	175000001	176000000	chr5_175000001_176000000	-0.1199	-0.2158
chr5	178000001	179000000	chr5_178000001_179000000	-0.1789	-0.366
chr5	179000001	180000000	chr5_179000001_180000000	-0.1324	0.0939
chr5	180000001	181000000	chr5_180000001_181000000	-0.1699	-0.0244
chr6	1000001	2000000	chr6_1000001_2000000	0.4576	0.4999
chr6	2000001	3000000	chr6_2000001_3000000	0.4716	0.429
chr6	3000001	4000000	chr6_3000001_4000000	0.4957	0.4928
chr6	4000001	5000000	chr6_4000001_5000000	0.4871	0.4013
chr6	5000001	6000000	chr6_5000001_6000000	0.2773	0.3914
chr6	6000001	7000000	chr6_6000001_7000000	0.092	-0.0335
chr6	7000001	8000000	chr6_7000001_8000000	0.0997	-0.0014
chr6	8000001	9000000	chr6_8000001_9000000	0.0673	-0.0435
chr6	9000001	10000000	chr6_9000001_10000000	0.0972	-0.3116
chr6	10000001	11000000	chr6_10000001_11000000	0.1589	0.0589
chr6	11000001	12000000	chr6_11000001_12000000	0.0503	0.1425
chr6	12000001	13000000	chr6_12000001_13000000	0.0927	0.0836
chr6	13000001	14000000	chr6_13000001_14000000	0.0587	0.0708
chr6	14000001	15000000	chr6_14000001_15000000	0.0143	-0.0697
chr6	15000001	16000000	chr6_15000001_16000000	0.066	0.1381
chr6	16000001	17000000	chr6_16000001_17000000	0.0546	0.2647
chr6	17000001	18000000	chr6_17000001_18000000	0.1136	-0.2069
chr6	18000001	19000000	chr6_18000001_19000000	0.0858	0.2372
chr6	19000001	20000000	chr6_19000001_20000000	0.1027	0.1074
chr6	20000001	21000000	chr6_20000001_21000000	-0.0168	0.0521
chr6	21000001	22000000	chr6_21000001_22000000	0.31	0.295
chr6	22000001	23000000	chr6_22000001_23000000	0.3138	0.3117
chr6	23000001	24000000	chr6_23000001_24000000	0.2898	0.0336
chr6	24000001	25000000	chr6_24000001_25000000	-0.0468	0.1976
chr6	25000001	26000000	chr6_25000001_26000000	-0.2445	-0.2757
chr6	27000001	28000000	chr6_27000001_28000000	-0.0703	-0.1505
chr6	28000001	29000000	chr6_28000001_29000000	-0.0774	-0.1196
chr6	29000001	30000000	chr6_29000001_30000000	-0.0703	-0.0403
chr6	30000001	31000000	chr6_30000001_31000000	-0.0194	-0.0922
chr6	31000001	32000000	chr6_31000001_32000000	0.0152	-0.1
chr6	32000001	33000000	chr6_32000001_33000000	0.0224	0.0574
chr6	33000001	34000000	chr6_33000001_34000000	-0.1137	0.0132
chr6	34000001	35000000	chr6_34000001_35000000	0.0457	0.1864
chr6	35000001	36000000	chr6_35000001_36000000	-0.0069	-0.0678
chr6	36000001	37000000	chr6_36000001_37000000	-0.0447	-0.0848
chr6	37000001	38000000	chr6_37000001_38000000	-0.0347	0.1857
chr6	38000001	39000000	chr6_38000001_39000000	0.0671	0.1017
chr6	39000001	40000000	chr6_39000001_40000000	-0.0562	0.1319
chr6	40000001	41000000	chr6_40000001_41000000	-0.099	-0.1844
chr6	41000001	42000000	chr6_41000001_42000000	-0.0907	0.2458
chr6	42000001	43000000	chr6_42000001_43000000	0.0655	-0.1014
chr6	43000001	44000000	chr6_43000001_44000000	0.0553	-0.0839
chr6	44000001	45000000	chr6_44000001_45000000	0.0898	0.0664
chr6	45000001	46000000	chr6_45000001_46000000	0.0367	0.021
chr6	46000001	47000000	chr6_46000001_47000000	-0.0602	-0.3295
chr6	47000001	48000000	chr6_47000001_48000000	-0.0689	-0.1303
chr6	48000001	49000000	chr6_48000001_49000000	-0.0542	-0.0589
chr6	49000001	50000000	chr6_49000001_50000000	0.0695	-0.0118
chr6	50000001	51000000	chr6_50000001_51000000	0.0888	0.0871
chr6	51000001	52000000	chr6_51000001_52000000	0.113	-0.1998
chr6	52000001	53000000	chr6_52000001_53000000	0.1017	0.0715
chr6	53000001	54000000	chr6_53000001_54000000	0.0863	0.3262
chr6	54000001	55000000	chr6_54000001_55000000	0.1484	0.3594
chr6	55000001	56000000	chr6_55000001_56000000	0.0849	0.064
chr6	56000001	57000000	chr6_56000001_57000000	-0.0278	0.1006
chr6	63000001	64000000	chr6_63000001_64000000	0.0863	0.1333
chr6	64000001	65000000	chr6_64000001_65000000	0.0833	-0.0348
chr6	65000001	66000000	chr6_65000001_66000000	0.063	0.0565
chr6	66000001	67000000	chr6_66000001_67000000	0.0385	0.0907
chr6	67000001	68000000	chr6_67000001_68000000	0.0151	0.0265
chr6	68000001	69000000	chr6_68000001_69000000	-0.0314	0.0575
chr6	69000001	70000000	chr6_69000001_70000000	0.0225	-0.0609
chr6	70000001	71000000	chr6_70000001_71000000	0.0345	8.00E-04
chr6	71000001	72000000	chr6_71000001_72000000	0.0329	0.2898
chr6	72000001	73000000	chr6_72000001_73000000	0.0185	-0.0247
chr6	73000001	74000000	chr6_73000001_74000000	0.2297	0.2184
chr6	74000001	75000000	chr6_74000001_75000000	0.0613	-0.1228
chr6	75000001	76000000	chr6_75000001_76000000	0.0445	-0.1605
chr6	76000001	77000000	chr6_76000001_77000000	0.0976	0.1204
chr6	77000001	78000000	chr6_77000001_78000000	0.0247	0.2954
chr6	78000001	79000000	chr6_78000001_79000000	0.1104	0.2425
chr6	79000001	80000000	chr6_79000001_80000000	-0.0075	0.0417
chr6	80000001	81000000	chr6_80000001_81000000	0.0716	0.0048
chr6	81000001	82000000	chr6_81000001_82000000	0.0682	0.1398
chr6	82000001	83000000	chr6_82000001_83000000	0.0272	-0.1715
chr6	83000001	84000000	chr6_83000001_84000000	0.0143	0.0657
chr6	84000001	85000000	chr6_84000001_85000000	0.0304	-0.111
chr6	85000001	86000000	chr6_85000001_86000000	0.0836	-0.0949
chr6	87000001	88000000	chr6_87000001_88000000	0.0652	-0.098
chr6	88000001	89000000	chr6_88000001_89000000	0.0712	-0.0067
chr6	89000001	90000000	chr6_89000001_90000000	0.0629	-0.1223
chr6	90000001	91000000	chr6_90000001_91000000	0.0408	-0.0453
chr6	91000001	92000000	chr6_91000001_92000000	0.0348	0.1451
chr6	92000001	93000000	chr6_92000001_93000000	0.0761	-0.0323
chr6	93000001	94000000	chr6_93000001_94000000	0.0314	0.0684
chr6	94000001	95000000	chr6_94000001_95000000	0.0314	0.0859
chr6	95000001	96000000	chr6_95000001_96000000	NA	NA
chr6	96000001	97000000	chr6_96000001_97000000	0.062	0.1727
chr6	97000001	98000000	chr6_97000001_98000000	0.0192	-0.0606
chr6	98000001	99000000	chr6_98000001_99000000	0.0389	-2.00E-04
chr6	99000001	100000000	chr6_99000001_100000000	0.0608	0.0565
chr6	100000001	101000000	chr6_100000001_101000000	0.0505	0.0066
chr6	101000001	102000000	chr6_101000001_102000000	0.0068	0.1009
chr6	102000001	103000000	chr6_102000001_103000000	0.0181	0.1727
chr6	103000001	104000000	chr6_103000001_104000000	0.0328	0.0556
chr6	104000001	105000000	chr6_104000001_105000000	0.0641	-0.1245
chr6	105000001	106000000	chr6_105000001_106000000	0.0269	-0.0631
chr6	106000001	107000000	chr6_106000001_107000000	0.0643	0.0177
chr6	107000001	108000000	chr6_107000001_108000000	0.0636	-0.0993
chr6	108000001	109000000	chr6_108000001_109000000	0.0354	0.1414
chr6	109000001	110000000	chr6_109000001_110000000	0.0542	0.2033
chr6	110000001	111000000	chr6_110000001_111000000	0.0774	0.0305
chr6	111000001	112000000	chr6_111000001_112000000	0.066	0.2089
chr6	112000001	113000000	chr6_112000001_113000000	0.0248	0.0306
chr6	113000001	114000000	chr6_113000001_114000000	0.0063	-0.0149
chr6	114000001	115000000	chr6_114000001_115000000	0.0467	0.0996
chr6	115000001	116000000	chr6_115000001_116000000	NA	NA
chr6	116000001	117000000	chr6_116000001_117000000	0.0934	-0.0027
chr6	117000001	118000000	chr6_117000001_118000000	0.0583	0.0545
chr6	118000001	119000000	chr6_118000001_119000000	0.0637	0.1943
chr6	119000001	120000000	chr6_119000001_120000000	0.0124	0.0052
chr6	120000001	121000000	chr6_120000001_121000000	0.0443	-0.0239
chr6	121000001	122000000	chr6_121000001_122000000	0.0393	-0.0444
chr6	122000001	123000000	chr6_122000001_123000000	0.0456	-0.3188
chr6	123000001	124000000	chr6_123000001_124000000	0.0277	0.1192
chr6	124000001	125000000	chr6_124000001_125000000	0.0271	-0.2882
chr6	125000001	126000000	chr6_125000001_126000000	0.0338	-0.2582
chr6	126000001	127000000	chr6_126000001_127000000	0.0444	-0.0399
chr6	127000001	128000000	chr6_127000001_128000000	0.0739	-0.0296
chr6	128000001	129000000	chr6_128000001_129000000	0.0926	0.0529
chr6	129000001	130000000	chr6_129000001_130000000	0.0069	-0.1853
chr6	130000001	131000000	chr6_130000001_131000000	-0.022	-0.1296
chr6	131000001	132000000	chr6_131000001_132000000	0.0351	-0.0758
chr6	132000001	133000000	chr6_132000001_133000000	0.0071	-0.0176
chr6	133000001	134000000	chr6_133000001_134000000	0.0398	0.2552
chr6	134000001	135000000	chr6_134000001_135000000	0.0333	-0.0373
chr6	135000001	136000000	chr6_135000001_136000000	0.0453	0.0821
chr6	136000001	137000000	chr6_136000001_137000000	0.0581	0.0573
chr6	137000001	138000000	chr6_137000001_138000000	0.0924	0.0061
chr6	138000001	139000000	chr6_138000001_139000000	0.0399	-0.0699
chr6	139000001	140000000	chr6_139000001_140000000	0.0357	0.2544
chr6	140000001	141000000	chr6_140000001_141000000	0.0113	-0.0053
chr6	141000001	142000000	chr6_141000001_142000000	0.0292	0.1422
chr6	142000001	143000000	chr6_142000001_143000000	0.0126	0.2113
chr6	143000001	144000000	chr6_143000001_144000000	0.0646	0.1601
chr6	144000001	145000000	chr6_144000001_145000000	0.0406	-0.04
chr6	145000001	146000000	chr6_145000001_146000000	0.0171	0.2986
chr6	146000001	147000000	chr6_146000001_147000000	0.0319	0.1764
chr6	147000001	148000000	chr6_147000001_148000000	0.0206	0.1278
chr6	148000001	149000000	chr6_148000001_149000000	0.01	-0.0719
chr6	149000001	150000000	chr6_149000001_150000000	0.0305	-0.0064
chr6	150000001	151000000	chr6_150000001_151000000	-0.003	0.1276
chr6	151000001	152000000	chr6_151000001_152000000	0.035	-0.1161
chr6	152000001	153000000	chr6_152000001_153000000	0.0189	0.2233
chr6	153000001	154000000	chr6_153000001_154000000	0.033	0.0837
chr6	154000001	155000000	chr6_154000001_155000000	0.0511	0.0265
chr6	155000001	156000000	chr6_155000001_156000000	0.025	-0.1212
chr6	156000001	157000000	chr6_156000001_157000000	0.011	0.1437
chr6	157000001	158000000	chr6_157000001_158000000	-0.0116	-0.0931
chr6	158000001	159000000	chr6_158000001_159000000	0.04	-0.1598
chr6	159000001	160000000	chr6_159000001_160000000	0.0324	-0.017
chr6	160000001	161000000	chr6_160000001_161000000	-0.0206	0.0208
chr6	161000001	162000000	chr6_161000001_162000000	-0.0228	-0.0895
chr6	162000001	163000000	chr6_162000001_163000000	0.0215	0.1361
chr6	163000001	164000000	chr6_163000001_164000000	0.0115	-0.2048
chr6	164000001	165000000	chr6_164000001_165000000	0.0246	-0.1913
chr6	165000001	166000000	chr6_165000001_166000000	0.0435	0.0936
chr6	166000001	167000000	chr6_166000001_167000000	-0.0045	0.2305
chr6	168000001	169000000	chr6_168000001_169000000	-0.0152	-0.1222
chr6	169000001	170000000	chr6_169000001_170000000	0.0408	-0.0526
chr7	1	1000000	chr7_1_1000000	NA	NA
chr7	1000001	2000000	chr7_1000001_2000000	-0.1691	-0.2404
chr7	2000001	3000000	chr7_2000001_3000000	-0.0445	-0.0519
chr7	3000001	4000000	chr7_3000001_4000000	-0.0038	0.0768
chr7	4000001	5000000	chr7_4000001_5000000	-0.0038	-0.1251
chr7	7000001	8000000	chr7_7000001_8000000	0	-0.0402
chr7	8000001	9000000	chr7_8000001_9000000	0.0206	-0.1893
chr7	9000001	10000000	chr7_9000001_10000000	0.0248	-0.0258
chr7	10000001	11000000	chr7_10000001_11000000	0.0169	-0.02
chr7	11000001	12000000	chr7_11000001_12000000	-0.0122	-0.0822
chr7	12000001	13000000	chr7_12000001_13000000	0.0042	-0.074
chr7	13000001	14000000	chr7_13000001_14000000	0.0417	-0.0906
chr7	14000001	15000000	chr7_14000001_15000000	0.0115	0.1633
chr7	15000001	16000000	chr7_15000001_16000000	0.0021	-0.1166
chr7	16000001	17000000	chr7_16000001_17000000	-0.018	0.0736
chr7	17000001	18000000	chr7_17000001_18000000	0.004	-0.0746
chr7	18000001	19000000	chr7_18000001_19000000	-0.0064	0.0239
chr7	19000001	20000000	chr7_19000001_20000000	-0.018	0.145
chr7	20000001	21000000	chr7_20000001_21000000	-0.0367	0.0161
chr7	21000001	22000000	chr7_21000001_22000000	0.0167	0.0863
chr7	22000001	23000000	chr7_22000001_23000000	0.0635	-0.0628
chr7	23000001	24000000	chr7_23000001_24000000	0.0735	0.0646
chr7	24000001	25000000	chr7_24000001_25000000	-0.0201	-0.126
chr7	25000001	26000000	chr7_25000001_26000000	0.0024	0.1055
chr7	26000001	27000000	chr7_26000001_27000000	0.0088	-0.066
chr7	27000001	28000000	chr7_27000001_28000000	0.0083	-0.1185
chr7	28000001	29000000	chr7_28000001_29000000	-0.0428	-0.0771
chr7	29000001	30000000	chr7_29000001_30000000	-0.0298	0.0132
chr7	30000001	31000000	chr7_30000001_31000000	-0.0043	0.1172
chr7	31000001	32000000	chr7_31000001_32000000	-0.0129	0.2288
chr7	33000001	34000000	chr7_33000001_34000000	0.0155	0.0559
chr7	34000001	35000000	chr7_34000001_35000000	0.0219	0.123
chr7	36000001	37000000	chr7_36000001_37000000	0.0218	-0.1075
chr7	37000001	38000000	chr7_37000001_38000000	0.0343	0.0955
chr7	38000001	39000000	chr7_38000001_39000000	0.0127	0.0383
chr7	39000001	40000000	chr7_39000001_40000000	0.033	0.1482
chr7	40000001	41000000	chr7_40000001_41000000	0.0051	0.0487
chr7	41000001	42000000	chr7_41000001_42000000	-7.00E-04	-0.0468
chr7	42000001	43000000	chr7_42000001_43000000	1.00E-04	0.1157
chr7	43000001	44000000	chr7_43000001_44000000	0.0225	-0.0569
chr7	44000001	45000000	chr7_44000001_45000000	-0.0162	-0.1108
chr7	46000001	47000000	chr7_46000001_47000000	0.02	0.0792
chr7	47000001	48000000	chr7_47000001_48000000	-0.0606	0.0057
chr7	48000001	49000000	chr7_48000001_49000000	-0.0319	-0.1261
chr7	49000001	50000000	chr7_49000001_50000000	-0.0136	-0.1193
chr7	50000001	51000000	chr7_50000001_51000000	0.0099	-0.001
chr7	51000001	52000000	chr7_51000001_52000000	0.0244	-0.0649
chr7	52000001	53000000	chr7_52000001_53000000	0.0087	-0.1571
chr7	53000001	54000000	chr7_53000001_54000000	0.0123	0.2093
chr7	54000001	55000000	chr7_54000001_55000000	0.0127	0.1604
chr7	55000001	56000000	chr7_55000001_56000000	0.0041	0.0424
chr7	64000001	65000000	chr7_64000001_65000000	0.0737	-0.1278
chr7	66000001	67000000	chr7_66000001_67000000	0.0346	-0.1903
chr7	68000001	69000000	chr7_68000001_69000000	0.0267	-0.1103
chr7	69000001	70000000	chr7_69000001_70000000	-0.057	-0.0182
chr7	70000001	71000000	chr7_70000001_71000000	-0.0893	-0.1201
chr7	71000001	72000000	chr7_71000001_72000000	-0.007	0.131
chr7	78000001	79000000	chr7_78000001_79000000	0.0326	0.0713
chr7	79000001	80000000	chr7_79000001_80000000	0.008	-0.2592
chr7	80000001	81000000	chr7_80000001_81000000	-0.0287	-0.0126
chr7	81000001	82000000	chr7_81000001_82000000	-0.05	-0.0952
chr7	82000001	83000000	chr7_82000001_83000000	-0.0162	0.0892
chr7	83000001	84000000	chr7_83000001_84000000	-0.0086	0.046
chr7	84000001	85000000	chr7_84000001_85000000	-0.0293	-0.0095
chr7	85000001	86000000	chr7_85000001_86000000	-0.0666	-0.0506
chr7	86000001	87000000	chr7_86000001_87000000	-0.0236	-0.5291
chr7	87000001	88000000	chr7_87000001_88000000	-0.0277	0.1007
chr7	88000001	89000000	chr7_88000001_89000000	-0.0154	-0.1251
chr7	89000001	90000000	chr7_89000001_90000000	-0.0134	0.1527
chr7	90000001	91000000	chr7_90000001_91000000	-0.0269	0.0185
chr7	91000001	92000000	chr7_91000001_92000000	0.006	0.0784
chr7	92000001	93000000	chr7_92000001_93000000	0.0252	-0.1436
chr7	93000001	94000000	chr7_93000001_94000000	0.0289	-0.1275
chr7	94000001	95000000	chr7_94000001_95000000	-0.0103	-0.0761
chr7	95000001	96000000	chr7_95000001_96000000	-0.0215	0.1765
chr7	96000001	97000000	chr7_96000001_97000000	-0.0072	0.0087
chr7	98000001	99000000	chr7_98000001_99000000	-0.0098	-0.5305
chr7	99000001	100000000	chr7_99000001_100000000	0.0383	-0.3025
chr7	101000001	102000000	chr7_101000001_102000000	-0.0662	-0.1277
chr7	104000001	105000000	chr7_104000001_105000000	0.0338	-0.044
chr7	105000001	106000000	chr7_105000001_106000000	0.0053	0.0177
chr7	106000001	107000000	chr7_106000001_107000000	0.0117	0.1144
chr7	107000001	108000000	chr7_107000001_108000000	0.0093	-0.0121
chr7	108000001	109000000	chr7_108000001_109000000	0.0287	-0.001
chr7	109000001	110000000	chr7_109000001_110000000	0.0035	-0.1065
chr7	110000001	111000000	chr7_110000001_111000000	0.0031	-0.0432
chr7	111000001	112000000	chr7_111000001_112000000	0.0137	0.0216
chr7	112000001	113000000	chr7_112000001_113000000	0.0148	-0.0533
chr7	113000001	114000000	chr7_113000001_114000000	0.0316	-0.2197
chr7	114000001	115000000	chr7_114000001_115000000	-0.0111	-0.0682
chr7	115000001	116000000	chr7_115000001_116000000	-0.0181	-0.0755
chr7	116000001	117000000	chr7_116000001_117000000	-0.0102	0.0102
chr7	117000001	118000000	chr7_117000001_118000000	-0.043	0.0772
chr7	118000001	119000000	chr7_118000001_119000000	-0.0117	-0.1833
chr7	119000001	120000000	chr7_119000001_120000000	-0.0354	-0.087
chr7	120000001	121000000	chr7_120000001_121000000	0.0019	-0.0235
chr7	121000001	122000000	chr7_121000001_122000000	-0.0065	-0.1187
chr7	122000001	123000000	chr7_122000001_123000000	0.0161	0.0686
chr7	123000001	124000000	chr7_123000001_124000000	0.0435	0.0046
chr7	124000001	125000000	chr7_124000001_125000000	-0.0049	-0.1964
chr7	125000001	126000000	chr7_125000001_126000000	0.0028	-0.1781
chr7	126000001	127000000	chr7_126000001_127000000	-0.0183	-0.3249
chr7	127000001	128000000	chr7_127000001_128000000	-0.0257	0.1009
chr7	129000001	130000000	chr7_129000001_130000000	0.0085	0.0106
chr7	130000001	131000000	chr7_130000001_131000000	0.0065	-0.0014
chr7	131000001	132000000	chr7_131000001_132000000	-0.0239	0.0829
chr7	132000001	133000000	chr7_132000001_133000000	-0.0806	0.0612
chr7	133000001	134000000	chr7_133000001_134000000	-0.0286	0.1166
chr7	134000001	135000000	chr7_134000001_135000000	-0.0252	0.1383
chr7	135000001	136000000	chr7_135000001_136000000	-0.0245	-0.1138
chr7	136000001	137000000	chr7_136000001_137000000	-0.0202	-0.0366
chr7	137000001	138000000	chr7_137000001_138000000	-0.0502	-0.1452
chr7	138000001	139000000	chr7_138000001_139000000	-0.0329	-0.1425
chr7	139000001	140000000	chr7_139000001_140000000	0.0092	-0.0938
chr7	140000001	141000000	chr7_140000001_141000000	0.0161	-0.1287
chr7	141000001	142000000	chr7_141000001_142000000	0.0191	-0.0796
chr7	142000001	143000000	chr7_142000001_143000000	-0.0453	-0.1202
chr7	145000001	146000000	chr7_145000001_146000000	0.0061	0.1438
chr7	146000001	147000000	chr7_146000001_147000000	-0.0115	0.0971
chr7	147000001	148000000	chr7_147000001_148000000	-0.0136	-0.078
chr7	148000001	149000000	chr7_148000001_149000000	-0.0452	-0.293
chr7	149000001	150000000	chr7_149000001_150000000	-0.0541	-0.1149
chr7	151000001	152000000	chr7_151000001_152000000	-0.0363	0.005
chr7	154000001	155000000	chr7_154000001_155000000	NA	NA
chr7	155000001	156000000	chr7_155000001_156000000	-0.0579	0.0689
chr7	156000001	157000000	chr7_156000001_157000000	0.0314	0.1862
chr7	157000001	158000000	chr7_157000001_158000000	-0.1122	-0.3093
chr7	158000001	159000000	chr7_158000001_159000000	-0.0242	-0.0634
chr8	1000001	2000000	chr8_1000001_2000000	0.0857	0.2438
chr8	3000001	4000000	chr8_3000001_4000000	0.1363	0.1468
chr8	4000001	5000000	chr8_4000001_5000000	0.1394	-0.0485
chr8	5000001	6000000	chr8_5000001_6000000	0.1225	-0.0524
chr8	6000001	7000000	chr8_6000001_7000000	0.1647	-0.0165
chr8	9000001	10000000	chr8_9000001_10000000	0.2579	0.4343
chr8	10000001	11000000	chr8_10000001_11000000	0.1972	0.2721
chr8	11000001	12000000	chr8_11000001_12000000	0.1882	0.308
chr8	13000001	14000000	chr8_13000001_14000000	0.2319	0.0336
chr8	14000001	15000000	chr8_14000001_15000000	0.2283	0.0809
chr8	15000001	16000000	chr8_15000001_16000000	0.235	0.4023
chr8	16000001	17000000	chr8_16000001_17000000	0.2808	0.4562
chr8	17000001	18000000	chr8_17000001_18000000	0.2781	0.2829
chr8	18000001	19000000	chr8_18000001_19000000	0.2598	0.3647
chr8	19000001	20000000	chr8_19000001_20000000	0.1877	0.0593
chr8	20000001	21000000	chr8_20000001_21000000	0.1831	0.1381
chr8	21000001	22000000	chr8_21000001_22000000	0.1989	0.2119
chr8	22000001	23000000	chr8_22000001_23000000	0.1879	0.1402
chr8	23000001	24000000	chr8_23000001_24000000	0.2358	0.1049
chr8	24000001	25000000	chr8_24000001_25000000	0.2279	-0.0065
chr8	25000001	26000000	chr8_25000001_26000000	0.2467	0.2034
chr8	26000001	27000000	chr8_26000001_27000000	0.2645	0.1445
chr8	27000001	28000000	chr8_27000001_28000000	0.2577	0.2983
chr8	28000001	29000000	chr8_28000001_29000000	0.2752	0.2799
chr8	29000001	30000000	chr8_29000001_30000000	0.2383	0.2313
chr8	30000001	31000000	chr8_30000001_31000000	0.2739	0.229
chr8	31000001	32000000	chr8_31000001_32000000	0.2831	0.1697
chr8	32000001	33000000	chr8_32000001_33000000	0.1732	0.0453
chr8	33000001	34000000	chr8_33000001_34000000	0.161	0.047
chr8	34000001	35000000	chr8_34000001_35000000	0.1677	0.1316
chr8	35000001	36000000	chr8_35000001_36000000	0.1997	0.0315
chr8	36000001	37000000	chr8_36000001_37000000	0.1946	0.3244
chr8	37000001	38000000	chr8_37000001_38000000	0.166	0.208
chr8	38000001	39000000	chr8_38000001_39000000	0.1845	0.0779
chr8	39000001	40000000	chr8_39000001_40000000	-0.0026	0.114
chr8	40000001	41000000	chr8_40000001_41000000	0.1881	0.3053
chr8	41000001	42000000	chr8_41000001_42000000	0.1451	0.117
chr8	42000001	43000000	chr8_42000001_43000000	0.2014	0.0141
chr8	48000001	49000000	chr8_48000001_49000000	0.1778	0.0754
chr8	49000001	50000000	chr8_49000001_50000000	0.1506	0.1309
chr8	50000001	51000000	chr8_50000001_51000000	0.2367	0.2306
chr8	51000001	52000000	chr8_51000001_52000000	0.201	0.1294
chr8	52000001	53000000	chr8_52000001_53000000	0.1699	0.4681
chr8	53000001	54000000	chr8_53000001_54000000	0.1873	0.1982
chr8	54000001	55000000	chr8_54000001_55000000	0.1718	0.2245
chr8	55000001	56000000	chr8_55000001_56000000	0.1838	0.123
chr8	56000001	57000000	chr8_56000001_57000000	0.1958	0.4293
chr8	57000001	58000000	chr8_57000001_58000000	0.1834	0.2953
chr8	58000001	59000000	chr8_58000001_59000000	0.163	0.1687
chr8	59000001	60000000	chr8_59000001_60000000	0.1528	0.0813
chr8	60000001	61000000	chr8_60000001_61000000	0.1758	0.1197
chr8	61000001	62000000	chr8_61000001_62000000	0.4535	0.3672
chr8	62000001	63000000	chr8_62000001_63000000	0.6253	0.5672
chr8	63000001	64000000	chr8_63000001_64000000	0.6477	0.6419
chr8	64000001	65000000	chr8_64000001_65000000	0.6005	0.5484
chr8	65000001	66000000	chr8_65000001_66000000	0.6821	0.3748
chr8	66000001	67000000	chr8_66000001_67000000	0.7284	0.6548
chr8	67000001	68000000	chr8_67000001_68000000	0.7013	0.5551
chr8	68000001	69000000	chr8_68000001_69000000	0.6575	0.6996
chr8	69000001	70000000	chr8_69000001_70000000	0.6112	0.523
chr8	70000001	71000000	chr8_70000001_71000000	0.6815	0.6194
chr8	71000001	72000000	chr8_71000001_72000000	0.6248	0.737
chr8	72000001	73000000	chr8_72000001_73000000	0.697	0.5166
chr8	73000001	74000000	chr8_73000001_74000000	0.7013	0.6844
chr8	74000001	75000000	chr8_74000001_75000000	0.7261	0.8836
chr8	75000001	76000000	chr8_75000001_76000000	0.7113	0.7152
chr8	76000001	77000000	chr8_76000001_77000000	0.6693	0.5331
chr8	77000001	78000000	chr8_77000001_78000000	0.6864	0.8121
chr8	78000001	79000000	chr8_78000001_79000000	0.6308	0.7386
chr8	79000001	80000000	chr8_79000001_80000000	0.7851	0.8912
chr8	80000001	81000000	chr8_80000001_81000000	0.794	0.6678
chr8	81000001	82000000	chr8_81000001_82000000	0.6769	0.6334
chr8	82000001	83000000	chr8_82000001_83000000	0.1869	0.1339
chr8	83000001	84000000	chr8_83000001_84000000	0.1823	0.1112
chr8	84000001	85000000	chr8_84000001_85000000	0.1888	0.3544
chr8	86000001	87000000	chr8_86000001_87000000	0.1469	0.1492
chr8	87000001	88000000	chr8_87000001_88000000	0.1739	0.2784
chr8	88000001	89000000	chr8_88000001_89000000	0.3985	0.3641
chr8	89000001	90000000	chr8_89000001_90000000	0.5718	0.7294
chr8	90000001	91000000	chr8_90000001_91000000	0.5468	0.4992
chr8	91000001	92000000	chr8_91000001_92000000	0.5871	0.5225
chr8	92000001	93000000	chr8_92000001_93000000	0.559	0.3946
chr8	93000001	94000000	chr8_93000001_94000000	0.5469	0.3885
chr8	94000001	95000000	chr8_94000001_95000000	0.6034	0.4856
chr8	95000001	96000000	chr8_95000001_96000000	0.5925	0.5329
chr8	96000001	97000000	chr8_96000001_97000000	0.558	0.5356
chr8	97000001	98000000	chr8_97000001_98000000	0.57	0.5636
chr8	98000001	99000000	chr8_98000001_99000000	0.6193	0.6233
chr8	99000001	100000000	chr8_99000001_100000000	0.6004	0.4253
chr8	100000001	101000000	chr8_100000001_101000000	0.5634	0.5576
chr8	101000001	102000000	chr8_101000001_102000000	0.546	0.5445
chr8	102000001	103000000	chr8_102000001_103000000	0.5636	0.5193
chr8	103000001	104000000	chr8_103000001_104000000	0.5661	0.6289
chr8	104000001	105000000	chr8_104000001_105000000	0.5591	0.5353
chr8	105000001	106000000	chr8_105000001_106000000	0.5137	0.4796
chr8	106000001	107000000	chr8_106000001_107000000	0.5315	0.6187
chr8	107000001	108000000	chr8_107000001_108000000	0.653	0.5151
chr8	108000001	109000000	chr8_108000001_109000000	1.044	1.0356
chr8	109000001	110000000	chr8_109000001_110000000	1.0919	1.0202
chr8	110000001	111000000	chr8_110000001_111000000	1.0542	1.0699
chr8	111000001	112000000	chr8_111000001_112000000	1.0505	1.134
chr8	112000001	113000000	chr8_112000001_113000000	1.0465	1.1192
chr8	113000001	114000000	chr8_113000001_114000000	1.0304	1.1201
chr8	114000001	115000000	chr8_114000001_115000000	1.0758	1.1837
chr8	115000001	116000000	chr8_115000001_116000000	1.0286	0.917
chr8	116000001	117000000	chr8_116000001_117000000	1.055	1.0997
chr8	117000001	118000000	chr8_117000001_118000000	0.6419	0.4998
chr8	118000001	119000000	chr8_118000001_119000000	0.5402	0.6166
chr8	119000001	120000000	chr8_119000001_120000000	0.5918	0.4555
chr8	120000001	121000000	chr8_120000001_121000000	0.7611	0.7812
chr8	121000001	122000000	chr8_121000001_122000000	1.0645	0.9602
chr8	122000001	123000000	chr8_122000001_123000000	1.1199	1.2147
chr8	123000001	124000000	chr8_123000001_124000000	1.1275	0.9165
chr8	124000001	125000000	chr8_124000001_125000000	1.095	0.8671
chr8	125000001	126000000	chr8_125000001_126000000	1.0943	1.137
chr8	126000001	127000000	chr8_126000001_127000000	1.0683	0.8791
chr8	127000001	128000000	chr8_127000001_128000000	1.049	0.9449
chr8	128000001	129000000	chr8_128000001_129000000	1.1562	0.9965
chr8	129000001	130000000	chr8_129000001_130000000	1.0691	1.154
chr8	130000001	131000000	chr8_130000001_131000000	1.0628	1.2029
chr8	131000001	132000000	chr8_131000001_132000000	1.0889	1.0121
chr8	132000001	133000000	chr8_132000001_133000000	0.9967	0.697
chr8	133000001	134000000	chr8_133000001_134000000	0.9857	0.9299
chr8	134000001	135000000	chr8_134000001_135000000	1.0366	1.0341
chr8	135000001	136000000	chr8_135000001_136000000	1.0342	1.1446
chr8	136000001	137000000	chr8_136000001_137000000	1.0595	1.1012
chr8	137000001	138000000	chr8_137000001_138000000	1.0823	1.0314
chr8	138000001	139000000	chr8_138000001_139000000	1.0741	0.928
chr8	139000001	140000000	chr8_139000001_140000000	1.0871	1.0981
chr8	140000001	141000000	chr8_140000001_141000000	1.0917	0.9895
chr8	141000001	142000000	chr8_141000001_142000000	0.5706	0.5304
chr8	142000001	143000000	chr8_142000001_143000000	0.3789	0.4293
chr8	143000001	144000000	chr8_143000001_144000000	0.382	0.5007
chr8	144000001	145000000	chr8_144000001_145000000	0.5457	0.5559
chr9	1000001	2000000	chr9_1000001_2000000	-0.2032	-0.3153
chr9	2000001	3000000	chr9_2000001_3000000	-0.3044	-0.2073
chr9	3000001	4000000	chr9_3000001_4000000	-0.277	-0.1882
chr9	4000001	5000000	chr9_4000001_5000000	-0.2513	-0.1849
chr9	5000001	6000000	chr9_5000001_6000000	-0.2315	-0.1519
chr9	6000001	7000000	chr9_6000001_7000000	-0.2369	-0.2938
chr9	7000001	8000000	chr9_7000001_8000000	-0.296	-0.391
chr9	8000001	9000000	chr9_8000001_9000000	-0.3242	-0.0918
chr9	9000001	10000000	chr9_9000001_10000000	-0.2846	-0.2249
chr9	10000001	11000000	chr9_10000001_11000000	-0.265	-0.5882
chr9	11000001	12000000	chr9_11000001_12000000	-0.2805	-0.5035
chr9	12000001	13000000	chr9_12000001_13000000	-0.2691	-0.4302
chr9	13000001	14000000	chr9_13000001_14000000	-0.31	-0.4067
chr9	14000001	15000000	chr9_14000001_15000000	-0.3268	-0.3654
chr9	15000001	16000000	chr9_15000001_16000000	-0.2738	-0.601
chr9	16000001	17000000	chr9_16000001_17000000	-0.2897	-0.5024
chr9	17000001	18000000	chr9_17000001_18000000	-0.3212	-0.2399
chr9	18000001	19000000	chr9_18000001_19000000	-0.2733	-0.3458
chr9	19000001	20000000	chr9_19000001_20000000	-0.2576	0.0552
chr9	20000001	21000000	chr9_20000001_21000000	-0.2657	-0.4133
chr9	21000001	22000000	chr9_21000001_22000000	-0.254	-0.2387
chr9	22000001	23000000	chr9_22000001_23000000	-0.2481	-0.593
chr9	23000001	24000000	chr9_23000001_24000000	-0.3049	-0.247
chr9	24000001	25000000	chr9_24000001_25000000	-0.1272	-0.0494
chr9	25000001	26000000	chr9_25000001_26000000	-0.1562	-0.1275
chr9	26000001	27000000	chr9_26000001_27000000	-0.1294	-0.153
chr9	27000001	28000000	chr9_27000001_28000000	-0.1216	0.0311
chr9	28000001	29000000	chr9_28000001_29000000	-0.1464	-0.2457
chr9	29000001	30000000	chr9_29000001_30000000	-0.1404	-0.0665
chr9	30000001	31000000	chr9_30000001_31000000	-0.1588	-0.2089
chr9	31000001	32000000	chr9_31000001_32000000	-0.1334	-0.102
chr9	32000001	33000000	chr9_32000001_33000000	-0.1084	-0.0534
chr9	34000001	35000000	chr9_34000001_35000000	-0.1233	-0.1107
chr9	35000001	36000000	chr9_35000001_36000000	-0.0988	-0.0702
chr9	36000001	37000000	chr9_36000001_37000000	-0.1088	-0.4093
chr9	37000001	38000000	chr9_37000001_38000000	-0.1207	-0.0645
chr9	69000001	70000000	chr9_69000001_70000000	-0.1647	-0.2889
chr9	70000001	71000000	chr9_70000001_71000000	-0.1115	-0.0734
chr9	71000001	72000000	chr9_71000001_72000000	-0.1189	-0.4487
chr9	72000001	73000000	chr9_72000001_73000000	-0.1324	-0.5079
chr9	73000001	74000000	chr9_73000001_74000000	-0.1276	0.2012
chr9	74000001	75000000	chr9_74000001_75000000	-0.142	-0.2154
chr9	75000001	76000000	chr9_75000001_76000000	-0.0912	-0.0547
chr9	76000001	77000000	chr9_76000001_77000000	-0.132	-0.2246
chr9	77000001	78000000	chr9_77000001_78000000	-0.1566	-0.0262
chr9	78000001	79000000	chr9_78000001_79000000	-0.1269	-0.1763
chr9	79000001	80000000	chr9_79000001_80000000	-0.1569	-0.1018
chr9	80000001	81000000	chr9_80000001_81000000	-0.1308	0.0184
chr9	81000001	82000000	chr9_81000001_82000000	-0.126	-0.2287
chr9	82000001	83000000	chr9_82000001_83000000	-0.1484	-0.0792
chr9	83000001	84000000	chr9_83000001_84000000	-0.1389	-0.001
chr9	84000001	85000000	chr9_84000001_85000000	-0.1114	-0.1983
chr9	85000001	86000000	chr9_85000001_86000000	-0.1131	-0.0767
chr9	86000001	87000000	chr9_86000001_87000000	-0.1748	-0.176
chr9	87000001	88000000	chr9_87000001_88000000	-0.1281	0.153
chr9	88000001	89000000	chr9_88000001_89000000	-0.1634	0.0149
chr9	89000001	90000000	chr9_89000001_90000000	NA	NA
chr9	90000001	91000000	chr9_90000001_91000000	-0.1342	-0.1813
chr9	91000001	92000000	chr9_91000001_92000000	-0.1605	-0.1748
chr9	92000001	93000000	chr9_92000001_93000000	-0.1316	0.0249
chr9	93000001	94000000	chr9_93000001_94000000	-0.1464	-0.377
chr9	95000001	96000000	chr9_95000001_96000000	-0.1654	-0.1716
chr9	96000001	97000000	chr9_96000001_97000000	-0.1167	-0.0232
chr9	97000001	98000000	chr9_97000001_98000000	-0.1283	0.0305
chr9	98000001	99000000	chr9_98000001_99000000	-0.1531	-0.299
chr9	99000001	100000000	chr9_99000001_100000000	-0.1421	-0.2223
chr9	100000001	101000000	chr9_100000001_101000000	-0.1206	-0.068
chr9	101000001	102000000	chr9_101000001_102000000	-0.1304	-0.0836
chr9	102000001	103000000	chr9_102000001_103000000	-0.1202	-0.2736
chr9	103000001	104000000	chr9_103000001_104000000	-0.1237	0.1162
chr9	104000001	105000000	chr9_104000001_105000000	-0.1113	-0.1278
chr9	105000001	106000000	chr9_105000001_106000000	-0.1208	-0.1775
chr9	106000001	107000000	chr9_106000001_107000000	-0.1731	0.073
chr9	107000001	108000000	chr9_107000001_108000000	-0.1589	-0.2116
chr9	108000001	109000000	chr9_108000001_109000000	-0.146	0.047
chr9	109000001	110000000	chr9_109000001_110000000	-0.1774	0.0387
chr9	110000001	111000000	chr9_110000001_111000000	-0.127	-0.0886
chr9	111000001	112000000	chr9_111000001_112000000	-0.1107	-0.0422
chr9	112000001	113000000	chr9_112000001_113000000	-0.1276	-0.0298
chr9	113000001	114000000	chr9_113000001_114000000	-0.1108	-0.1594
chr9	114000001	115000000	chr9_114000001_115000000	-0.1954	0.0262
chr9	115000001	116000000	chr9_115000001_116000000	-0.1536	-0.2042
chr9	116000001	117000000	chr9_116000001_117000000	-0.2014	-0.4915
chr9	117000001	118000000	chr9_117000001_118000000	-0.1353	-0.3704
chr9	118000001	119000000	chr9_118000001_119000000	-0.1533	-0.2272
chr9	119000001	120000000	chr9_119000001_120000000	-0.1139	0.0723
chr9	120000001	121000000	chr9_120000001_121000000	-0.1359	-0.0489
chr9	121000001	122000000	chr9_121000001_122000000	-0.1376	-0.3257
chr9	122000001	123000000	chr9_122000001_123000000	-0.083	-0.153
chr9	123000001	124000000	chr9_123000001_124000000	-0.1384	-0.2066
chr9	124000001	125000000	chr9_124000001_125000000	-0.1181	-0.3735
chr9	125000001	126000000	chr9_125000001_126000000	-0.1012	-0.3553
chr9	126000001	127000000	chr9_126000001_127000000	-0.1763	-0.1097
chr9	127000001	128000000	chr9_127000001_128000000	-0.1774	-0.1743
chr9	128000001	129000000	chr9_128000001_129000000	-0.1546	-0.3281
chr9	129000001	130000000	chr9_129000001_130000000	-0.1917	-0.7073
chr9	130000001	131000000	chr9_130000001_131000000	-0.2067	-0.3828
chr9	131000001	132000000	chr9_131000001_132000000	-0.1569	-0.172
chr9	132000001	133000000	chr9_132000001_133000000	-0.1581	-0.2991
chr9	133000001	134000000	chr9_133000001_134000000	-0.2848	-0.3685
chr9	134000001	135000000	chr9_134000001_135000000	NA	NA
chr9	135000001	136000000	chr9_135000001_136000000	-0.2312	-0.1225
chr9	136000001	137000000	chr9_136000001_137000000	NA	NA
chr9	137000001	138000000	chr9_137000001_138000000	-0.2552	-0.3183
chr10	1000001	2000000	chr10_1000001_2000000	0.2874	0.2746
chr10	2000001	3000000	chr10_2000001_3000000	0.357	0.5026
chr10	3000001	4000000	chr10_3000001_4000000	0.2795	0.0105
chr10	4000001	5000000	chr10_4000001_5000000	0.3403	0.1049
chr10	5000001	6000000	chr10_5000001_6000000	0.3539	0.1959
chr10	6000001	7000000	chr10_6000001_7000000	0.3547	0.454
chr10	7000001	8000000	chr10_7000001_8000000	0.2987	0.2414
chr10	8000001	9000000	chr10_8000001_9000000	0.3134	0.1042
chr10	9000001	10000000	chr10_9000001_10000000	0.2186	0.2497
chr10	10000001	11000000	chr10_10000001_11000000	0.1599	0.1416
chr10	11000001	12000000	chr10_11000001_12000000	0.2373	0.1361
chr10	12000001	13000000	chr10_12000001_13000000	0.2291	0.0696
chr10	13000001	14000000	chr10_13000001_14000000	0.1966	0.1135
chr10	14000001	15000000	chr10_14000001_15000000	0.2179	0.1135
chr10	15000001	16000000	chr10_15000001_16000000	0.2256	0.043
chr10	16000001	17000000	chr10_16000001_17000000	0.1971	0.0422
chr10	17000001	18000000	chr10_17000001_18000000	0.216	0.0453
chr10	18000001	19000000	chr10_18000001_19000000	0.1798	0.1668
chr10	19000001	20000000	chr10_19000001_20000000	0.1936	0.089
chr10	20000001	21000000	chr10_20000001_21000000	0.2266	0.2864
chr10	21000001	22000000	chr10_21000001_22000000	0.2251	0.0251
chr10	22000001	23000000	chr10_22000001_23000000	0.2302	0.4244
chr10	23000001	24000000	chr10_23000001_24000000	0.2075	0.3345
chr10	24000001	25000000	chr10_24000001_25000000	0.2155	0.4401
chr10	25000001	26000000	chr10_25000001_26000000	0.2044	0.4063
chr10	26000001	27000000	chr10_26000001_27000000	0.2211	0.2262
chr10	27000001	28000000	chr10_27000001_28000000	0.2433	0.1806
chr10	28000001	29000000	chr10_28000001_29000000	0.187	0.2418
chr10	29000001	30000000	chr10_29000001_30000000	0.189	-0.0382
chr10	30000001	31000000	chr10_30000001_31000000	0.2291	0.0978
chr10	31000001	32000000	chr10_31000001_32000000	0.1746	0.3316
chr10	32000001	33000000	chr10_32000001_33000000	0.231	0.3602
chr10	33000001	34000000	chr10_33000001_34000000	0.1602	-0.0585
chr10	34000001	35000000	chr10_34000001_35000000	0.1934	0.0687
chr10	35000001	36000000	chr10_35000001_36000000	0.2163	0.0446
chr10	36000001	37000000	chr10_36000001_37000000	0.2456	0.1889
chr10	43000001	44000000	chr10_43000001_44000000	0.2023	-0.0375
chr10	44000001	45000000	chr10_44000001_45000000	0.1621	0.151
chr10	51000001	52000000	chr10_51000001_52000000	0.1866	0.0871
chr10	52000001	53000000	chr10_52000001_53000000	0.1701	0.2539
chr10	53000001	54000000	chr10_53000001_54000000	NA	NA
chr10	54000001	55000000	chr10_54000001_55000000	0.2141	0.3079
chr10	55000001	56000000	chr10_55000001_56000000	0.1628	0.3456
chr10	56000001	57000000	chr10_56000001_57000000	0.2054	0.3424
chr10	57000001	58000000	chr10_57000001_58000000	0.2162	-0.031
chr10	58000001	59000000	chr10_58000001_59000000	NA	NA
chr10	59000001	60000000	chr10_59000001_60000000	NA	NA
chr10	60000001	61000000	chr10_60000001_61000000	0.1701	0.1705
chr10	61000001	62000000	chr10_61000001_62000000	0.1854	0.2204
chr10	62000001	63000000	chr10_62000001_63000000	NA	NA
chr10	63000001	64000000	chr10_63000001_64000000	0.228	0.2658
chr10	64000001	65000000	chr10_64000001_65000000	0.2082	0.2416
chr10	65000001	66000000	chr10_65000001_66000000	0.2118	-0.004
chr10	66000001	67000000	chr10_66000001_67000000	0.1559	0.4088
chr10	67000001	68000000	chr10_67000001_68000000	0.237	0.3158
chr10	68000001	69000000	chr10_68000001_69000000	0.2691	0.2289
chr10	69000001	70000000	chr10_69000001_70000000	0.2303	0.2456
chr10	70000001	71000000	chr10_70000001_71000000	0.1583	0.252
chr10	71000001	72000000	chr10_71000001_72000000	0.052	-0.0129
chr10	72000001	73000000	chr10_72000001_73000000	0.2432	0.0946
chr10	73000001	74000000	chr10_73000001_74000000	0.2986	0.1423
chr10	74000001	75000000	chr10_74000001_75000000	0.2383	0.2835
chr10	75000001	76000000	chr10_75000001_76000000	0.1549	0.1765
chr10	76000001	77000000	chr10_76000001_77000000	0.1294	0.0521
chr10	77000001	78000000	chr10_77000001_78000000	0.0461	0.2105
chr10	78000001	79000000	chr10_78000001_79000000	0.0948	0.0277
chr10	80000001	81000000	chr10_80000001_81000000	0.1391	0.185
chr10	81000001	82000000	chr10_81000001_82000000	0.1312	0.0489
chr10	82000001	83000000	chr10_82000001_83000000	0.0967	0.0922
chr10	83000001	84000000	chr10_83000001_84000000	0.1947	-0.0677
chr10	84000001	85000000	chr10_84000001_85000000	0.2231	0.2357
chr10	85000001	86000000	chr10_85000001_86000000	0.1508	0.3802
chr10	86000001	87000000	chr10_86000001_87000000	0.0859	0.0407
chr10	88000001	89000000	chr10_88000001_89000000	0.1273	0.0024
chr10	89000001	90000000	chr10_89000001_90000000	0.1365	0.3621
chr10	90000001	91000000	chr10_90000001_91000000	0.1441	0.2453
chr10	91000001	92000000	chr10_91000001_92000000	0.136	0.0331
chr10	92000001	93000000	chr10_92000001_93000000	0.1448	0.1695
chr10	93000001	94000000	chr10_93000001_94000000	0.106	0.1984
chr10	94000001	95000000	chr10_94000001_95000000	0.1361	0.1615
chr10	95000001	96000000	chr10_95000001_96000000	0.1446	0.3523
chr10	96000001	97000000	chr10_96000001_97000000	0.1295	0.0183
chr10	97000001	98000000	chr10_97000001_98000000	0.0666	-0.1851
chr10	98000001	99000000	chr10_98000001_99000000	0.082	0.1417
chr10	99000001	100000000	chr10_99000001_100000000	0.1448	0.097
chr10	100000001	101000000	chr10_100000001_101000000	0.1364	0.1358
chr10	101000001	102000000	chr10_101000001_102000000	0.1421	0.1978
chr10	102000001	103000000	chr10_102000001_103000000	0.1577	-0.0265
chr10	103000001	104000000	chr10_103000001_104000000	0.1553	-0.032
chr10	104000001	105000000	chr10_104000001_105000000	0.1116	0.2044
chr10	105000001	106000000	chr10_105000001_106000000	0.1267	0.1486
chr10	106000001	107000000	chr10_106000001_107000000	0.0715	-0.3026
chr10	107000001	108000000	chr10_107000001_108000000	0.0983	0.2056
chr10	108000001	109000000	chr10_108000001_109000000	0.117	0.1381
chr10	109000001	110000000	chr10_109000001_110000000	0.1229	-0.1402
chr10	110000001	111000000	chr10_110000001_111000000	0.0668	0.1417
chr10	111000001	112000000	chr10_111000001_112000000	0.0758	0.0697
chr10	112000001	113000000	chr10_112000001_113000000	0.0477	0.0646
chr10	113000001	114000000	chr10_113000001_114000000	0.0273	0.2143
chr10	114000001	115000000	chr10_114000001_115000000	NA	NA
chr10	115000001	116000000	chr10_115000001_116000000	0.0866	0.0085
chr10	116000001	117000000	chr10_116000001_117000000	0.0337	0.081
chr10	117000001	118000000	chr10_117000001_118000000	0.0372	0.0112
chr10	118000001	119000000	chr10_118000001_119000000	0.0505	-0.0945
chr10	119000001	120000000	chr10_119000001_120000000	0.1203	0.036
chr10	120000001	121000000	chr10_120000001_121000000	0.0461	0.1677
chr10	121000001	122000000	chr10_121000001_122000000	0.1033	0.1282
chr10	122000001	123000000	chr10_122000001_123000000	0.1071	0.0356
chr10	123000001	124000000	chr10_123000001_124000000	0.0619	0.1366
chr10	124000001	125000000	chr10_124000001_125000000	NA	NA
chr10	125000001	126000000	chr10_125000001_126000000	0.0763	0.0301
chr10	126000001	127000000	chr10_126000001_127000000	0.0233	0.1084
chr10	127000001	128000000	chr10_127000001_128000000	0.0144	-0.3123
chr10	128000001	129000000	chr10_128000001_129000000	0.0025	0.2566
chr10	129000001	130000000	chr10_129000001_130000000	0.0393	0.0914
chr10	130000001	131000000	chr10_130000001_131000000	0.0491	-0.0879
chr10	131000001	132000000	chr10_131000001_132000000	NA	NA
chr10	132000001	133000000	chr10_132000001_133000000	-0.0673	-0.0144
chr11	1000001	2000000	chr11_1000001_2000000	-0.2306	-0.0217
chr11	2000001	3000000	chr11_2000001_3000000	-0.1044	-0.1037
chr11	5000001	6000000	chr11_5000001_6000000	-0.0239	-0.1584
chr11	6000001	7000000	chr11_6000001_7000000	-0.0069	-0.1866
chr11	7000001	8000000	chr11_7000001_8000000	-0.035	-0.0084
chr11	8000001	9000000	chr11_8000001_9000000	-0.0369	0.1879
chr11	9000001	10000000	chr11_9000001_10000000	0.0021	-0.0184
chr11	10000001	11000000	chr11_10000001_11000000	0.0027	0.0367
chr11	11000001	12000000	chr11_11000001_12000000	-0.0919	0.19
chr11	12000001	13000000	chr11_12000001_13000000	-0.0785	-0.3562
chr11	13000001	14000000	chr11_13000001_14000000	-0.0249	0.1105
chr11	14000001	15000000	chr11_14000001_15000000	-0.0197	-0.0233
chr11	15000001	16000000	chr11_15000001_16000000	0.0461	0.0613
chr11	16000001	17000000	chr11_16000001_17000000	0.002	0.2359
chr11	17000001	18000000	chr11_17000001_18000000	-0.0155	-0.1004
chr11	18000001	19000000	chr11_18000001_19000000	0.124	-0.0123
chr11	19000001	20000000	chr11_19000001_20000000	0.0543	0.0533
chr11	20000001	21000000	chr11_20000001_21000000	0.0517	-0.008
chr11	21000001	22000000	chr11_21000001_22000000	0.0792	-0.0088
chr11	22000001	23000000	chr11_22000001_23000000	0.0207	-0.0109
chr11	23000001	24000000	chr11_23000001_24000000	-0.0143	0.2832
chr11	24000001	25000000	chr11_24000001_25000000	-0.0492	-0.0236
chr11	25000001	26000000	chr11_25000001_26000000	-0.0296	6.00E-04
chr11	26000001	27000000	chr11_26000001_27000000	-0.0363	-0.0318
chr11	27000001	28000000	chr11_27000001_28000000	0.0023	0.0935
chr11	28000001	29000000	chr11_28000001_29000000	-0.0353	0.124
chr11	29000001	30000000	chr11_29000001_30000000	-0.0136	-0.1411
chr11	30000001	31000000	chr11_30000001_31000000	0.1099	0.1484
chr11	31000001	32000000	chr11_31000001_32000000	0.0513	0.1398
chr11	32000001	33000000	chr11_32000001_33000000	0.0771	0.094
chr11	33000001	34000000	chr11_33000001_34000000	0.1709	0.2049
chr11	34000001	35000000	chr11_34000001_35000000	0.2454	-0.0093
chr11	35000001	36000000	chr11_35000001_36000000	0.2981	0.1132
chr11	36000001	37000000	chr11_36000001_37000000	0.2285	0.1976
chr11	37000001	38000000	chr11_37000001_38000000	0.0703	0.173
chr11	38000001	39000000	chr11_38000001_39000000	0.0529	0.2402
chr11	39000001	40000000	chr11_39000001_40000000	0.1014	-0.2513
chr11	40000001	41000000	chr11_40000001_41000000	0.0875	0.1721
chr11	41000001	42000000	chr11_41000001_42000000	0.1054	-0.3276
chr11	42000001	43000000	chr11_42000001_43000000	0.0966	0.0429
chr11	43000001	44000000	chr11_43000001_44000000	0.1039	-0.0199
chr11	44000001	45000000	chr11_44000001_45000000	0.0414	0.1566
chr11	45000001	46000000	chr11_45000001_46000000	0.1677	0.3019
chr11	46000001	47000000	chr11_46000001_47000000	0.2558	-0.1118
chr11	47000001	48000000	chr11_47000001_48000000	0.2236	0.2603
chr11	56000001	57000000	chr11_56000001_57000000	0.0191	-0.0137
chr11	57000001	58000000	chr11_57000001_58000000	0.172	0.2568
chr11	58000001	59000000	chr11_58000001_59000000	0.2667	0.2347
chr11	59000001	60000000	chr11_59000001_60000000	0.334	0.3698
chr11	60000001	61000000	chr11_60000001_61000000	0.2904	0.2694
chr11	61000001	62000000	chr11_61000001_62000000	0.219	0.2498
chr11	62000001	63000000	chr11_62000001_63000000	0.2559	0.3752
chr11	64000001	65000000	chr11_64000001_65000000	0.0374	0.4002
chr11	65000001	66000000	chr11_65000001_66000000	0.2551	0.2359
chr11	66000001	67000000	chr11_66000001_67000000	0.2888	0.3151
chr11	68000001	69000000	chr11_68000001_69000000	-0.0534	-0.1133
chr11	69000001	70000000	chr11_69000001_70000000	-0.1685	-0.0281
chr11	70000001	71000000	chr11_70000001_71000000	NA	NA
chr11	72000001	73000000	chr11_72000001_73000000	-0.0189	-0.065
chr11	73000001	74000000	chr11_73000001_74000000	-0.0038	0.2822
chr11	74000001	75000000	chr11_74000001_75000000	-0.0035	0.0682
chr11	75000001	76000000	chr11_75000001_76000000	-0.036	0.0393
chr11	76000001	77000000	chr11_76000001_77000000	0.0103	0.1021
chr11	77000001	78000000	chr11_77000001_78000000	-0.0269	0.2165
chr11	78000001	79000000	chr11_78000001_79000000	-0.0473	0.1177
chr11	79000001	80000000	chr11_79000001_80000000	-0.0643	0.09
chr11	80000001	81000000	chr11_80000001_81000000	-0.0675	0.1891
chr11	81000001	82000000	chr11_81000001_82000000	-0.0833	-0.02
chr11	82000001	83000000	chr11_82000001_83000000	-0.0257	-0.2527
chr11	83000001	84000000	chr11_83000001_84000000	-0.0233	0.1595
chr11	84000001	85000000	chr11_84000001_85000000	-0.0256	-0.0689
chr11	85000001	86000000	chr11_85000001_86000000	0.0179	0.1215
chr11	86000001	87000000	chr11_86000001_87000000	-0.025	-0.242
chr11	87000001	88000000	chr11_87000001_88000000	NA	NA
chr11	88000001	89000000	chr11_88000001_89000000	NA	NA
chr11	91000001	92000000	chr11_91000001_92000000	-0.0109	0.0286
chr11	92000001	93000000	chr11_92000001_93000000	-0.024	0.1585
chr11	93000001	94000000	chr11_93000001_94000000	-0.0398	-0.0087
chr11	94000001	95000000	chr11_94000001_95000000	-0.0412	-0.3027
chr11	95000001	96000000	chr11_95000001_96000000	-0.0365	-0.1511
chr11	96000001	97000000	chr11_96000001_97000000	NA	NA
chr11	97000001	98000000	chr11_97000001_98000000	-0.0714	0.0851
chr11	98000001	99000000	chr11_98000001_99000000	-0.0337	0.0641
chr11	99000001	100000000	chr11_99000001_100000000	-0.0545	0.0075
chr11	100000001	101000000	chr11_100000001_101000000	-0.06	-0.0095
chr11	101000001	102000000	chr11_101000001_102000000	-0.0504	0.0226
chr11	102000001	103000000	chr11_102000001_103000000	-0.0035	0.1213
chr11	103000001	104000000	chr11_103000001_104000000	-0.0212	-0.2853
chr11	104000001	105000000	chr11_104000001_105000000	-0.0701	-0.1351
chr11	105000001	106000000	chr11_105000001_106000000	-0.0632	-0.3338
chr11	106000001	107000000	chr11_106000001_107000000	-0.0508	0.007
chr11	107000001	108000000	chr11_107000001_108000000	-0.0016	-0.112
chr11	108000001	109000000	chr11_108000001_109000000	-0.0303	0.0956
chr11	109000001	110000000	chr11_109000001_110000000	-0.0634	0.0177
chr11	110000001	111000000	chr11_110000001_111000000	-0.0586	-0.023
chr11	111000001	112000000	chr11_111000001_112000000	-0.0295	-0.0784
chr11	112000001	113000000	chr11_112000001_113000000	-0.0339	-0.1444
chr11	113000001	114000000	chr11_113000001_114000000	-0.1149	-0.1994
chr11	114000001	115000000	chr11_114000001_115000000	-0.1279	-0.2252
chr11	115000001	116000000	chr11_115000001_116000000	-0.1717	-0.307
chr11	116000001	117000000	chr11_116000001_117000000	-0.1446	-0.2256
chr11	117000001	118000000	chr11_117000001_118000000	-0.2113	-0.1154
chr11	118000001	119000000	chr11_118000001_119000000	-0.182	-0.2257
chr11	119000001	120000000	chr11_119000001_120000000	-0.2667	-0.4382
chr11	120000001	121000000	chr11_120000001_121000000	-0.2112	-0.0635
chr11	121000001	122000000	chr11_121000001_122000000	-0.1958	0.0348
chr11	122000001	123000000	chr11_122000001_123000000	-0.1957	-0.2979
chr11	123000001	124000000	chr11_123000001_124000000	-0.1997	-0.1838
chr11	124000001	125000000	chr11_124000001_125000000	-0.1652	-0.1271
chr11	125000001	126000000	chr11_125000001_126000000	-0.1345	0.0147
chr11	126000001	127000000	chr11_126000001_127000000	-0.1826	0.0055
chr11	127000001	128000000	chr11_127000001_128000000	-0.1945	-0.1478
chr11	128000001	129000000	chr11_128000001_129000000	-0.174	-0.1183
chr11	129000001	130000000	chr11_129000001_130000000	-0.1422	0.028
chr11	130000001	131000000	chr11_130000001_131000000	-0.1483	-0.3336
chr11	131000001	132000000	chr11_131000001_132000000	-0.2079	-0.2044
chr11	132000001	133000000	chr11_132000001_133000000	-0.2008	-0.2188
chr11	133000001	134000000	chr11_133000001_134000000	-0.1905	-0.3442
chr11	134000001	135000000	chr11_134000001_135000000	-0.1925	0.0572
chr12	1	1000000	chr12_1_1000000	NA	NA
chr12	1000001	2000000	chr12_1000001_2000000	0.2873	0.3235
chr12	2000001	3000000	chr12_2000001_3000000	0.035	0.0925
chr12	3000001	4000000	chr12_3000001_4000000	-0.229	-0.0551
chr12	4000001	5000000	chr12_4000001_5000000	-0.1967	-0.3549
chr12	5000001	6000000	chr12_5000001_6000000	-0.203	-0.2661
chr12	6000001	7000000	chr12_6000001_7000000	NA	NA
chr12	7000001	8000000	chr12_7000001_8000000	NA	NA
chr12	10000001	11000000	chr12_10000001_11000000	-0.1524	-0.0399
chr12	11000001	12000000	chr12_11000001_12000000	-0.1801	-0.2329
chr12	12000001	13000000	chr12_12000001_13000000	-0.1581	-0.1633
chr12	13000001	14000000	chr12_13000001_14000000	-0.1935	-0.1555
chr12	14000001	15000000	chr12_14000001_15000000	-0.1798	0.0668
chr12	15000001	16000000	chr12_15000001_16000000	-0.1647	-0.4496
chr12	16000001	17000000	chr12_16000001_17000000	-0.1858	-0.0017
chr12	17000001	18000000	chr12_17000001_18000000	-0.1775	-0.3343
chr12	18000001	19000000	chr12_18000001_19000000	-0.2186	-0.1581
chr12	19000001	20000000	chr12_19000001_20000000	-0.2167	-0.246
chr12	20000001	21000000	chr12_20000001_21000000	-0.2065	0.0875
chr12	21000001	22000000	chr12_21000001_22000000	0.2098	0.0779
chr12	22000001	23000000	chr12_22000001_23000000	0.163	0.3201
chr12	23000001	24000000	chr12_23000001_24000000	0.2388	0.405
chr12	24000001	25000000	chr12_24000001_25000000	0.217	0.3879
chr12	25000001	26000000	chr12_25000001_26000000	0.2438	0.3265
chr12	26000001	27000000	chr12_26000001_27000000	-0.0955	-0.3504
chr12	27000001	28000000	chr12_27000001_28000000	0.1992	0.3292
chr12	28000001	29000000	chr12_28000001_29000000	0.1282	0.1061
chr12	29000001	30000000	chr12_29000001_30000000	0.227	0.1726
chr12	30000001	31000000	chr12_30000001_31000000	0.2565	0.4606
chr12	32000001	33000000	chr12_32000001_33000000	0.2773	0.1632
chr12	39000001	40000000	chr12_39000001_40000000	0.255	0.2012
chr12	40000001	41000000	chr12_40000001_41000000	0.2486	0.0674
chr12	41000001	42000000	chr12_41000001_42000000	0.2302	0.1444
chr12	42000001	43000000	chr12_42000001_43000000	0.2971	0.1795
chr12	43000001	44000000	chr12_43000001_44000000	0.252	0.0832
chr12	44000001	45000000	chr12_44000001_45000000	0.2566	0.2638
chr12	45000001	46000000	chr12_45000001_46000000	0.2568	0.298
chr12	46000001	47000000	chr12_46000001_47000000	0.2684	0.0378
chr12	47000001	48000000	chr12_47000001_48000000	0.2778	0.1684
chr12	48000001	49000000	chr12_48000001_49000000	0.2056	0.014
chr12	49000001	50000000	chr12_49000001_50000000	0.1714	0.3467
chr12	50000001	51000000	chr12_50000001_51000000	0.2175	0.3017
chr12	51000001	52000000	chr12_51000001_52000000	0.1577	0.2373
chr12	52000001	53000000	chr12_52000001_53000000	0.0845	0.1806
chr12	53000001	54000000	chr12_53000001_54000000	0.1745	-0.0481
chr12	54000001	55000000	chr12_54000001_55000000	0.1524	0.037
chr12	55000001	56000000	chr12_55000001_56000000	0.2347	-0.114
chr12	56000001	57000000	chr12_56000001_57000000	0.245	0.1544
chr12	57000001	58000000	chr12_57000001_58000000	0.1562	-0.0055
chr12	58000001	59000000	chr12_58000001_59000000	0.1586	0.0096
chr12	59000001	60000000	chr12_59000001_60000000	0.1134	0.0182
chr12	60000001	61000000	chr12_60000001_61000000	0.1171	0.2197
chr12	61000001	62000000	chr12_61000001_62000000	0.1076	0.2447
chr12	62000001	63000000	chr12_62000001_63000000	0.1408	0.2169
chr12	64000001	65000000	chr12_64000001_65000000	0.1677	0.1362
chr12	65000001	66000000	chr12_65000001_66000000	0.1858	0.025
chr12	66000001	67000000	chr12_66000001_67000000	0.1865	0.0481
chr12	67000001	68000000	chr12_67000001_68000000	0.2084	0.0836
chr12	68000001	69000000	chr12_68000001_69000000	0.2746	0.0702
chr12	69000001	70000000	chr12_69000001_70000000	0.3075	0.3022
chr12	70000001	71000000	chr12_70000001_71000000	0.2534	0.3537
chr12	71000001	72000000	chr12_71000001_72000000	0.2818	0.3099
chr12	72000001	73000000	chr12_72000001_73000000	0.2743	0.0951
chr12	73000001	74000000	chr12_73000001_74000000	0.2623	0.3822
chr12	74000001	75000000	chr12_74000001_75000000	0.2552	-0.1564
chr12	75000001	76000000	chr12_75000001_76000000	0.2882	0.3102
chr12	76000001	77000000	chr12_76000001_77000000	0.2654	0.2343
chr12	77000001	78000000	chr12_77000001_78000000	0.2552	0.1631
chr12	78000001	79000000	chr12_78000001_79000000	0.2778	0.3467
chr12	79000001	80000000	chr12_79000001_80000000	0.2656	0.2844
chr12	80000001	81000000	chr12_80000001_81000000	0.2973	0.2712
chr12	81000001	82000000	chr12_81000001_82000000	0.2943	0.5583
chr12	82000001	83000000	chr12_82000001_83000000	0.2435	0.4033
chr12	83000001	84000000	chr12_83000001_84000000	0.2679	0.0762
chr12	84000001	85000000	chr12_84000001_85000000	0.2347	0.1342
chr12	85000001	86000000	chr12_85000001_86000000	0.1963	0.2157
chr12	86000001	87000000	chr12_86000001_87000000	0.2296	0.3004
chr12	87000001	88000000	chr12_87000001_88000000	0.2519	0.3401
chr12	88000001	89000000	chr12_88000001_89000000	0.243	0.1711
chr12	89000001	90000000	chr12_89000001_90000000	0.2383	0.291
chr12	90000001	91000000	chr12_90000001_91000000	0.26	0.2989
chr12	91000001	92000000	chr12_91000001_92000000	0.2443	0.3268
chr12	92000001	93000000	chr12_92000001_93000000	0.2409	0.4216
chr12	93000001	94000000	chr12_93000001_94000000	0.2361	0.306
chr12	94000001	95000000	chr12_94000001_95000000	0.2332	0.2947
chr12	95000001	96000000	chr12_95000001_96000000	0.2888	0.1252
chr12	96000001	97000000	chr12_96000001_97000000	0.2556	0.1725
chr12	97000001	98000000	chr12_97000001_98000000	0.2742	0.0649
chr12	98000001	99000000	chr12_98000001_99000000	0.2631	0.4069
chr12	99000001	100000000	chr12_99000001_100000000	0.2396	0.3761
chr12	100000001	101000000	chr12_100000001_101000000	0.2562	0.3709
chr12	101000001	102000000	chr12_101000001_102000000	0.3031	0.0994
chr12	102000001	103000000	chr12_102000001_103000000	0.2832	0.4821
chr12	103000001	104000000	chr12_103000001_104000000	0.2532	0.4609
chr12	104000001	105000000	chr12_104000001_105000000	0.2552	-0.0343
chr12	105000001	106000000	chr12_105000001_106000000	0.2436	0.3282
chr12	106000001	107000000	chr12_106000001_107000000	0.2276	0.0595
chr12	107000001	108000000	chr12_107000001_108000000	0.2153	0.1212
chr12	108000001	109000000	chr12_108000001_109000000	0.2304	0.3984
chr12	109000001	110000000	chr12_109000001_110000000	0.2337	0.2873
chr12	110000001	111000000	chr12_110000001_111000000	0.301	0.265
chr12	111000001	112000000	chr12_111000001_112000000	0.2611	0.0499
chr12	112000001	113000000	chr12_112000001_113000000	0.2808	0.2791
chr12	113000001	114000000	chr12_113000001_114000000	0.2358	0.1244
chr12	114000001	115000000	chr12_114000001_115000000	0.3284	0.1701
chr12	115000001	116000000	chr12_115000001_116000000	0.3269	0.5008
chr12	116000001	117000000	chr12_116000001_117000000	0.3471	0.3826
chr12	117000001	118000000	chr12_117000001_118000000	0.3348	0.1183
chr12	118000001	119000000	chr12_118000001_119000000	0.3797	0.0711
chr12	119000001	120000000	chr12_119000001_120000000	0.3316	0.2034
chr12	120000001	121000000	chr12_120000001_121000000	0.3582	0.1619
chr12	121000001	122000000	chr12_121000001_122000000	0.3668	0.1463
chr12	122000001	123000000	chr12_122000001_123000000	NA	NA
chr12	123000001	124000000	chr12_123000001_124000000	NA	NA
chr12	124000001	125000000	chr12_124000001_125000000	0.2402	0.2794
chr12	125000001	126000000	chr12_125000001_126000000	0.3828	0.1767
chr12	126000001	127000000	chr12_126000001_127000000	0.3402	0.222
chr12	127000001	128000000	chr12_127000001_128000000	0.2598	0.3077
chr12	128000001	129000000	chr12_128000001_129000000	0.2991	-0.0442
chr12	129000001	130000000	chr12_129000001_130000000	0.3745	0.3454
chr12	130000001	131000000	chr12_130000001_131000000	0.3066	0.246
chr12	131000001	132000000	chr12_131000001_132000000	0.2309	0.1793
chr12	132000001	133000000	chr12_132000001_133000000	NA	NA
chr13	20000001	21000000	chr13_20000001_21000000	-0.2553	-0.2803
chr13	21000001	22000000	chr13_21000001_22000000	-0.2256	-0.5387
chr13	22000001	23000000	chr13_22000001_23000000	-0.2162	-0.2707
chr13	23000001	24000000	chr13_23000001_24000000	-0.2705	-0.0091
chr13	24000001	25000000	chr13_24000001_25000000	-0.2568	-0.1744
chr13	25000001	26000000	chr13_25000001_26000000	-0.2547	-0.1498
chr13	26000001	27000000	chr13_26000001_27000000	-0.2428	-0.126
chr13	27000001	28000000	chr13_27000001_28000000	-0.2467	-0.1424
chr13	28000001	29000000	chr13_28000001_29000000	-0.2625	-0.2804
chr13	29000001	30000000	chr13_29000001_30000000	-0.2672	-0.1515
chr13	30000001	31000000	chr13_30000001_31000000	-0.2699	-0.0935
chr13	31000001	32000000	chr13_31000001_32000000	-0.242	-0.3851
chr13	32000001	33000000	chr13_32000001_33000000	-0.2453	-0.3814
chr13	33000001	34000000	chr13_33000001_34000000	-0.2121	-0.377
chr13	34000001	35000000	chr13_34000001_35000000	-0.2272	0.0034
chr13	35000001	36000000	chr13_35000001_36000000	-0.217	-0.4853
chr13	36000001	37000000	chr13_36000001_37000000	-0.174	-0.2159
chr13	37000001	38000000	chr13_37000001_38000000	-0.2047	-0.2733
chr13	38000001	39000000	chr13_38000001_39000000	-0.2497	-0.5875
chr13	39000001	40000000	chr13_39000001_40000000	-0.2973	-0.2069
chr13	40000001	41000000	chr13_40000001_41000000	-0.2463	-0.2438
chr13	41000001	42000000	chr13_41000001_42000000	-0.1457	-0.3244
chr13	42000001	43000000	chr13_42000001_43000000	-0.0987	0.0784
chr13	43000001	44000000	chr13_43000001_44000000	-0.1474	0.2289
chr13	44000001	45000000	chr13_44000001_45000000	-0.1121	-0.6854
chr13	45000001	46000000	chr13_45000001_46000000	-0.1462	-0.0864
chr13	46000001	47000000	chr13_46000001_47000000	-0.0985	-0.0231
chr13	47000001	48000000	chr13_47000001_48000000	-0.1162	-0.2278
chr13	48000001	49000000	chr13_48000001_49000000	-0.0866	-0.2874
chr13	49000001	50000000	chr13_49000001_50000000	-0.0618	-0.1238
chr13	50000001	51000000	chr13_50000001_51000000	-0.1276	-0.0173
chr13	51000001	52000000	chr13_51000001_52000000	-0.0902	-0.127
chr13	53000001	54000000	chr13_53000001_54000000	-0.1357	-0.1203
chr13	54000001	55000000	chr13_54000001_55000000	-0.1241	-0.2226
chr13	55000001	56000000	chr13_55000001_56000000	-0.1014	-0.2208
chr13	56000001	57000000	chr13_56000001_57000000	-0.1269	-0.0334
chr13	57000001	58000000	chr13_57000001_58000000	-0.0543	0.2061
chr13	58000001	59000000	chr13_58000001_59000000	-0.1354	-0.3179
chr13	59000001	60000000	chr13_59000001_60000000	-0.1252	-0.2667
chr13	60000001	61000000	chr13_60000001_61000000	-0.0846	-0.3462
chr13	61000001	62000000	chr13_61000001_62000000	-0.1226	0.028
chr13	62000001	63000000	chr13_62000001_63000000	-0.1441	-0.1674
chr13	63000001	64000000	chr13_63000001_64000000	-0.1331	-0.2519
chr13	64000001	65000000	chr13_64000001_65000000	-0.161	-0.2519
chr13	65000001	66000000	chr13_65000001_66000000	-0.1712	0.0389
chr13	66000001	67000000	chr13_66000001_67000000	-0.152	-0.0226
chr13	67000001	68000000	chr13_67000001_68000000	-0.1613	-0.1758
chr13	68000001	69000000	chr13_68000001_69000000	NA	NA
chr13	69000001	70000000	chr13_69000001_70000000	-0.1375	0.2143
chr13	70000001	71000000	chr13_70000001_71000000	-0.123	-0.0872
chr13	71000001	72000000	chr13_71000001_72000000	-0.1769	0.2059
chr13	72000001	73000000	chr13_72000001_73000000	-0.0912	0.0363
chr13	73000001	74000000	chr13_73000001_74000000	-0.1276	-0.147
chr13	74000001	75000000	chr13_74000001_75000000	-0.1362	0.1325
chr13	75000001	76000000	chr13_75000001_76000000	-0.1198	-0.1394
chr13	76000001	77000000	chr13_76000001_77000000	-0.1262	-0.0735
chr13	77000001	78000000	chr13_77000001_78000000	-0.0744	-0.1218
chr13	78000001	79000000	chr13_78000001_79000000	-0.1002	-0.3531
chr13	79000001	80000000	chr13_79000001_80000000	-0.1228	-0.1723
chr13	80000001	81000000	chr13_80000001_81000000	-0.1331	-0.0359
chr13	81000001	82000000	chr13_81000001_82000000	-0.0859	-0.1715
chr13	82000001	83000000	chr13_82000001_83000000	-0.154	-0.4226
chr13	83000001	84000000	chr13_83000001_84000000	-0.1665	0.0383
chr13	84000001	85000000	chr13_84000001_85000000	-0.1499	-0.1486
chr13	85000001	86000000	chr13_85000001_86000000	-0.1007	-0.5963
chr13	86000001	87000000	chr13_86000001_87000000	NA	NA
chr13	87000001	88000000	chr13_87000001_88000000	-0.1596	-0.0175
chr13	88000001	89000000	chr13_88000001_89000000	-0.1353	-0.0542
chr13	89000001	90000000	chr13_89000001_90000000	-0.119	-0.115
chr13	90000001	91000000	chr13_90000001_91000000	-0.1431	-0.0761
chr13	91000001	92000000	chr13_91000001_92000000	-0.1573	0.0026
chr13	92000001	93000000	chr13_92000001_93000000	-0.1339	-0.2395
chr13	93000001	94000000	chr13_93000001_94000000	-0.0917	0.0908
chr13	94000001	95000000	chr13_94000001_95000000	-0.1332	-0.1312
chr13	95000001	96000000	chr13_95000001_96000000	-0.1344	-0.0847
chr13	96000001	97000000	chr13_96000001_97000000	-0.111	-0.0279
chr13	97000001	98000000	chr13_97000001_98000000	-0.1203	-0.3962
chr13	98000001	99000000	chr13_98000001_99000000	-0.1627	-0.235
chr13	99000001	100000000	chr13_99000001_100000000	-0.1245	-0.0148
chr13	100000001	101000000	chr13_100000001_101000000	NA	NA
chr13	101000001	102000000	chr13_101000001_102000000	-0.1188	-0.1225
chr13	102000001	103000000	chr13_102000001_103000000	-0.1403	-0.0623
chr13	103000001	104000000	chr13_103000001_104000000	-0.1506	-0.0392
chr13	104000001	105000000	chr13_104000001_105000000	-0.1398	-0.0534
chr13	105000001	106000000	chr13_105000001_106000000	-0.0785	-0.1608
chr13	106000001	107000000	chr13_106000001_107000000	-0.1606	0.0239
chr13	107000001	108000000	chr13_107000001_108000000	-0.1308	-0.1234
chr13	108000001	109000000	chr13_108000001_109000000	-0.1462	0.1647
chr13	109000001	110000000	chr13_109000001_110000000	-0.1435	-0.0228
chr13	110000001	111000000	chr13_110000001_111000000	-0.1391	-0.2945
chr13	112000001	113000000	chr13_112000001_113000000	-0.1254	-0.1031
chr13	113000001	114000000	chr13_113000001_114000000	NA	NA
chr14	20000001	21000000	chr14_20000001_21000000	-0.12	-0.2238
chr14	21000001	22000000	chr14_21000001_22000000	-0.0795	0.014
chr14	22000001	23000000	chr14_22000001_23000000	-0.0829	-0.3259
chr14	23000001	24000000	chr14_23000001_24000000	-0.0721	-0.1954
chr14	24000001	25000000	chr14_24000001_25000000	-0.1055	-0.0948
chr14	25000001	26000000	chr14_25000001_26000000	-0.0894	-0.2308
chr14	26000001	27000000	chr14_26000001_27000000	-0.1164	-0.338
chr14	27000001	28000000	chr14_27000001_28000000	-0.1793	-0.2833
chr14	28000001	29000000	chr14_28000001_29000000	-0.0799	0.1434
chr14	29000001	30000000	chr14_29000001_30000000	-0.1058	0.042
chr14	30000001	31000000	chr14_30000001_31000000	-0.1262	-0.117
chr14	31000001	32000000	chr14_31000001_32000000	0.6477	0.6314
chr14	32000001	33000000	chr14_32000001_33000000	0.8791	0.9702
chr14	33000001	34000000	chr14_33000001_34000000	0.5802	0.5717
chr14	34000001	35000000	chr14_34000001_35000000	1.1331	0.7613
chr14	35000001	36000000	chr14_35000001_36000000	1.3932	1.3174
chr14	36000001	37000000	chr14_36000001_37000000	1.9193	1.8571
chr14	37000001	38000000	chr14_37000001_38000000	2.1167	2.1891
chr14	38000001	39000000	chr14_38000001_39000000	1.4636	1.5897
chr14	39000001	40000000	chr14_39000001_40000000	0.8604	1.0072
chr14	40000001	41000000	chr14_40000001_41000000	0.6248	0.6258
chr14	41000001	42000000	chr14_41000001_42000000	0.2813	0.2192
chr14	42000001	43000000	chr14_42000001_43000000	-0.1805	-0.1673
chr14	43000001	44000000	chr14_43000001_44000000	0.3913	0.3822
chr14	44000001	45000000	chr14_44000001_45000000	-0.0769	0.0452
chr14	45000001	46000000	chr14_45000001_46000000	-0.1608	-0.535
chr14	46000001	47000000	chr14_46000001_47000000	-0.1859	-0.2056
chr14	47000001	48000000	chr14_47000001_48000000	-0.1977	-0.2289
chr14	48000001	49000000	chr14_48000001_49000000	-0.1868	-0.2136
chr14	49000001	50000000	chr14_49000001_50000000	-0.1583	-0.2234
chr14	50000001	51000000	chr14_50000001_51000000	-0.1379	-0.3478
chr14	51000001	52000000	chr14_51000001_52000000	-0.1411	-0.2117
chr14	52000001	53000000	chr14_52000001_53000000	-0.1643	0.0017
chr14	53000001	54000000	chr14_53000001_54000000	-0.172	-0.2815
chr14	54000001	55000000	chr14_54000001_55000000	-0.1811	0.0387
chr14	55000001	56000000	chr14_55000001_56000000	-0.1776	0.011
chr14	56000001	57000000	chr14_56000001_57000000	-0.2149	-0.0868
chr14	57000001	58000000	chr14_57000001_58000000	-0.17	-0.1582
chr14	58000001	59000000	chr14_58000001_59000000	-0.1902	-0.1907
chr14	59000001	60000000	chr14_59000001_60000000	-0.215	-0.1358
chr14	60000001	61000000	chr14_60000001_61000000	-0.1717	0.0643
chr14	61000001	62000000	chr14_61000001_62000000	-0.1874	0.1183
chr14	62000001	63000000	chr14_62000001_63000000	-0.1154	-0.0774
chr14	63000001	64000000	chr14_63000001_64000000	-0.1566	-0.3933
chr14	64000001	65000000	chr14_64000001_65000000	-0.1153	-0.2807
chr14	65000001	66000000	chr14_65000001_66000000	-0.1209	-0.0215
chr14	66000001	67000000	chr14_66000001_67000000	-0.0945	0.0801
chr14	67000001	68000000	chr14_67000001_68000000	-0.103	0.2443
chr14	68000001	69000000	chr14_68000001_69000000	-0.1035	0.1162
chr14	69000001	70000000	chr14_69000001_70000000	-0.1381	-0.0964
chr14	70000001	71000000	chr14_70000001_71000000	-0.1341	-0.1522
chr14	71000001	72000000	chr14_71000001_72000000	-0.1466	-0.4244
chr14	72000001	73000000	chr14_72000001_73000000	-0.1124	-0.1755
chr14	73000001	74000000	chr14_73000001_74000000	-0.048	-0.148
chr14	74000001	75000000	chr14_74000001_75000000	-0.094	-0.2462
chr14	75000001	76000000	chr14_75000001_76000000	-0.0945	-0.1916
chr14	76000001	77000000	chr14_76000001_77000000	-0.1588	-0.3341
chr14	77000001	78000000	chr14_77000001_78000000	-0.1101	-0.5084
chr14	78000001	79000000	chr14_78000001_79000000	-0.1716	-0.2079
chr14	79000001	80000000	chr14_79000001_80000000	-0.1272	-0.143
chr14	80000001	81000000	chr14_80000001_81000000	-0.1134	-0.3034
chr14	81000001	82000000	chr14_81000001_82000000	-0.1243	-0.4528
chr14	82000001	83000000	chr14_82000001_83000000	-0.1103	-0.2019
chr14	83000001	84000000	chr14_83000001_84000000	-0.1137	-0.049
chr14	84000001	85000000	chr14_84000001_85000000	-0.1242	-0.2394
chr14	85000001	86000000	chr14_85000001_86000000	-0.1334	0.0339
chr14	86000001	87000000	chr14_86000001_87000000	-0.1125	-0.1731
chr14	87000001	88000000	chr14_87000001_88000000	-0.1115	-0.3003
chr14	88000001	89000000	chr14_88000001_89000000	-0.1168	-0.0924
chr14	89000001	90000000	chr14_89000001_90000000	-0.1169	0.0824
chr14	90000001	91000000	chr14_90000001_91000000	-0.0595	-0.0574
chr14	91000001	92000000	chr14_91000001_92000000	-0.0821	-0.4108
chr14	92000001	93000000	chr14_92000001_93000000	-0.1333	-0.2615
[truncated: 435 more rows]
