# Supplementary material for: Real‐time analysis of the cancer genome and fragmentome from plasma and urine cell‐free DNA using nanopore sequencing
Source: EMBO Mol Med. 2023 Nov 9;15(12):e17282. doi: 10.15252/emmm.202217282 (PMC10701599; doi:10.15252/emmm.202217282)
Supplement: Supplementary file 5 — Source Data for Figure 1 [file EMMM-15-e17282-s001.zip › EMM-2022-17282-V4-Figure_1C_Source_Data-sd.csv]

sample	TF_nanopore	TF_illumina_ds	fluid	type
LUAD_IV_004	0.3632	0.3613	plasma	lung
LUAD_IV_001	0.04941	0.0522	plasma	lung
LUAD_IV_005	0.2533	0.2026	plasma	lung
LUAD_IV_012	0.3752	0.3829	plasma	lung
LUAD_IV_003	0.6397	0.7556	plasma	lung
LUAD_IV_006	0.08772	0.07261	plasma	lung
LUAD_III_002	0.03494	0.06965	plasma	lung
BLCA_IV_001	0.5048	0.5636	urine	bladder
BLCA_IV_002	0.15	0.1716	urine	bladder
BLCA_IV_004	0.4904	0.4143	urine	bladder
BLCA_IV_005	0.0482	0.06121	urine	bladder
BLCA_IV_003	0.0654	0.06868	urine	bladder
LUAD_IV_007	0.1682	0.1529	plasma	lung
LUAD_IV_008	0.2485	0.2419	plasma	lung
LUAD_IV_009	0.3291	0.3775	plasma	lung
LUAD_IV_010	0.2515	0.246	plasma	lung
LUAD_IV_011	0.3082	0.3808	plasma	lung
BLCA_IV_006	0.03317	0.0684	urine	bladder
BLCA_IV_007	0	0.03971	urine	bladder
BLCA_IV_008	0.4625	0.4458	urine	bladder
CNTL_001	0.0334	0.03054	urine	healthy
CNTL_002	0	0.06491	urine	healthy
CNTL_003	0.009151	0.01078	plasma	healthy
CNTL_004	0.01351	0.0053	plasma	healthy
CNTL_005	0.02505	0.01377	plasma	healthy
LUAD_III_013	0.08082	0.1186	plasma	lung
LUAD_III_014	0.02262		plasma	lung
LUAD_III_015	0.0334	0.02061	plasma	lung
LUAD_III_016	0.02669	0.0351	plasma	lung
LUAD_III_017	0.02265	0	plasma	lung
LUAD_III_018	0.04549	0.0212	plasma	lung
LUAD_III_019	0.04673	0	plasma	lung
LUAD_III_020	0.0606	0.07099	plasma	lung
LUAD_III_021	0.2164	0.2923	plasma	lung
LUAD_III_022	0.02074	0.02816	plasma	lung
