# Supplementary material for: Real‐time analysis of the cancer genome and fragmentome from plasma and urine cell‐free DNA using nanopore sequencing
Source: EMBO Mol Med. 2023 Nov 9;15(12):e17282. doi: 10.15252/emmm.202217282 (PMC10701599; doi:10.15252/emmm.202217282)
Supplement: Supplementary file 5 — Source Data for Figure 1 [file EMMM-15-e17282-s001.zip › EMM-2022-17282-V4-Figure_1D_Source_Data-sd.csv]

sequencing	time
NovaSeq	76
MinION	22
MiniSeq	25
