# Supplementary material for: Real‐time analysis of the cancer genome and fragmentome from plasma and urine cell‐free DNA using nanopore sequencing
Source: EMBO Mol Med. 2023 Nov 9;15(12):e17282. doi: 10.15252/emmm.202217282 (PMC10701599; doi:10.15252/emmm.202217282)
Supplement: Supplementary file 6 — Source Data for Figure 2 [file EMMM-15-e17282-s006.zip › EMM-2022-17282-V4-Figure_2A_and_3A_Source_Data-sd.csv]

SLX	insert_size	insert_count	density	global_TEFF	P20_150bp	tumor_fraction	extraction	cfDNA_conc	sequencing	run	patient_type	external_id	mixed
LP0034_04	2	13	2.70E-07	35.76023508	0.339270068	0.2764	QS	123.6363636	Illumina	FMSEQ010	lung	254	Illumina_lung
LP0034_04	3	5	1.04E-07	35.76023508	0.339270068	0.2764	QS	123.6363636	Illumina	FMSEQ010	lung	254	Illumina_lung
LP0034_04	4	6	1.25E-07	35.76023508	0.339270068	0.2764	QS	123.6363636	Illumina	FMSEQ010	lung	254	Illumina_lung
LP0034_04	5	9	1.87E-07	35.76023508	0.339270068	0.2764	QS	123.6363636	Illumina	FMSEQ010	lung	254	Illumina_lung
LP0034_04	6	5	1.04E-07	35.76023508	0.339270068	0.2764	QS	123.6363636	Illumina	FMSEQ010	lung	254	Illumina_lung
LP0034_04	7	7	1.46E-07	35.76023508	0.339270068	0.2764	QS	123.6363636	Illumina	FMSEQ010	lung	254	Illumina_lung
LP0034_04	8	11	2.29E-07	35.76023508	0.339270068	0.2764	QS	123.6363636	Illumina	FMSEQ010	lung	254	Illumina_lung
LP0034_04	9	11	2.29E-07	35.76023508	0.339270068	0.2764	QS	123.6363636	Illumina	FMSEQ010	lung	254	Illumina_lung
LP0034_04	10	6	1.25E-07	35.76023508	0.339270068	0.2764	QS	123.6363636	Illumina	FMSEQ010	lung	254	Illumina_lung
LP0034_04	11	9	1.87E-07	35.76023508	0.339270068	0.2764	QS	123.6363636	Illumina	FMSEQ010	lung	254	Illumina_lung
LP0034_04	12	9	1.87E-07	35.76023508	0.339270068	0.2764	QS	123.6363636	Illumina	FMSEQ010	lung	254	Illumina_lung
LP0034_04	13	3	6.24E-08	35.76023508	0.339270068	0.2764	QS	123.6363636	Illumina	FMSEQ010	lung	254	Illumina_lung
LP0034_04	14	11	2.29E-07	35.76023508	0.339270068	0.2764	QS	123.6363636	Illumina	FMSEQ010	lung	254	Illumina_lung
LP0034_04	15	9	1.87E-07	35.76023508	0.339270068	0.2764	QS	123.6363636	Illumina	FMSEQ010	lung	254	Illumina_lung
LP0034_04	16	10	2.08E-07	35.76023508	0.339270068	0.2764	QS	123.6363636	Illumina	FMSEQ010	lung	254	Illumina_lung
LP0034_04	17	14	2.91E-07	35.76023508	0.339270068	0.2764	QS	123.6363636	Illumina	FMSEQ010	lung	254	Illumina_lung
LP0034_04	18	19	3.95E-07	35.76023508	0.339270068	0.2764	QS	123.6363636	Illumina	FMSEQ010	lung	254	Illumina_lung
LP0034_04	19	10	2.08E-07	35.76023508	0.339270068	0.2764	QS	123.6363636	Illumina	FMSEQ010	lung	254	Illumina_lung
LP0034_04	20	13	2.70E-07	35.76023508	0.339270068	0.2764	QS	123.6363636	Illumina	FMSEQ010	lung	254	Illumina_lung
LP0034_04	21	22	4.57E-07	35.76023508	0.339270068	0.2764	QS	123.6363636	Illumina	FMSEQ010	lung	254	Illumina_lung
LP0034_04	22	12	2.49E-07	35.76023508	0.339270068	0.2764	QS	123.6363636	Illumina	FMSEQ010	lung	254	Illumina_lung
LP0034_04	23	9	1.87E-07	35.76023508	0.339270068	0.2764	QS	123.6363636	Illumina	FMSEQ010	lung	254	Illumina_lung
LP0034_04	24	10	2.08E-07	35.76023508	0.339270068	0.2764	QS	123.6363636	Illumina	FMSEQ010	lung	254	Illumina_lung
LP0034_04	25	14	2.91E-07	35.76023508	0.339270068	0.2764	QS	123.6363636	Illumina	FMSEQ010	lung	254	Illumina_lung
LP0034_04	26	22	4.57E-07	35.76023508	0.339270068	0.2764	QS	123.6363636	Illumina	FMSEQ010	lung	254	Illumina_lung
LP0034_04	27	63	1.31E-06	35.76023508	0.339270068	0.2764	QS	123.6363636	Illumina	FMSEQ010	lung	254	Illumina_lung
LP0034_04	28	27	5.61E-07	35.76023508	0.339270068	0.2764	QS	123.6363636	Illumina	FMSEQ010	lung	254	Illumina_lung
LP0034_04	29	35	7.28E-07	35.76023508	0.339270068	0.2764	QS	123.6363636	Illumina	FMSEQ010	lung	254	Illumina_lung
LP0034_04	30	228	4.74E-06	35.76023508	0.339270068	0.2764	QS	123.6363636	Illumina	FMSEQ010	lung	254	Illumina_lung
LP0034_04	31	969	2.01E-05	35.76023508	0.339270068	0.2764	QS	123.6363636	Illumina	FMSEQ010	lung	254	Illumina_lung
LP0034_04	32	2868	5.96E-05	35.76023508	0.339270068	0.2764	QS	123.6363636	Illumina	FMSEQ010	lung	254	Illumina_lung
LP0034_04	33	4484	9.32E-05	35.76023508	0.339270068	0.2764	QS	123.6363636	Illumina	FMSEQ010	lung	254	Illumina_lung
LP0034_04	34	5574	0.000115869	35.76023508	0.339270068	0.2764	QS	123.6363636	Illumina	FMSEQ010	lung	254	Illumina_lung
LP0034_04	35	6426	0.00013358	35.76023508	0.339270068	0.2764	QS	123.6363636	Illumina	FMSEQ010	lung	254	Illumina_lung
LP0034_04	36	7064	0.000146843	35.76023508	0.339270068	0.2764	QS	123.6363636	Illumina	FMSEQ010	lung	254	Illumina_lung
LP0034_04	37	8043	0.000167194	35.76023508	0.339270068	0.2764	QS	123.6363636	Illumina	FMSEQ010	lung	254	Illumina_lung
LP0034_04	38	9206	0.00019137	35.76023508	0.339270068	0.2764	QS	123.6363636	Illumina	FMSEQ010	lung	254	Illumina_lung
LP0034_04	39	10304	0.000214194	35.76023508	0.339270068	0.2764	QS	123.6363636	Illumina	FMSEQ010	lung	254	Illumina_lung
LP0034_04	40	10977	0.000228184	35.76023508	0.339270068	0.2764	QS	123.6363636	Illumina	FMSEQ010	lung	254	Illumina_lung
LP0034_04	41	11055	0.000229806	35.76023508	0.339270068	0.2764	QS	123.6363636	Illumina	FMSEQ010	lung	254	Illumina_lung
LP0034_04	42	11588	0.000240885	35.76023508	0.339270068	0.2764	QS	123.6363636	Illumina	FMSEQ010	lung	254	Illumina_lung
LP0034_04	43	12133	0.000252215	35.76023508	0.339270068	0.2764	QS	123.6363636	Illumina	FMSEQ010	lung	254	Illumina_lung
LP0034_04	44	13119	0.000272711	35.76023508	0.339270068	0.2764	QS	123.6363636	Illumina	FMSEQ010	lung	254	Illumina_lung
LP0034_04	45	14007	0.00029117	35.76023508	0.339270068	0.2764	QS	123.6363636	Illumina	FMSEQ010	lung	254	Illumina_lung
LP0034_04	46	15043	0.000312706	35.76023508	0.339270068	0.2764	QS	123.6363636	Illumina	FMSEQ010	lung	254	Illumina_lung
LP0034_04	47	16513	0.000343264	35.76023508	0.339270068	0.2764	QS	123.6363636	Illumina	FMSEQ010	lung	254	Illumina_lung
LP0034_04	48	18798	0.000390763	35.76023508	0.339270068	0.2764	QS	123.6363636	Illumina	FMSEQ010	lung	254	Illumina_lung
LP0034_04	49	21548	0.000447929	35.76023508	0.339270068	0.2764	QS	123.6363636	Illumina	FMSEQ010	lung	254	Illumina_lung
LP0034_04	50	23421	0.000486864	35.76023508	0.339270068	0.2764	QS	123.6363636	Illumina	FMSEQ010	lung	254	Illumina_lung
LP0034_04	51	24085	0.000500667	35.76023508	0.339270068	0.2764	QS	123.6363636	Illumina	FMSEQ010	lung	254	Illumina_lung
LP0034_04	52	24385	0.000506903	35.76023508	0.339270068	0.2764	QS	123.6363636	Illumina	FMSEQ010	lung	254	Illumina_lung
LP0034_04	53	25256	0.000525009	35.76023508	0.339270068	0.2764	QS	123.6363636	Illumina	FMSEQ010	lung	254	Illumina_lung
LP0034_04	54	26563	0.000552178	35.76023508	0.339270068	0.2764	QS	123.6363636	Illumina	FMSEQ010	lung	254	Illumina_lung
LP0034_04	55	28284	0.000587953	35.76023508	0.339270068	0.2764	QS	123.6363636	Illumina	FMSEQ010	lung	254	Illumina_lung
LP0034_04	56	30079	0.000625267	35.76023508	0.339270068	0.2764	QS	123.6363636	Illumina	FMSEQ010	lung	254	Illumina_lung
LP0034_04	57	32134	0.000667985	35.76023508	0.339270068	0.2764	QS	123.6363636	Illumina	FMSEQ010	lung	254	Illumina_lung
LP0034_04	58	33360	0.000693471	35.76023508	0.339270068	0.2764	QS	123.6363636	Illumina	FMSEQ010	lung	254	Illumina_lung
LP0034_04	59	38351	0.000797221	35.76023508	0.339270068	0.2764	QS	123.6363636	Illumina	FMSEQ010	lung	254	Illumina_lung
LP0034_04	60	38932	0.000809299	35.76023508	0.339270068	0.2764	QS	123.6363636	Illumina	FMSEQ010	lung	254	Illumina_lung
LP0034_04	61	38412	0.000798489	35.76023508	0.339270068	0.2764	QS	123.6363636	Illumina	FMSEQ010	lung	254	Illumina_lung
LP0034_04	62	36700	0.000762901	35.76023508	0.339270068	0.2764	QS	123.6363636	Illumina	FMSEQ010	lung	254	Illumina_lung
LP0034_04	63	36799	0.000764959	35.76023508	0.339270068	0.2764	QS	123.6363636	Illumina	FMSEQ010	lung	254	Illumina_lung
LP0034_04	64	36206	0.000752632	35.76023508	0.339270068	0.2764	QS	123.6363636	Illumina	FMSEQ010	lung	254	Illumina_lung
LP0034_04	65	35290	0.000733591	35.76023508	0.339270068	0.2764	QS	123.6363636	Illumina	FMSEQ010	lung	254	Illumina_lung
LP0034_04	66	34199	0.000710912	35.76023508	0.339270068	0.2764	QS	123.6363636	Illumina	FMSEQ010	lung	254	Illumina_lung
LP0034_04	67	34186	0.000710641	35.76023508	0.339270068	0.2764	QS	123.6363636	Illumina	FMSEQ010	lung	254	Illumina_lung
LP0034_04	68	35111	0.00072987	35.76023508	0.339270068	0.2764	QS	123.6363636	Illumina	FMSEQ010	lung	254	Illumina_lung
LP0034_04	69	38230	0.000794706	35.76023508	0.339270068	0.2764	QS	123.6363636	Illumina	FMSEQ010	lung	254	Illumina_lung
LP0034_04	70	40447	0.000840792	35.76023508	0.339270068	0.2764	QS	123.6363636	Illumina	FMSEQ010	lung	254	Illumina_lung
LP0034_04	71	38443	0.000799134	35.76023508	0.339270068	0.2764	QS	123.6363636	Illumina	FMSEQ010	lung	254	Illumina_lung
LP0034_04	72	37184	0.000772962	35.76023508	0.339270068	0.2764	QS	123.6363636	Illumina	FMSEQ010	lung	254	Illumina_lung
LP0034_04	73	35577	0.000739557	35.76023508	0.339270068	0.2764	QS	123.6363636	Illumina	FMSEQ010	lung	254	Illumina_lung
LP0034_04	74	35820	0.000744608	35.76023508	0.339270068	0.2764	QS	123.6363636	Illumina	FMSEQ010	lung	254	Illumina_lung
LP0034_04	75	36250	0.000753547	35.76023508	0.339270068	0.2764	QS	123.6363636	Illumina	FMSEQ010	lung	254	Illumina_lung
LP0034_04	76	36087	0.000750158	35.76023508	0.339270068	0.2764	QS	123.6363636	Illumina	FMSEQ010	lung	254	Illumina_lung
LP0034_04	77	37210	0.000773503	35.76023508	0.339270068	0.2764	QS	123.6363636	Illumina	FMSEQ010	lung	254	Illumina_lung
LP0034_04	78	39900	0.000829421	35.76023508	0.339270068	0.2764	QS	123.6363636	Illumina	FMSEQ010	lung	254	Illumina_lung
LP0034_04	79	45759	0.000951215	35.76023508	0.339270068	0.2764	QS	123.6363636	Illumina	FMSEQ010	lung	254	Illumina_lung
LP0034_04	80	52054	0.001082072	35.76023508	0.339270068	0.2764	QS	123.6363636	Illumina	FMSEQ010	lung	254	Illumina_lung
LP0034_04	81	51801	0.001076813	35.76023508	0.339270068	0.2764	QS	123.6363636	Illumina	FMSEQ010	lung	254	Illumina_lung
LP0034_04	82	43839	0.000911303	35.76023508	0.339270068	0.2764	QS	123.6363636	Illumina	FMSEQ010	lung	254	Illumina_lung
LP0034_04	83	37782	0.000785393	35.76023508	0.339270068	0.2764	QS	123.6363636	Illumina	FMSEQ010	lung	254	Illumina_lung
LP0034_04	84	37520	0.000779947	35.76023508	0.339270068	0.2764	QS	123.6363636	Illumina	FMSEQ010	lung	254	Illumina_lung
LP0034_04	85	39233	0.000815556	35.76023508	0.339270068	0.2764	QS	123.6363636	Illumina	FMSEQ010	lung	254	Illumina_lung
LP0034_04	86	40891	0.000850021	35.76023508	0.339270068	0.2764	QS	123.6363636	Illumina	FMSEQ010	lung	254	Illumina_lung
LP0034_04	87	42500	0.000883468	35.76023508	0.339270068	0.2764	QS	123.6363636	Illumina	FMSEQ010	lung	254	Illumina_lung
LP0034_04	88	45505	0.000945935	35.76023508	0.339270068	0.2764	QS	123.6363636	Illumina	FMSEQ010	lung	254	Illumina_lung
LP0034_04	89	53118	0.00110419	35.76023508	0.339270068	0.2764	QS	123.6363636	Illumina	FMSEQ010	lung	254	Illumina_lung
LP0034_04	90	64957	0.001350293	35.76023508	0.339270068	0.2764	QS	123.6363636	Illumina	FMSEQ010	lung	254	Illumina_lung
LP0034_04	91	75258	0.001564425	35.76023508	0.339270068	0.2764	QS	123.6363636	Illumina	FMSEQ010	lung	254	Illumina_lung
LP0034_04	92	76702	0.001594442	35.76023508	0.339270068	0.2764	QS	123.6363636	Illumina	FMSEQ010	lung	254	Illumina_lung
LP0034_04	93	67907	0.001411616	35.76023508	0.339270068	0.2764	QS	123.6363636	Illumina	FMSEQ010	lung	254	Illumina_lung
LP0034_04	94	60697	0.001261739	35.76023508	0.339270068	0.2764	QS	123.6363636	Illumina	FMSEQ010	lung	254	Illumina_lung
LP0034_04	95	58738	0.001221016	35.76023508	0.339270068	0.2764	QS	123.6363636	Illumina	FMSEQ010	lung	254	Illumina_lung
LP0034_04	96	58996	0.001226379	35.76023508	0.339270068	0.2764	QS	123.6363636	Illumina	FMSEQ010	lung	254	Illumina_lung
LP0034_04	97	61890	0.001286538	35.76023508	0.339270068	0.2764	QS	123.6363636	Illumina	FMSEQ010	lung	254	Illumina_lung
LP0034_04	98	66512	0.001382618	35.76023508	0.339270068	0.2764	QS	123.6363636	Illumina	FMSEQ010	lung	254	Illumina_lung
LP0034_04	99	73558	0.001529086	35.76023508	0.339270068	0.2764	QS	123.6363636	Illumina	FMSEQ010	lung	254	Illumina_lung
LP0034_04	100	80686	0.00167726	35.76023508	0.339270068	0.2764	QS	123.6363636	Illumina	FMSEQ010	lung	254	Illumina_lung
LP0034_04	101	87855	0.001826285	35.76023508	0.339270068	0.2764	QS	123.6363636	Illumina	FMSEQ010	lung	254	Illumina_lung
LP0034_04	102	91312	0.001898148	35.76023508	0.339270068	0.2764	QS	123.6363636	Illumina	FMSEQ010	lung	254	Illumina_lung
LP0034_04	103	91203	0.001895882	35.76023508	0.339270068	0.2764	QS	123.6363636	Illumina	FMSEQ010	lung	254	Illumina_lung
LP0034_04	104	88816	0.001846262	35.76023508	0.339270068	0.2764	QS	123.6363636	Illumina	FMSEQ010	lung	254	Illumina_lung
LP0034_04	105	85761	0.001782756	35.76023508	0.339270068	0.2764	QS	123.6363636	Illumina	FMSEQ010	lung	254	Illumina_lung
LP0034_04	106	86618	0.001800571	35.76023508	0.339270068	0.2764	QS	123.6363636	Illumina	FMSEQ010	lung	254	Illumina_lung
LP0034_04	107	89452	0.001859483	35.76023508	0.339270068	0.2764	QS	123.6363636	Illumina	FMSEQ010	lung	254	Illumina_lung
LP0034_04	108	93435	0.001942279	35.76023508	0.339270068	0.2764	QS	123.6363636	Illumina	FMSEQ010	lung	254	Illumina_lung
LP0034_04	109	100324	0.002085485	35.76023508	0.339270068	0.2764	QS	123.6363636	Illumina	FMSEQ010	lung	254	Illumina_lung
LP0034_04	110	110949	0.002306352	35.76023508	0.339270068	0.2764	QS	123.6363636	Illumina	FMSEQ010	lung	254	Illumina_lung
LP0034_04	111	120359	0.002501962	35.76023508	0.339270068	0.2764	QS	123.6363636	Illumina	FMSEQ010	lung	254	Illumina_lung
LP0034_04	112	120411	0.002503043	35.76023508	0.339270068	0.2764	QS	123.6363636	Illumina	FMSEQ010	lung	254	Illumina_lung
LP0034_04	113	110870	0.002304709	35.76023508	0.339270068	0.2764	QS	123.6363636	Illumina	FMSEQ010	lung	254	Illumina_lung
LP0034_04	114	103628	0.002154166	35.76023508	0.339270068	0.2764	QS	123.6363636	Illumina	FMSEQ010	lung	254	Illumina_lung
LP0034_04	115	103196	0.002145186	35.76023508	0.339270068	0.2764	QS	123.6363636	Illumina	FMSEQ010	lung	254	Illumina_lung
LP0034_04	116	107652	0.002237815	35.76023508	0.339270068	0.2764	QS	123.6363636	Illumina	FMSEQ010	lung	254	Illumina_lung
LP0034_04	117	113836	0.002366365	35.76023508	0.339270068	0.2764	QS	123.6363636	Illumina	FMSEQ010	lung	254	Illumina_lung
LP0034_04	118	120739	0.002509861	35.76023508	0.339270068	0.2764	QS	123.6363636	Illumina	FMSEQ010	lung	254	Illumina_lung
LP0034_04	119	130073	0.002703892	35.76023508	0.339270068	0.2764	QS	123.6363636	Illumina	FMSEQ010	lung	254	Illumina_lung
LP0034_04	120	150684	0.003132343	35.76023508	0.339270068	0.2764	QS	123.6363636	Illumina	FMSEQ010	lung	254	Illumina_lung
LP0034_04	121	179872	0.003739088	35.76023508	0.339270068	0.2764	QS	123.6363636	Illumina	FMSEQ010	lung	254	Illumina_lung
LP0034_04	122	202574	0.004211006	35.76023508	0.339270068	0.2764	QS	123.6363636	Illumina	FMSEQ010	lung	254	Illumina_lung
LP0034_04	123	202560	0.004210715	35.76023508	0.339270068	0.2764	QS	123.6363636	Illumina	FMSEQ010	lung	254	Illumina_lung
LP0034_04	124	182090	0.003785195	35.76023508	0.339270068	0.2764	QS	123.6363636	Illumina	FMSEQ010	lung	254	Illumina_lung
LP0034_04	125	169089	0.003514937	35.76023508	0.339270068	0.2764	QS	123.6363636	Illumina	FMSEQ010	lung	254	Illumina_lung
LP0034_04	126	174603	0.003629559	35.76023508	0.339270068	0.2764	QS	123.6363636	Illumina	FMSEQ010	lung	254	Illumina_lung
LP0034_04	127	189585	0.003940997	35.76023508	0.339270068	0.2764	QS	123.6363636	Illumina	FMSEQ010	lung	254	Illumina_lung
LP0034_04	128	206585	0.004294384	35.76023508	0.339270068	0.2764	QS	123.6363636	Illumina	FMSEQ010	lung	254	Illumina_lung
LP0034_04	129	226224	0.00470263	35.76023508	0.339270068	0.2764	QS	123.6363636	Illumina	FMSEQ010	lung	254	Illumina_lung
LP0034_04	130	257585	0.005354547	35.76023508	0.339270068	0.2764	QS	123.6363636	Illumina	FMSEQ010	lung	254	Illumina_lung
LP0034_04	131	300747	0.006251776	35.76023508	0.339270068	0.2764	QS	123.6363636	Illumina	FMSEQ010	lung	254	Illumina_lung
LP0034_04	132	360509	0.007494079	35.76023508	0.339270068	0.2764	QS	123.6363636	Illumina	FMSEQ010	lung	254	Illumina_lung
LP0034_04	133	418050	0.008690212	35.76023508	0.339270068	0.2764	QS	123.6363636	Illumina	FMSEQ010	lung	254	Illumina_lung
LP0034_04	134	434210	0.009026138	35.76023508	0.339270068	0.2764	QS	123.6363636	Illumina	FMSEQ010	lung	254	Illumina_lung
LP0034_04	135	411330	0.00855052	35.76023508	0.339270068	0.2764	QS	123.6363636	Illumina	FMSEQ010	lung	254	Illumina_lung
LP0034_04	136	390277	0.008112881	35.76023508	0.339270068	0.2764	QS	123.6363636	Illumina	FMSEQ010	lung	254	Illumina_lung
LP0034_04	137	402814	0.008373494	35.76023508	0.339270068	0.2764	QS	123.6363636	Illumina	FMSEQ010	lung	254	Illumina_lung
LP0034_04	138	441773	0.009183354	35.76023508	0.339270068	0.2764	QS	123.6363636	Illumina	FMSEQ010	lung	254	Illumina_lung
LP0034_04	139	495099	0.010291867	35.76023508	0.339270068	0.2764	QS	123.6363636	Illumina	FMSEQ010	lung	254	Illumina_lung
LP0034_04	140	546410	0.011358495	35.76023508	0.339270068	0.2764	QS	123.6363636	Illumina	FMSEQ010	lung	254	Illumina_lung
LP0034_04	141	583631	0.012132226	35.76023508	0.339270068	0.2764	QS	123.6363636	Illumina	FMSEQ010	lung	254	Illumina_lung
LP0034_04	142	596766	0.01240527	35.76023508	0.339270068	0.2764	QS	123.6363636	Illumina	FMSEQ010	lung	254	Illumina_lung
LP0034_04	143	602032	0.012514737	35.76023508	0.339270068	0.2764	QS	123.6363636	Illumina	FMSEQ010	lung	254	Illumina_lung
LP0034_04	144	616675	0.012819128	35.76023508	0.339270068	0.2764	QS	123.6363636	Illumina	FMSEQ010	lung	254	Illumina_lung
LP0034_04	145	624498	0.012981748	35.76023508	0.339270068	0.2764	QS	123.6363636	Illumina	FMSEQ010	lung	254	Illumina_lung
LP0034_04	146	624511	0.012982019	35.76023508	0.339270068	0.2764	QS	123.6363636	Illumina	FMSEQ010	lung	254	Illumina_lung
LP0034_04	147	628024	0.013055045	35.76023508	0.339270068	0.2764	QS	123.6363636	Illumina	FMSEQ010	lung	254	Illumina_lung
LP0034_04	148	647739	0.01346487	35.76023508	0.339270068	0.2764	QS	123.6363636	Illumina	FMSEQ010	lung	254	Illumina_lung
LP0034_04	149	674874	0.014028939	35.76023508	0.339270068	0.2764	QS	123.6363636	Illumina	FMSEQ010	lung	254	Illumina_lung
LP0034_04	150	704697	0.014648885	35.76023508	0.339270068	0.2764	QS	123.6363636	Illumina	FMSEQ010	lung	254	Illumina_lung
LP0034_04	151	733634	0.015250412	35.76023508	0.339270068	0.2764	QS	123.6363636	Illumina	FMSEQ010	lung	254	Illumina_lung
LP0034_04	152	753569	0.015664811	35.76023508	0.339270068	0.2764	QS	123.6363636	Illumina	FMSEQ010	lung	254	Illumina_lung
LP0034_04	153	749792	0.015586297	35.76023508	0.339270068	0.2764	QS	123.6363636	Illumina	FMSEQ010	lung	254	Illumina_lung
LP0034_04	154	735243	0.015283859	35.76023508	0.339270068	0.2764	QS	123.6363636	Illumina	FMSEQ010	lung	254	Illumina_lung
LP0034_04	155	737592	0.015332689	35.76023508	0.339270068	0.2764	QS	123.6363636	Illumina	FMSEQ010	lung	254	Illumina_lung
LP0034_04	156	764496	0.015891956	35.76023508	0.339270068	0.2764	QS	123.6363636	Illumina	FMSEQ010	lung	254	Illumina_lung
LP0034_04	157	806802	0.016771392	35.76023508	0.339270068	0.2764	QS	123.6363636	Illumina	FMSEQ010	lung	254	Illumina_lung
LP0034_04	158	855561	0.017784969	35.76023508	0.339270068	0.2764	QS	123.6363636	Illumina	FMSEQ010	lung	254	Illumina_lung
LP0034_04	159	901092	0.018731444	35.76023508	0.339270068	0.2764	QS	123.6363636	Illumina	FMSEQ010	lung	254	Illumina_lung
LP0034_04	160	932427	0.019382821	35.76023508	0.339270068	0.2764	QS	123.6363636	Illumina	FMSEQ010	lung	254	Illumina_lung
LP0034_04	161	953242	0.019815512	35.76023508	0.339270068	0.2764	QS	123.6363636	Illumina	FMSEQ010	lung	254	Illumina_lung
LP0034_04	162	991333	0.020607329	35.76023508	0.339270068	0.2764	QS	123.6363636	Illumina	FMSEQ010	lung	254	Illumina_lung
LP0034_04	163	1067780	0.02219647	35.76023508	0.339270068	0.2764	QS	123.6363636	Illumina	FMSEQ010	lung	254	Illumina_lung
LP0034_04	164	1179102	0.024510576	35.76023508	0.339270068	0.2764	QS	123.6363636	Illumina	FMSEQ010	lung	254	Illumina_lung
LP0034_04	165	1257693	0.026144286	35.76023508	0.339270068	0.2764	QS	123.6363636	Illumina	FMSEQ010	lung	254	Illumina_lung
LP0034_04	166	1243375	0.02584665	35.76023508	0.339270068	0.2764	QS	123.6363636	Illumina	FMSEQ010	lung	254	Illumina_lung
LP0034_04	167	1167746	0.024274513	35.76023508	0.339270068	0.2764	QS	123.6363636	Illumina	FMSEQ010	lung	254	Illumina_lung
LP0034_04	168	1070698	0.022257128	35.76023508	0.339270068	0.2764	QS	123.6363636	Illumina	FMSEQ010	lung	254	Illumina_lung
LP0034_04	169	972367	0.020213073	35.76023508	0.339270068	0.2764	QS	123.6363636	Illumina	FMSEQ010	lung	254	Illumina_lung
LP0034_04	170	878958	0.018271334	35.76023508	0.339270068	0.2764	QS	123.6363636	Illumina	FMSEQ010	lung	254	Illumina_lung
LP0034_04	171	793202	0.016488682	35.76023508	0.339270068	0.2764	QS	123.6363636	Illumina	FMSEQ010	lung	254	Illumina_lung
LP0034_04	172	722484	0.015018632	35.76023508	0.339270068	0.2764	QS	123.6363636	Illumina	FMSEQ010	lung	254	Illumina_lung
LP0034_04	173	670932	0.013946995	35.76023508	0.339270068	0.2764	QS	123.6363636	Illumina	FMSEQ010	lung	254	Illumina_lung
LP0034_04	174	627791	0.013050202	35.76023508	0.339270068	0.2764	QS	123.6363636	Illumina	FMSEQ010	lung	254	Illumina_lung
LP0034_04	175	586406	0.012189911	35.76023508	0.339270068	0.2764	QS	123.6363636	Illumina	FMSEQ010	lung	254	Illumina_lung
LP0034_04	176	540023	0.011225725	35.76023508	0.339270068	0.2764	QS	123.6363636	Illumina	FMSEQ010	lung	254	Illumina_lung
LP0034_04	177	490436	0.010194935	35.76023508	0.339270068	0.2764	QS	123.6363636	Illumina	FMSEQ010	lung	254	Illumina_lung
LP0034_04	178	437858	0.00910197	35.76023508	0.339270068	0.2764	QS	123.6363636	Illumina	FMSEQ010	lung	254	Illumina_lung
LP0034_04	179	388114	0.008067917	35.76023508	0.339270068	0.2764	QS	123.6363636	Illumina	FMSEQ010	lung	254	Illumina_lung
LP0034_04	180	343383	0.007138072	35.76023508	0.339270068	0.2764	QS	123.6363636	Illumina	FMSEQ010	lung	254	Illumina_lung
LP0034_04	181	304588	0.006331621	35.76023508	0.339270068	0.2764	QS	123.6363636	Illumina	FMSEQ010	lung	254	Illumina_lung
LP0034_04	182	273013	0.005675256	35.76023508	0.339270068	0.2764	QS	123.6363636	Illumina	FMSEQ010	lung	254	Illumina_lung
LP0034_04	183	247241	0.005139521	35.76023508	0.339270068	0.2764	QS	123.6363636	Illumina	FMSEQ010	lung	254	Illumina_lung
LP0034_04	184	227009	0.004718948	35.76023508	0.339270068	0.2764	QS	123.6363636	Illumina	FMSEQ010	lung	254	Illumina_lung
LP0034_04	185	211064	0.004387492	35.76023508	0.339270068	0.2764	QS	123.6363636	Illumina	FMSEQ010	lung	254	Illumina_lung
LP0034_04	186	196434	0.004083371	35.76023508	0.339270068	0.2764	QS	123.6363636	Illumina	FMSEQ010	lung	254	Illumina_lung
LP0034_04	187	183009	0.003804298	35.76023508	0.339270068	0.2764	QS	123.6363636	Illumina	FMSEQ010	lung	254	Illumina_lung
LP0034_04	188	168615	0.003505083	35.76023508	0.339270068	0.2764	QS	123.6363636	Illumina	FMSEQ010	lung	254	Illumina_lung
LP0034_04	189	154841	0.003218756	35.76023508	0.339270068	0.2764	QS	123.6363636	Illumina	FMSEQ010	lung	254	Illumina_lung
LP0034_04	190	141049	0.002932055	35.76023508	0.339270068	0.2764	QS	123.6363636	Illumina	FMSEQ010	lung	254	Illumina_lung
LP0034_04	191	128085	0.002662566	35.76023508	0.339270068	0.2764	QS	123.6363636	Illumina	FMSEQ010	lung	254	Illumina_lung
LP0034_04	192	116089	0.002413199	35.76023508	0.339270068	0.2764	QS	123.6363636	Illumina	FMSEQ010	lung	254	Illumina_lung
LP0034_04	193	106091	0.002205366	35.76023508	0.339270068	0.2764	QS	123.6363636	Illumina	FMSEQ010	lung	254	Illumina_lung
LP0034_04	194	97281	0.002022228	35.76023508	0.339270068	0.2764	QS	123.6363636	Illumina	FMSEQ010	lung	254	Illumina_lung
LP0034_04	195	90962	0.001890872	35.76023508	0.339270068	0.2764	QS	123.6363636	Illumina	FMSEQ010	lung	254	Illumina_lung
LP0034_04	196	85476	0.001776832	35.76023508	0.339270068	0.2764	QS	123.6363636	Illumina	FMSEQ010	lung	254	Illumina_lung
LP0034_04	197	80658	0.001676678	35.76023508	0.339270068	0.2764	QS	123.6363636	Illumina	FMSEQ010	lung	254	Illumina_lung
LP0034_04	198	77047	0.001601614	35.76023508	0.339270068	0.2764	QS	123.6363636	Illumina	FMSEQ010	lung	254	Illumina_lung
LP0034_04	199	72651	0.001510232	35.76023508	0.339270068	0.2764	QS	123.6363636	Illumina	FMSEQ010	lung	254	Illumina_lung
LP0034_04	200	67992	0.001413383	35.76023508	0.339270068	0.2764	QS	123.6363636	Illumina	FMSEQ010	lung	254	Illumina_lung
LP0034_04	201	63884	0.001327988	35.76023508	0.339270068	0.2764	QS	123.6363636	Illumina	FMSEQ010	lung	254	Illumina_lung
LP0034_04	202	58450	0.001215029	35.76023508	0.339270068	0.2764	QS	123.6363636	Illumina	FMSEQ010	lung	254	Illumina_lung
LP0034_04	203	54174	0.001126142	35.76023508	0.339270068	0.2764	QS	123.6363636	Illumina	FMSEQ010	lung	254	Illumina_lung
LP0034_04	204	50604	0.00105193	35.76023508	0.339270068	0.2764	QS	123.6363636	Illumina	FMSEQ010	lung	254	Illumina_lung
LP0034_04	205	46809	0.000973042	35.76023508	0.339270068	0.2764	QS	123.6363636	Illumina	FMSEQ010	lung	254	Illumina_lung
LP0034_04	206	44358	0.000922092	35.76023508	0.339270068	0.2764	QS	123.6363636	Illumina	FMSEQ010	lung	254	Illumina_lung
LP0034_04	207	42351	0.000880371	35.76023508	0.339270068	0.2764	QS	123.6363636	Illumina	FMSEQ010	lung	254	Illumina_lung
LP0034_04	208	40054	0.000832622	35.76023508	0.339270068	0.2764	QS	123.6363636	Illumina	FMSEQ010	lung	254	Illumina_lung
LP0034_04	209	38086	0.000791712	35.76023508	0.339270068	0.2764	QS	123.6363636	Illumina	FMSEQ010	lung	254	Illumina_lung
LP0034_04	210	35906	0.000746396	35.76023508	0.339270068	0.2764	QS	123.6363636	Illumina	FMSEQ010	lung	254	Illumina_lung
LP0034_04	211	34234	0.000711639	35.76023508	0.339270068	0.2764	QS	123.6363636	Illumina	FMSEQ010	lung	254	Illumina_lung
LP0034_04	212	31634	0.000657592	35.76023508	0.339270068	0.2764	QS	123.6363636	Illumina	FMSEQ010	lung	254	Illumina_lung
LP0034_04	213	29380	0.000610737	35.76023508	0.339270068	0.2764	QS	123.6363636	Illumina	FMSEQ010	lung	254	Illumina_lung
LP0034_04	214	27558	0.000572862	35.76023508	0.339270068	0.2764	QS	123.6363636	Illumina	FMSEQ010	lung	254	Illumina_lung
LP0034_04	215	25326	0.000526464	35.76023508	0.339270068	0.2764	QS	123.6363636	Illumina	FMSEQ010	lung	254	Illumina_lung
LP0034_04	216	23865	0.000496094	35.76023508	0.339270068	0.2764	QS	123.6363636	Illumina	FMSEQ010	lung	254	Illumina_lung
LP0034_04	217	22730	0.0004725	35.76023508	0.339270068	0.2764	QS	123.6363636	Illumina	FMSEQ010	lung	254	Illumina_lung
LP0034_04	218	21749	0.000452107	35.76023508	0.339270068	0.2764	QS	123.6363636	Illumina	FMSEQ010	lung	254	Illumina_lung
LP0034_04	219	21380	0.000444437	35.76023508	0.339270068	0.2764	QS	123.6363636	Illumina	FMSEQ010	lung	254	Illumina_lung
LP0034_04	220	20787	0.00043211	35.76023508	0.339270068	0.2764	QS	123.6363636	Illumina	FMSEQ010	lung	254	Illumina_lung
LP0034_04	221	19777	0.000411114	35.76023508	0.339270068	0.2764	QS	123.6363636	Illumina	FMSEQ010	lung	254	Illumina_lung
LP0034_04	222	18814	0.000391096	35.76023508	0.339270068	0.2764	QS	123.6363636	Illumina	FMSEQ010	lung	254	Illumina_lung
LP0034_04	223	18230	0.000378956	35.76023508	0.339270068	0.2764	QS	123.6363636	Illumina	FMSEQ010	lung	254	Illumina_lung
LP0034_04	224	16772	0.000348648	35.76023508	0.339270068	0.2764	QS	123.6363636	Illumina	FMSEQ010	lung	254	Illumina_lung
LP0034_04	225	15744	0.000327278	35.76023508	0.339270068	0.2764	QS	123.6363636	Illumina	FMSEQ010	lung	254	Illumina_lung
LP0034_04	226	15004	0.000311896	35.76023508	0.339270068	0.2764	QS	123.6363636	Illumina	FMSEQ010	lung	254	Illumina_lung
LP0034_04	227	14684	0.000305244	35.76023508	0.339270068	0.2764	QS	123.6363636	Illumina	FMSEQ010	lung	254	Illumina_lung
LP0034_04	228	14679	0.00030514	35.76023508	0.339270068	0.2764	QS	123.6363636	Illumina	FMSEQ010	lung	254	Illumina_lung
LP0034_04	229	14799	0.000307634	35.76023508	0.339270068	0.2764	QS	123.6363636	Illumina	FMSEQ010	lung	254	Illumina_lung
LP0034_04	230	14928	0.000310316	35.76023508	0.339270068	0.2764	QS	123.6363636	Illumina	FMSEQ010	lung	254	Illumina_lung
LP0034_04	231	14841	0.000308507	35.76023508	0.339270068	0.2764	QS	123.6363636	Illumina	FMSEQ010	lung	254	Illumina_lung
LP0034_04	232	14496	0.000301336	35.76023508	0.339270068	0.2764	QS	123.6363636	Illumina	FMSEQ010	lung	254	Illumina_lung
LP0034_04	233	14191	0.000294995	35.76023508	0.339270068	0.2764	QS	123.6363636	Illumina	FMSEQ010	lung	254	Illumina_lung
LP0034_04	234	13784	0.000286535	35.76023508	0.339270068	0.2764	QS	123.6363636	Illumina	FMSEQ010	lung	254	Illumina_lung
LP0034_04	235	13286	0.000276183	35.76023508	0.339270068	0.2764	QS	123.6363636	Illumina	FMSEQ010	lung	254	Illumina_lung
LP0034_04	236	12994	0.000270113	35.76023508	0.339270068	0.2764	QS	123.6363636	Illumina	FMSEQ010	lung	254	Illumina_lung
LP0034_04	237	12723	0.000264479	35.76023508	0.339270068	0.2764	QS	123.6363636	Illumina	FMSEQ010	lung	254	Illumina_lung
LP0034_04	238	12698	0.00026396	35.76023508	0.339270068	0.2764	QS	123.6363636	Illumina	FMSEQ010	lung	254	Illumina_lung
LP0034_04	239	12912	0.000268408	35.76023508	0.339270068	0.2764	QS	123.6363636	Illumina	FMSEQ010	lung	254	Illumina_lung
LP0034_04	240	12957	0.000269344	35.76023508	0.339270068	0.2764	QS	123.6363636	Illumina	FMSEQ010	lung	254	Illumina_lung
LP0034_04	241	13476	0.000280132	35.76023508	0.339270068	0.2764	QS	123.6363636	Illumina	FMSEQ010	lung	254	Illumina_lung
LP0034_04	242	13426	0.000279093	35.76023508	0.339270068	0.2764	QS	123.6363636	Illumina	FMSEQ010	lung	254	Illumina_lung
LP0034_04	243	13174	0.000273854	35.76023508	0.339270068	0.2764	QS	123.6363636	Illumina	FMSEQ010	lung	254	Illumina_lung
LP0034_04	244	12950	0.000269198	35.76023508	0.339270068	0.2764	QS	123.6363636	Illumina	FMSEQ010	lung	254	Illumina_lung
LP0034_04	245	12807	0.000266225	35.76023508	0.339270068	0.2764	QS	123.6363636	Illumina	FMSEQ010	lung	254	Illumina_lung
LP0034_04	246	12839	0.000266891	35.76023508	0.339270068	0.2764	QS	123.6363636	Illumina	FMSEQ010	lung	254	Illumina_lung
LP0034_04	247	12521	0.00026028	35.76023508	0.339270068	0.2764	QS	123.6363636	Illumina	FMSEQ010	lung	254	Illumina_lung
LP0034_04	248	12395	0.000257661	35.76023508	0.339270068	0.2764	QS	123.6363636	Illumina	FMSEQ010	lung	254	Illumina_lung
LP0034_04	249	12970	0.000269614	35.76023508	0.339270068	0.2764	QS	123.6363636	Illumina	FMSEQ010	lung	254	Illumina_lung
LP0034_04	250	12912	0.000268408	35.76023508	0.339270068	0.2764	QS	123.6363636	Illumina	FMSEQ010	lung	254	Illumina_lung
LP0034_04	251	13419	0.000278947	35.76023508	0.339270068	0.2764	QS	123.6363636	Illumina	FMSEQ010	lung	254	Illumina_lung
LP0034_04	252	13589	0.000282481	35.76023508	0.339270068	0.2764	QS	123.6363636	Illumina	FMSEQ010	lung	254	Illumina_lung
LP0034_04	253	13709	0.000284976	35.76023508	0.339270068	0.2764	QS	123.6363636	Illumina	FMSEQ010	lung	254	Illumina_lung
LP0034_04	254	15407	0.000320273	35.76023508	0.339270068	0.2764	QS	123.6363636	Illumina	FMSEQ010	lung	254	Illumina_lung
LP0034_04	255	12776	0.000265581	35.76023508	0.339270068	0.2764	QS	123.6363636	Illumina	FMSEQ010	lung	254	Illumina_lung
LP0034_04	256	12216	0.00025394	35.76023508	0.339270068	0.2764	QS	123.6363636	Illumina	FMSEQ010	lung	254	Illumina_lung
LP0034_04	257	12289	0.000255458	35.76023508	0.339270068	0.2764	QS	123.6363636	Illumina	FMSEQ010	lung	254	Illumina_lung
LP0034_04	258	12151	0.000252589	35.76023508	0.339270068	0.2764	QS	123.6363636	Illumina	FMSEQ010	lung	254	Illumina_lung
LP0034_04	259	12352	0.000256767	35.76023508	0.339270068	0.2764	QS	123.6363636	Illumina	FMSEQ010	lung	254	Illumina_lung
LP0034_04	260	12854	0.000267202	35.76023508	0.339270068	0.2764	QS	123.6363636	Illumina	FMSEQ010	lung	254	Illumina_lung
LP0034_04	261	13499	0.00028061	35.76023508	0.339270068	0.2764	QS	123.6363636	Illumina	FMSEQ010	lung	254	Illumina_lung
LP0034_04	262	13776	0.000286369	35.76023508	0.339270068	0.2764	QS	123.6363636	Illumina	FMSEQ010	lung	254	Illumina_lung
LP0034_04	263	14100	0.000293104	35.76023508	0.339270068	0.2764	QS	123.6363636	Illumina	FMSEQ010	lung	254	Illumina_lung
LP0034_04	264	14172	0.0002946	35.76023508	0.339270068	0.2764	QS	123.6363636	Illumina	FMSEQ010	lung	254	Illumina_lung
LP0034_04	265	14162	0.000294392	35.76023508	0.339270068	0.2764	QS	123.6363636	Illumina	FMSEQ010	lung	254	Illumina_lung
LP0034_04	266	14230	0.000295806	35.76023508	0.339270068	0.2764	QS	123.6363636	Illumina	FMSEQ010	lung	254	Illumina_lung
LP0034_04	267	14150	0.000294143	35.76023508	0.339270068	0.2764	QS	123.6363636	Illumina	FMSEQ010	lung	254	Illumina_lung
LP0034_04	268	14449	0.000300358	35.76023508	0.339270068	0.2764	QS	123.6363636	Illumina	FMSEQ010	lung	254	Illumina_lung
LP0034_04	269	15263	0.00031728	35.76023508	0.339270068	0.2764	QS	123.6363636	Illumina	FMSEQ010	lung	254	Illumina_lung
LP0034_04	270	16006	0.000332725	35.76023508	0.339270068	0.2764	QS	123.6363636	Illumina	FMSEQ010	lung	254	Illumina_lung
LP0034_04	271	16921	0.000351745	35.76023508	0.339270068	0.2764	QS	123.6363636	Illumina	FMSEQ010	lung	254	Illumina_lung
LP0034_04	272	17566	0.000365153	35.76023508	0.339270068	0.2764	QS	123.6363636	Illumina	FMSEQ010	lung	254	Illumina_lung
LP0034_04	273	18199	0.000378312	35.76023508	0.339270068	0.2764	QS	123.6363636	Illumina	FMSEQ010	lung	254	Illumina_lung
LP0034_04	274	18685	0.000388414	35.76023508	0.339270068	0.2764	QS	123.6363636	Illumina	FMSEQ010	lung	254	Illumina_lung
LP0034_04	275	18864	0.000392135	35.76023508	0.339270068	0.2764	QS	123.6363636	Illumina	FMSEQ010	lung	254	Illumina_lung
LP0034_04	276	18931	0.000393528	35.76023508	0.339270068	0.2764	QS	123.6363636	Illumina	FMSEQ010	lung	254	Illumina_lung
LP0034_04	277	19714	0.000409805	35.76023508	0.339270068	0.2764	QS	123.6363636	Illumina	FMSEQ010	lung	254	Illumina_lung
LP0034_04	278	20399	0.000424044	35.76023508	0.339270068	0.2764	QS	123.6363636	Illumina	FMSEQ010	lung	254	Illumina_lung
LP0034_04	279	21818	0.000453542	35.76023508	0.339270068	0.2764	QS	123.6363636	Illumina	FMSEQ010	lung	254	Illumina_lung
LP0034_04	280	22974	0.000477572	35.76023508	0.339270068	0.2764	QS	123.6363636	Illumina	FMSEQ010	lung	254	Illumina_lung
LP0034_04	281	24055	0.000500043	35.76023508	0.339270068	0.2764	QS	123.6363636	Illumina	FMSEQ010	lung	254	Illumina_lung
LP0034_04	282	24779	0.000515093	35.76023508	0.339270068	0.2764	QS	123.6363636	Illumina	FMSEQ010	lung	254	Illumina_lung
LP0034_04	283	24622	0.00051183	35.76023508	0.339270068	0.2764	QS	123.6363636	Illumina	FMSEQ010	lung	254	Illumina_lung
LP0034_04	284	24735	0.000514179	35.76023508	0.339270068	0.2764	QS	123.6363636	Illumina	FMSEQ010	lung	254	Illumina_lung
LP0034_04	285	24882	0.000517234	35.76023508	0.339270068	0.2764	QS	123.6363636	Illumina	FMSEQ010	lung	254	Illumina_lung
LP0034_04	286	25059	0.000520914	35.76023508	0.339270068	0.2764	QS	123.6363636	Illumina	FMSEQ010	lung	254	Illumina_lung
LP0034_04	287	26287	0.000546441	35.76023508	0.339270068	0.2764	QS	123.6363636	Illumina	FMSEQ010	lung	254	Illumina_lung
LP0034_04	288	27437	0.000570346	35.76023508	0.339270068	0.2764	QS	123.6363636	Illumina	FMSEQ010	lung	254	Illumina_lung
LP0034_04	289	29110	0.000605124	35.76023508	0.339270068	0.2764	QS	123.6363636	Illumina	FMSEQ010	lung	254	Illumina_lung
LP0034_04	290	30547	0.000634996	35.76023508	0.339270068	0.2764	QS	123.6363636	Illumina	FMSEQ010	lung	254	Illumina_lung
LP0034_04	291	31670	0.00065834	35.76023508	0.339270068	0.2764	QS	123.6363636	Illumina	FMSEQ010	lung	254	Illumina_lung
LP0034_04	292	31579	0.000656448	35.76023508	0.339270068	0.2764	QS	123.6363636	Illumina	FMSEQ010	lung	254	Illumina_lung
LP0034_04	293	32671	0.000679148	35.76023508	0.339270068	0.2764	QS	123.6363636	Illumina	FMSEQ010	lung	254	Illumina_lung
LP0034_04	294	32500	0.000675594	35.76023508	0.339270068	0.2764	QS	123.6363636	Illumina	FMSEQ010	lung	254	Illumina_lung
LP0034_04	295	32741	0.000680603	35.76023508	0.339270068	0.2764	QS	123.6363636	Illumina	FMSEQ010	lung	254	Illumina_lung
LP0034_04	296	33373	0.000693741	35.76023508	0.339270068	0.2764	QS	123.6363636	Illumina	FMSEQ010	lung	254	Illumina_lung
LP0034_04	297	34926	0.000726024	35.76023508	0.339270068	0.2764	QS	123.6363636	Illumina	FMSEQ010	lung	254	Illumina_lung
LP0034_04	298	36235	0.000753235	35.76023508	0.339270068	0.2764	QS	123.6363636	Illumina	FMSEQ010	lung	254	Illumina_lung
LP0034_04	299	37541	0.000780383	35.76023508	0.339270068	0.2764	QS	123.6363636	Illumina	FMSEQ010	lung	254	Illumina_lung
LP0034_04	300	37902	0.000787888	35.76023508	0.339270068	0.2764	QS	123.6363636	Illumina	FMSEQ010	lung	254	Illumina_lung
LP0034_04	301	37290	0.000775166	35.76023508	0.339270068	0.2764	QS	123.6363636	Illumina	FMSEQ010	lung	254	Illumina_lung
LP0034_04	302	36506	0.000758868	35.76023508	0.339270068	0.2764	QS	123.6363636	Illumina	FMSEQ010	lung	254	Illumina_lung
LP0034_04	303	36073	0.000749867	35.76023508	0.339270068	0.2764	QS	123.6363636	Illumina	FMSEQ010	lung	254	Illumina_lung
LP0034_04	304	36107	0.000750574	35.76023508	0.339270068	0.2764	QS	123.6363636	Illumina	FMSEQ010	lung	254	Illumina_lung
LP0034_04	305	36124	0.000750927	35.76023508	0.339270068	0.2764	QS	123.6363636	Illumina	FMSEQ010	lung	254	Illumina_lung
LP0034_04	306	35976	0.000747851	35.76023508	0.339270068	0.2764	QS	123.6363636	Illumina	FMSEQ010	lung	254	Illumina_lung
LP0034_04	307	35869	0.000745627	35.76023508	0.339270068	0.2764	QS	123.6363636	Illumina	FMSEQ010	lung	254	Illumina_lung
LP0034_04	308	35581	0.00073964	35.76023508	0.339270068	0.2764	QS	123.6363636	Illumina	FMSEQ010	lung	254	Illumina_lung
LP0034_04	309	35282	0.000733424	35.76023508	0.339270068	0.2764	QS	123.6363636	Illumina	FMSEQ010	lung	254	Illumina_lung
LP0034_04	310	34651	0.000720307	35.76023508	0.339270068	0.2764	QS	123.6363636	Illumina	FMSEQ010	lung	254	Illumina_lung
LP0034_04	311	33406	0.000694427	35.76023508	0.339270068	0.2764	QS	123.6363636	Illumina	FMSEQ010	lung	254	Illumina_lung
LP0034_04	312	32486	0.000675303	35.76023508	0.339270068	0.2764	QS	123.6363636	Illumina	FMSEQ010	lung	254	Illumina_lung
LP0034_04	313	31274	0.000650108	35.76023508	0.339270068	0.2764	QS	123.6363636	Illumina	FMSEQ010	lung	254	Illumina_lung
LP0034_04	314	30501	0.000634039	35.76023508	0.339270068	0.2764	QS	123.6363636	Illumina	FMSEQ010	lung	254	Illumina_lung
LP0034_04	315	29350	0.000610113	35.76023508	0.339270068	0.2764	QS	123.6363636	Illumina	FMSEQ010	lung	254	Illumina_lung
LP0034_04	316	28423	0.000590843	35.76023508	0.339270068	0.2764	QS	123.6363636	Illumina	FMSEQ010	lung	254	Illumina_lung
LP0034_04	317	27351	0.000568559	35.76023508	0.339270068	0.2764	QS	123.6363636	Illumina	FMSEQ010	lung	254	Illumina_lung
LP0034_04	318	26293	0.000546566	35.76023508	0.339270068	0.2764	QS	123.6363636	Illumina	FMSEQ010	lung	254	Illumina_lung
LP0034_04	319	25523	0.000530559	35.76023508	0.339270068	0.2764	QS	123.6363636	Illumina	FMSEQ010	lung	254	Illumina_lung
LP0034_04	320	24723	0.000513929	35.76023508	0.339270068	0.2764	QS	123.6363636	Illumina	FMSEQ010	lung	254	Illumina_lung
LP0034_04	321	23956	0.000497985	35.76023508	0.339270068	0.2764	QS	123.6363636	Illumina	FMSEQ010	lung	254	Illumina_lung
LP0034_04	322	23081	0.000479796	35.76023508	0.339270068	0.2764	QS	123.6363636	Illumina	FMSEQ010	lung	254	Illumina_lung
LP0034_04	323	22197	0.00046142	35.76023508	0.339270068	0.2764	QS	123.6363636	Illumina	FMSEQ010	lung	254	Illumina_lung
LP0034_04	324	21169	0.00044005	35.76023508	0.339270068	0.2764	QS	123.6363636	Illumina	FMSEQ010	lung	254	Illumina_lung
LP0034_04	325	20305	0.00042209	35.76023508	0.339270068	0.2764	QS	123.6363636	Illumina	FMSEQ010	lung	254	Illumina_lung
LP0034_04	326	19430	0.000403901	35.76023508	0.339270068	0.2764	QS	123.6363636	Illumina	FMSEQ010	lung	254	Illumina_lung
LP0034_04	327	18417	0.000382843	35.76023508	0.339270068	0.2764	QS	123.6363636	Illumina	FMSEQ010	lung	254	Illumina_lung
LP0034_04	328	17465	0.000363054	35.76023508	0.339270068	0.2764	QS	123.6363636	Illumina	FMSEQ010	lung	254	Illumina_lung
LP0034_04	329	16994	0.000353263	35.76023508	0.339270068	0.2764	QS	123.6363636	Illumina	FMSEQ010	lung	254	Illumina_lung
LP0034_04	330	16833	0.000349916	35.76023508	0.339270068	0.2764	QS	123.6363636	Illumina	FMSEQ010	lung	254	Illumina_lung
LP0034_04	331	16086	0.000334388	35.76023508	0.339270068	0.2764	QS	123.6363636	Illumina	FMSEQ010	lung	254	Illumina_lung
LP0034_04	332	15766	0.000327736	35.76023508	0.339270068	0.2764	QS	123.6363636	Illumina	FMSEQ010	lung	254	Illumina_lung
LP0034_04	333	15143	0.000314785	35.76023508	0.339270068	0.2764	QS	123.6363636	Illumina	FMSEQ010	lung	254	Illumina_lung
LP0034_04	334	14449	0.000300358	35.76023508	0.339270068	0.2764	QS	123.6363636	Illumina	FMSEQ010	lung	254	Illumina_lung
LP0034_04	335	13908	0.000289112	35.76023508	0.339270068	0.2764	QS	123.6363636	Illumina	FMSEQ010	lung	254	Illumina_lung
LP0034_04	336	13307	0.000276619	35.76023508	0.339270068	0.2764	QS	123.6363636	Illumina	FMSEQ010	lung	254	Illumina_lung
LP0034_04	337	12532	0.000260509	35.76023508	0.339270068	0.2764	QS	123.6363636	Illumina	FMSEQ010	lung	254	Illumina_lung
LP0034_04	338	12170	0.000252984	35.76023508	0.339270068	0.2764	QS	123.6363636	Illumina	FMSEQ010	lung	254	Illumina_lung
LP0034_04	339	11808	0.000245459	35.76023508	0.339270068	0.2764	QS	123.6363636	Illumina	FMSEQ010	lung	254	Illumina_lung
LP0034_04	340	11403	0.00023704	35.76023508	0.339270068	0.2764	QS	123.6363636	Illumina	FMSEQ010	lung	254	Illumina_lung
LP0034_04	341	11279	0.000234462	35.76023508	0.339270068	0.2764	QS	123.6363636	Illumina	FMSEQ010	lung	254	Illumina_lung
LP0034_04	342	10889	0.000226355	35.76023508	0.339270068	0.2764	QS	123.6363636	Illumina	FMSEQ010	lung	254	Illumina_lung
LP0034_04	343	10744	0.000223341	35.76023508	0.339270068	0.2764	QS	123.6363636	Illumina	FMSEQ010	lung	254	Illumina_lung
LP0034_04	344	10230	0.000212656	35.76023508	0.339270068	0.2764	QS	123.6363636	Illumina	FMSEQ010	lung	254	Illumina_lung
LP0034_04	345	9981	0.00020748	35.76023508	0.339270068	0.2764	QS	123.6363636	Illumina	FMSEQ010	lung	254	Illumina_lung
LP0034_04	346	9506	0.000197606	35.76023508	0.339270068	0.2764	QS	123.6363636	Illumina	FMSEQ010	lung	254	Illumina_lung
LP0034_04	347	9114	0.000189457	35.76023508	0.339270068	0.2764	QS	123.6363636	Illumina	FMSEQ010	lung	254	Illumina_lung
LP0034_04	348	8884	0.000184676	35.76023508	0.339270068	0.2764	QS	123.6363636	Illumina	FMSEQ010	lung	254	Illumina_lung
LP0034_04	349	8787	0.00018266	35.76023508	0.339270068	0.2764	QS	123.6363636	Illumina	FMSEQ010	lung	254	Illumina_lung
LP0034_04	350	8316	0.000172869	35.76023508	0.339270068	0.2764	QS	123.6363636	Illumina	FMSEQ010	lung	254	Illumina_lung
LP0034_04	351	8110	0.000168587	35.76023508	0.339270068	0.2764	QS	123.6363636	Illumina	FMSEQ010	lung	254	Illumina_lung
LP0034_04	352	7904	0.000164304	35.76023508	0.339270068	0.2764	QS	123.6363636	Illumina	FMSEQ010	lung	254	Illumina_lung
LP0034_04	353	7734	0.00016077	35.76023508	0.339270068	0.2764	QS	123.6363636	Illumina	FMSEQ010	lung	254	Illumina_lung
LP0034_04	354	7570	0.000157361	35.76023508	0.339270068	0.2764	QS	123.6363636	Illumina	FMSEQ010	lung	254	Illumina_lung
LP0034_04	355	7259	0.000150896	35.76023508	0.339270068	0.2764	QS	123.6363636	Illumina	FMSEQ010	lung	254	Illumina_lung
LP0034_04	356	7196	0.000149587	35.76023508	0.339270068	0.2764	QS	123.6363636	Illumina	FMSEQ010	lung	254	Illumina_lung
LP0034_04	357	6850	0.000142394	35.76023508	0.339270068	0.2764	QS	123.6363636	Illumina	FMSEQ010	lung	254	Illumina_lung
LP0034_04	358	6769	0.000140711	35.76023508	0.339270068	0.2764	QS	123.6363636	Illumina	FMSEQ010	lung	254	Illumina_lung
LP0034_04	359	6512	0.000135368	35.76023508	0.339270068	0.2764	QS	123.6363636	Illumina	FMSEQ010	lung	254	Illumina_lung
LP0034_04	360	6413	0.00013331	35.76023508	0.339270068	0.2764	QS	123.6363636	Illumina	FMSEQ010	lung	254	Illumina_lung
LP0034_04	361	6097	0.000126741	35.76023508	0.339270068	0.2764	QS	123.6363636	Illumina	FMSEQ010	lung	254	Illumina_lung
LP0034_04	362	6063	0.000126035	35.76023508	0.339270068	0.2764	QS	123.6363636	Illumina	FMSEQ010	lung	254	Illumina_lung
LP0034_04	363	5875	0.000122127	35.76023508	0.339270068	0.2764	QS	123.6363636	Illumina	FMSEQ010	lung	254	Illumina_lung
LP0034_04	364	5589	0.000116181	35.76023508	0.339270068	0.2764	QS	123.6363636	Illumina	FMSEQ010	lung	254	Illumina_lung
LP0034_04	365	5389	0.000112024	35.76023508	0.339270068	0.2764	QS	123.6363636	Illumina	FMSEQ010	lung	254	Illumina_lung
LP0034_04	366	5198	0.000108053	35.76023508	0.339270068	0.2764	QS	123.6363636	Illumina	FMSEQ010	lung	254	Illumina_lung
LP0034_04	367	4969	0.000103293	35.76023508	0.339270068	0.2764	QS	123.6363636	Illumina	FMSEQ010	lung	254	Illumina_lung
LP0034_04	368	4872	0.000101277	35.76023508	0.339270068	0.2764	QS	123.6363636	Illumina	FMSEQ010	lung	254	Illumina_lung
LP0034_04	369	4646	9.66E-05	35.76023508	0.339270068	0.2764	QS	123.6363636	Illumina	FMSEQ010	lung	254	Illumina_lung
LP0034_04	370	4613	9.59E-05	35.76023508	0.339270068	0.2764	QS	123.6363636	Illumina	FMSEQ010	lung	254	Illumina_lung
LP0034_04	371	4575	9.51E-05	35.76023508	0.339270068	0.2764	QS	123.6363636	Illumina	FMSEQ010	lung	254	Illumina_lung
LP0034_04	372	4547	9.45E-05	35.76023508	0.339270068	0.2764	QS	123.6363636	Illumina	FMSEQ010	lung	254	Illumina_lung
LP0034_04	373	4274	8.88E-05	35.76023508	0.339270068	0.2764	QS	123.6363636	Illumina	FMSEQ010	lung	254	Illumina_lung
LP0034_04	374	4067	8.45E-05	35.76023508	0.339270068	0.2764	QS	123.6363636	Illumina	FMSEQ010	lung	254	Illumina_lung
LP0034_04	375	3919	8.15E-05	35.76023508	0.339270068	0.2764	QS	123.6363636	Illumina	FMSEQ010	lung	254	Illumina_lung
LP0034_04	376	3697	7.69E-05	35.76023508	0.339270068	0.2764	QS	123.6363636	Illumina	FMSEQ010	lung	254	Illumina_lung
LP0034_04	377	3543	7.37E-05	35.76023508	0.339270068	0.2764	QS	123.6363636	Illumina	FMSEQ010	lung	254	Illumina_lung
LP0034_04	378	3474	7.22E-05	35.76023508	0.339270068	0.2764	QS	123.6363636	Illumina	FMSEQ010	lung	254	Illumina_lung
LP0034_04	379	3307	6.87E-05	35.76023508	0.339270068	0.2764	QS	123.6363636	Illumina	FMSEQ010	lung	254	Illumina_lung
LP0034_04	380	3282	6.82E-05	35.76023508	0.339270068	0.2764	QS	123.6363636	Illumina	FMSEQ010	lung	254	Illumina_lung
LP0034_04	381	3080	6.40E-05	35.76023508	0.339270068	0.2764	QS	123.6363636	Illumina	FMSEQ010	lung	254	Illumina_lung
LP0034_04	382	3106	6.46E-05	35.76023508	0.339270068	0.2764	QS	123.6363636	Illumina	FMSEQ010	lung	254	Illumina_lung
LP0034_04	383	2950	6.13E-05	35.76023508	0.339270068	0.2764	QS	123.6363636	Illumina	FMSEQ010	lung	254	Illumina_lung
LP0034_04	384	2839	5.90E-05	35.76023508	0.339270068	0.2764	QS	123.6363636	Illumina	FMSEQ010	lung	254	Illumina_lung
LP0034_04	385	2740	5.70E-05	35.76023508	0.339270068	0.2764	QS	123.6363636	Illumina	FMSEQ010	lung	254	Illumina_lung
LP0034_04	386	2722	5.66E-05	35.76023508	0.339270068	0.2764	QS	123.6363636	Illumina	FMSEQ010	lung	254	Illumina_lung
LP0034_04	387	2571	5.34E-05	35.76023508	0.339270068	0.2764	QS	123.6363636	Illumina	FMSEQ010	lung	254	Illumina_lung
LP0034_04	388	2455	5.10E-05	35.76023508	0.339270068	0.2764	QS	123.6363636	Illumina	FMSEQ010	lung	254	Illumina_lung
LP0034_04	389	2282	4.74E-05	35.76023508	0.339270068	0.2764	QS	123.6363636	Illumina	FMSEQ010	lung	254	Illumina_lung
LP0034_04	390	2251	4.68E-05	35.76023508	0.339270068	0.2764	QS	123.6363636	Illumina	FMSEQ010	lung	254	Illumina_lung
LP0034_04	391	2292	4.76E-05	35.76023508	0.339270068	0.2764	QS	123.6363636	Illumina	FMSEQ010	lung	254	Illumina_lung
LP0034_04	392	2257	4.69E-05	35.76023508	0.339270068	0.2764	QS	123.6363636	Illumina	FMSEQ010	lung	254	Illumina_lung
LP0034_04	393	2219	4.61E-05	35.76023508	0.339270068	0.2764	QS	123.6363636	Illumina	FMSEQ010	lung	254	Illumina_lung
LP0034_04	394	2036	4.23E-05	35.76023508	0.339270068	0.2764	QS	123.6363636	Illumina	FMSEQ010	lung	254	Illumina_lung
LP0034_04	395	2033	4.23E-05	35.76023508	0.339270068	0.2764	QS	123.6363636	Illumina	FMSEQ010	lung	254	Illumina_lung
LP0034_04	396	1959	4.07E-05	35.76023508	0.339270068	0.2764	QS	123.6363636	Illumina	FMSEQ010	lung	254	Illumina_lung
LP0034_04	397	1924	4.00E-05	35.76023508	0.339270068	0.2764	QS	123.6363636	Illumina	FMSEQ010	lung	254	Illumina_lung
LP0034_04	398	1881	3.91E-05	35.76023508	0.339270068	0.2764	QS	123.6363636	Illumina	FMSEQ010	lung	254	Illumina_lung
LP0034_04	399	1853	3.85E-05	35.76023508	0.339270068	0.2764	QS	123.6363636	Illumina	FMSEQ010	lung	254	Illumina_lung
LP0034_04	400	1810	3.76E-05	35.76023508	0.339270068	0.2764	QS	123.6363636	Illumina	FMSEQ010	lung	254	Illumina_lung
LP0034_04	401	1692	3.52E-05	35.76023508	0.339270068	0.2764	QS	123.6363636	Illumina	FMSEQ010	lung	254	Illumina_lung
LP0034_04	402	1781	3.70E-05	35.76023508	0.339270068	0.2764	QS	123.6363636	Illumina	FMSEQ010	lung	254	Illumina_lung
LP0034_04	403	1690	3.51E-05	35.76023508	0.339270068	0.2764	QS	123.6363636	Illumina	FMSEQ010	lung	254	Illumina_lung
LP0034_04	404	1608	3.34E-05	35.76023508	0.339270068	0.2764	QS	123.6363636	Illumina	FMSEQ010	lung	254	Illumina_lung
LP0034_04	405	1655	3.44E-05	35.76023508	0.339270068	0.2764	QS	123.6363636	Illumina	FMSEQ010	lung	254	Illumina_lung
LP0034_04	406	1517	3.15E-05	35.76023508	0.339270068	0.2764	QS	123.6363636	Illumina	FMSEQ010	lung	254	Illumina_lung
LP0034_04	407	1535	3.19E-05	35.76023508	0.339270068	0.2764	QS	123.6363636	Illumina	FMSEQ010	lung	254	Illumina_lung
LP0034_04	408	1507	3.13E-05	35.76023508	0.339270068	0.2764	QS	123.6363636	Illumina	FMSEQ010	lung	254	Illumina_lung
LP0034_04	409	1505	3.13E-05	35.76023508	0.339270068	0.2764	QS	123.6363636	Illumina	FMSEQ010	lung	254	Illumina_lung
LP0034_04	410	1475	3.07E-05	35.76023508	0.339270068	0.2764	QS	123.6363636	Illumina	FMSEQ010	lung	254	Illumina_lung
LP0034_04	411	1444	3.00E-05	35.76023508	0.339270068	0.2764	QS	123.6363636	Illumina	FMSEQ010	lung	254	Illumina_lung
LP0034_04	412	1477	3.07E-05	35.76023508	0.339270068	0.2764	QS	123.6363636	Illumina	FMSEQ010	lung	254	Illumina_lung
LP0034_04	413	1487	3.09E-05	35.76023508	0.339270068	0.2764	QS	123.6363636	Illumina	FMSEQ010	lung	254	Illumina_lung
LP0034_04	414	1458	3.03E-05	35.76023508	0.339270068	0.2764	QS	123.6363636	Illumina	FMSEQ010	lung	254	Illumina_lung
LP0034_04	415	1535	3.19E-05	35.76023508	0.339270068	0.2764	QS	123.6363636	Illumina	FMSEQ010	lung	254	Illumina_lung
LP0034_04	416	1447	3.01E-05	35.76023508	0.339270068	0.2764	QS	123.6363636	Illumina	FMSEQ010	lung	254	Illumina_lung
LP0034_04	417	1406	2.92E-05	35.76023508	0.339270068	0.2764	QS	123.6363636	Illumina	FMSEQ010	lung	254	Illumina_lung
LP0034_04	418	1383	2.87E-05	35.76023508	0.339270068	0.2764	QS	123.6363636	Illumina	FMSEQ010	lung	254	Illumina_lung
LP0034_04	419	1354	2.81E-05	35.76023508	0.339270068	0.2764	QS	123.6363636	Illumina	FMSEQ010	lung	254	Illumina_lung
LP0034_04	420	1297	2.70E-05	35.76023508	0.339270068	0.2764	QS	123.6363636	Illumina	FMSEQ010	lung	254	Illumina_lung
LP0034_04	421	1432	2.98E-05	35.76023508	0.339270068	0.2764	QS	123.6363636	Illumina	FMSEQ010	lung	254	Illumina_lung
LP0034_04	422	1366	2.84E-05	35.76023508	0.339270068	0.2764	QS	123.6363636	Illumina	FMSEQ010	lung	254	Illumina_lung
LP0034_04	423	1343	2.79E-05	35.76023508	0.339270068	0.2764	QS	123.6363636	Illumina	FMSEQ010	lung	254	Illumina_lung
LP0034_04	424	1343	2.79E-05	35.76023508	0.339270068	0.2764	QS	123.6363636	Illumina	FMSEQ010	lung	254	Illumina_lung
LP0034_04	425	1396	2.90E-05	35.76023508	0.339270068	0.2764	QS	123.6363636	Illumina	FMSEQ010	lung	254	Illumina_lung
LP0034_04	426	1419	2.95E-05	35.76023508	0.339270068	0.2764	QS	123.6363636	Illumina	FMSEQ010	lung	254	Illumina_lung
LP0034_04	427	1386	2.88E-05	35.76023508	0.339270068	0.2764	QS	123.6363636	Illumina	FMSEQ010	lung	254	Illumina_lung
LP0034_04	428	1399	2.91E-05	35.76023508	0.339270068	0.2764	QS	123.6363636	Illumina	FMSEQ010	lung	254	Illumina_lung
LP0034_04	429	1369	2.85E-05	35.76023508	0.339270068	0.2764	QS	123.6363636	Illumina	FMSEQ010	lung	254	Illumina_lung
LP0034_04	430	1315	2.73E-05	35.76023508	0.339270068	0.2764	QS	123.6363636	Illumina	FMSEQ010	lung	254	Illumina_lung
LP0034_04	431	1348	2.80E-05	35.76023508	0.339270068	0.2764	QS	123.6363636	Illumina	FMSEQ010	lung	254	Illumina_lung
LP0034_04	432	1343	2.79E-05	35.76023508	0.339270068	0.2764	QS	123.6363636	Illumina	FMSEQ010	lung	254	Illumina_lung
LP0034_04	433	1348	2.80E-05	35.76023508	0.339270068	0.2764	QS	123.6363636	Illumina	FMSEQ010	lung	254	Illumina_lung
LP0034_04	434	1306	2.71E-05	35.76023508	0.339270068	0.2764	QS	123.6363636	Illumina	FMSEQ010	lung	254	Illumina_lung
LP0034_04	435	1326	2.76E-05	35.76023508	0.339270068	0.2764	QS	123.6363636	Illumina	FMSEQ010	lung	254	Illumina_lung
LP0034_04	436	1349	2.80E-05	35.76023508	0.339270068	0.2764	QS	123.6363636	Illumina	FMSEQ010	lung	254	Illumina_lung
LP0034_04	437	1345	2.80E-05	35.76023508	0.339270068	0.2764	QS	123.6363636	Illumina	FMSEQ010	lung	254	Illumina_lung
LP0034_04	438	1403	2.92E-05	35.76023508	0.339270068	0.2764	QS	123.6363636	Illumina	FMSEQ010	lung	254	Illumina_lung
LP0034_04	439	1328	2.76E-05	35.76023508	0.339270068	0.2764	QS	123.6363636	Illumina	FMSEQ010	lung	254	Illumina_lung
LP0034_04	440	1332	2.77E-05	35.76023508	0.339270068	0.2764	QS	123.6363636	Illumina	FMSEQ010	lung	254	Illumina_lung
LP0034_04	441	1263	2.63E-05	35.76023508	0.339270068	0.2764	QS	123.6363636	Illumina	FMSEQ010	lung	254	Illumina_lung
LP0034_04	442	1324	2.75E-05	35.76023508	0.339270068	0.2764	QS	123.6363636	Illumina	FMSEQ010	lung	254	Illumina_lung
LP0034_04	443	1323	2.75E-05	35.76023508	0.339270068	0.2764	QS	123.6363636	Illumina	FMSEQ010	lung	254	Illumina_lung
LP0034_04	444	1300	2.70E-05	35.76023508	0.339270068	0.2764	QS	123.6363636	Illumina	FMSEQ010	lung	254	Illumina_lung
LP0034_04	445	1249	2.60E-05	35.76023508	0.339270068	0.2764	QS	123.6363636	Illumina	FMSEQ010	lung	254	Illumina_lung
LP0034_04	446	1290	2.68E-05	35.76023508	0.339270068	0.2764	QS	123.6363636	Illumina	FMSEQ010	lung	254	Illumina_lung
LP0034_04	447	1249	2.60E-05	35.76023508	0.339270068	0.2764	QS	123.6363636	Illumina	FMSEQ010	lung	254	Illumina_lung
LP0034_04	448	1230	2.56E-05	35.76023508	0.339270068	0.2764	QS	123.6363636	Illumina	FMSEQ010	lung	254	Illumina_lung
LP0034_04	449	1274	2.65E-05	35.76023508	0.339270068	0.2764	QS	123.6363636	Illumina	FMSEQ010	lung	254	Illumina_lung
LP0034_04	450	1235	2.57E-05	35.76023508	0.339270068	0.2764	QS	123.6363636	Illumina	FMSEQ010	lung	254	Illumina_lung
LP0034_04	451	1245	2.59E-05	35.76023508	0.339270068	0.2764	QS	123.6363636	Illumina	FMSEQ010	lung	254	Illumina_lung
LP0034_04	452	1235	2.57E-05	35.76023508	0.339270068	0.2764	QS	123.6363636	Illumina	FMSEQ010	lung	254	Illumina_lung
LP0034_04	453	1204	2.50E-05	35.76023508	0.339270068	0.2764	QS	123.6363636	Illumina	FMSEQ010	lung	254	Illumina_lung
LP0034_04	454	1236	2.57E-05	35.76023508	0.339270068	0.2764	QS	123.6363636	Illumina	FMSEQ010	lung	254	Illumina_lung
LP0034_04	455	1241	2.58E-05	35.76023508	0.339270068	0.2764	QS	123.6363636	Illumina	FMSEQ010	lung	254	Illumina_lung
LP0034_04	456	1203	2.50E-05	35.76023508	0.339270068	0.2764	QS	123.6363636	Illumina	FMSEQ010	lung	254	Illumina_lung
LP0034_04	457	1124	2.34E-05	35.76023508	0.339270068	0.2764	QS	123.6363636	Illumina	FMSEQ010	lung	254	Illumina_lung
LP0034_04	458	1118	2.32E-05	35.76023508	0.339270068	0.2764	QS	123.6363636	Illumina	FMSEQ010	lung	254	Illumina_lung
LP0034_04	459	1185	2.46E-05	35.76023508	0.339270068	0.2764	QS	123.6363636	Illumina	FMSEQ010	lung	254	Illumina_lung
LP0034_04	460	1154	2.40E-05	35.76023508	0.339270068	0.2764	QS	123.6363636	Illumina	FMSEQ010	lung	254	Illumina_lung
LP0034_04	461	1110	2.31E-05	35.76023508	0.339270068	0.2764	QS	123.6363636	Illumina	FMSEQ010	lung	254	Illumina_lung
LP0034_04	462	1123	2.33E-05	35.76023508	0.339270068	0.2764	QS	123.6363636	Illumina	FMSEQ010	lung	254	Illumina_lung
LP0034_04	463	1078	2.24E-05	35.76023508	0.339270068	0.2764	QS	123.6363636	Illumina	FMSEQ010	lung	254	Illumina_lung
LP0034_04	464	1109	2.31E-05	35.76023508	0.339270068	0.2764	QS	123.6363636	Illumina	FMSEQ010	lung	254	Illumina_lung
LP0034_04	465	1079	2.24E-05	35.76023508	0.339270068	0.2764	QS	123.6363636	Illumina	FMSEQ010	lung	254	Illumina_lung
LP0034_04	466	1092	2.27E-05	35.76023508	0.339270068	0.2764	QS	123.6363636	Illumina	FMSEQ010	lung	254	Illumina_lung
LP0034_04	467	1111	2.31E-05	35.76023508	0.339270068	0.2764	QS	123.6363636	Illumina	FMSEQ010	lung	254	Illumina_lung
LP0034_04	468	1060	2.20E-05	35.76023508	0.339270068	0.2764	QS	123.6363636	Illumina	FMSEQ010	lung	254	Illumina_lung
LP0034_04	469	1032	2.15E-05	35.76023508	0.339270068	0.2764	QS	123.6363636	Illumina	FMSEQ010	lung	254	Illumina_lung
LP0034_04	470	1047	2.18E-05	35.76023508	0.339270068	0.2764	QS	123.6363636	Illumina	FMSEQ010	lung	254	Illumina_lung
LP0034_04	471	1079	2.24E-05	35.76023508	0.339270068	0.2764	QS	123.6363636	Illumina	FMSEQ010	lung	254	Illumina_lung
LP0034_04	472	1026	2.13E-05	35.76023508	0.339270068	0.2764	QS	123.6363636	Illumina	FMSEQ010	lung	254	Illumina_lung
LP0034_04	473	1011	2.10E-05	35.76023508	0.339270068	0.2764	QS	123.6363636	Illumina	FMSEQ010	lung	254	Illumina_lung
LP0034_04	474	982	2.04E-05	35.76023508	0.339270068	0.2764	QS	123.6363636	Illumina	FMSEQ010	lung	254	Illumina_lung
LP0034_04	475	1016	2.11E-05	35.76023508	0.339270068	0.2764	QS	123.6363636	Illumina	FMSEQ010	lung	254	Illumina_lung
LP0034_04	476	1007	2.09E-05	35.76023508	0.339270068	0.2764	QS	123.6363636	Illumina	FMSEQ010	lung	254	Illumina_lung
LP0034_04	477	922	1.92E-05	35.76023508	0.339270068	0.2764	QS	123.6363636	Illumina	FMSEQ010	lung	254	Illumina_lung
LP0034_04	478	917	1.91E-05	35.76023508	0.339270068	0.2764	QS	123.6363636	Illumina	FMSEQ010	lung	254	Illumina_lung
LP0034_04	479	980	2.04E-05	35.76023508	0.339270068	0.2764	QS	123.6363636	Illumina	FMSEQ010	lung	254	Illumina_lung
LP0034_04	480	937	1.95E-05	35.76023508	0.339270068	0.2764	QS	123.6363636	Illumina	FMSEQ010	lung	254	Illumina_lung
LP0034_04	481	898	1.87E-05	35.76023508	0.339270068	0.2764	QS	123.6363636	Illumina	FMSEQ010	lung	254	Illumina_lung
LP0034_04	482	925	1.92E-05	35.76023508	0.339270068	0.2764	QS	123.6363636	Illumina	FMSEQ010	lung	254	Illumina_lung
LP0034_04	483	933	1.94E-05	35.76023508	0.339270068	0.2764	QS	123.6363636	Illumina	FMSEQ010	lung	254	Illumina_lung
LP0034_04	484	924	1.92E-05	35.76023508	0.339270068	0.2764	QS	123.6363636	Illumina	FMSEQ010	lung	254	Illumina_lung
LP0034_04	485	878	1.83E-05	35.76023508	0.339270068	0.2764	QS	123.6363636	Illumina	FMSEQ010	lung	254	Illumina_lung
LP0034_04	486	874	1.82E-05	35.76023508	0.339270068	0.2764	QS	123.6363636	Illumina	FMSEQ010	lung	254	Illumina_lung
LP0034_04	487	859	1.79E-05	35.76023508	0.339270068	0.2764	QS	123.6363636	Illumina	FMSEQ010	lung	254	Illumina_lung
LP0034_04	488	826	1.72E-05	35.76023508	0.339270068	0.2764	QS	123.6363636	Illumina	FMSEQ010	lung	254	Illumina_lung
LP0034_04	489	825	1.71E-05	35.76023508	0.339270068	0.2764	QS	123.6363636	Illumina	FMSEQ010	lung	254	Illumina_lung
LP0034_04	490	852	1.77E-05	35.76023508	0.339270068	0.2764	QS	123.6363636	Illumina	FMSEQ010	lung	254	Illumina_lung
LP0034_04	491	821	1.71E-05	35.76023508	0.339270068	0.2764	QS	123.6363636	Illumina	FMSEQ010	lung	254	Illumina_lung
LP0034_04	492	780	1.62E-05	35.76023508	0.339270068	0.2764	QS	123.6363636	Illumina	FMSEQ010	lung	254	Illumina_lung
LP0034_04	493	758	1.58E-05	35.76023508	0.339270068	0.2764	QS	123.6363636	Illumina	FMSEQ010	lung	254	Illumina_lung
LP0034_04	494	766	1.59E-05	35.76023508	0.339270068	0.2764	QS	123.6363636	Illumina	FMSEQ010	lung	254	Illumina_lung
LP0034_04	495	733	1.52E-05	35.76023508	0.339270068	0.2764	QS	123.6363636	Illumina	FMSEQ010	lung	254	Illumina_lung
LP0034_04	496	796	1.65E-05	35.76023508	0.339270068	0.2764	QS	123.6363636	Illumina	FMSEQ010	lung	254	Illumina_lung
LP0034_04	497	761	1.58E-05	35.76023508	0.339270068	0.2764	QS	123.6363636	Illumina	FMSEQ010	lung	254	Illumina_lung
LP0034_04	498	747	1.55E-05	35.76023508	0.339270068	0.2764	QS	123.6363636	Illumina	FMSEQ010	lung	254	Illumina_lung
LP0034_04	499	688	1.43E-05	35.76023508	0.339270068	0.2764	QS	123.6363636	Illumina	FMSEQ010	lung	254	Illumina_lung
LP0034_04	500	735	1.53E-05	35.76023508	0.339270068	0.2764	QS	123.6363636	Illumina	FMSEQ010	lung	254	Illumina_lung
LP0034_04	501	729	1.52E-05	35.76023508	0.339270068	0.2764	QS	123.6363636	Illumina	FMSEQ010	lung	254	Illumina_lung
LP0034_04	502	764	1.59E-05	35.76023508	0.339270068	0.2764	QS	123.6363636	Illumina	FMSEQ010	lung	254	Illumina_lung
LP0034_04	503	692	1.44E-05	35.76023508	0.339270068	0.2764	QS	123.6363636	Illumina	FMSEQ010	lung	254	Illumina_lung
LP0034_04	504	671	1.39E-05	35.76023508	0.339270068	0.2764	QS	123.6363636	Illumina	FMSEQ010	lung	254	Illumina_lung
LP0034_04	505	706	1.47E-05	35.76023508	0.339270068	0.2764	QS	123.6363636	Illumina	FMSEQ010	lung	254	Illumina_lung
LP0034_04	506	673	1.40E-05	35.76023508	0.339270068	0.2764	QS	123.6363636	Illumina	FMSEQ010	lung	254	Illumina_lung
LP0034_04	507	636	1.32E-05	35.76023508	0.339270068	0.2764	QS	123.6363636	Illumina	FMSEQ010	lung	254	Illumina_lung
LP0034_04	508	643	1.34E-05	35.76023508	0.339270068	0.2764	QS	123.6363636	Illumina	FMSEQ010	lung	254	Illumina_lung
LP0034_04	509	625	1.30E-05	35.76023508	0.339270068	0.2764	QS	123.6363636	Illumina	FMSEQ010	lung	254	Illumina_lung
LP0034_04	510	628	1.31E-05	35.76023508	0.339270068	0.2764	QS	123.6363636	Illumina	FMSEQ010	lung	254	Illumina_lung
LP0034_04	511	614	1.28E-05	35.76023508	0.339270068	0.2764	QS	123.6363636	Illumina	FMSEQ010	lung	254	Illumina_lung
LP0034_04	512	649	1.35E-05	35.76023508	0.339270068	0.2764	QS	123.6363636	Illumina	FMSEQ010	lung	254	Illumina_lung
LP0034_04	513	617	1.28E-05	35.76023508	0.339270068	0.2764	QS	123.6363636	Illumina	FMSEQ010	lung	254	Illumina_lung
LP0034_04	514	587	1.22E-05	35.76023508	0.339270068	0.2764	QS	123.6363636	Illumina	FMSEQ010	lung	254	Illumina_lung
LP0034_04	515	611	1.27E-05	35.76023508	0.339270068	0.2764	QS	123.6363636	Illumina	FMSEQ010	lung	254	Illumina_lung
LP0034_04	516	568	1.18E-05	35.76023508	0.339270068	0.2764	QS	123.6363636	Illumina	FMSEQ010	lung	254	Illumina_lung
LP0034_04	517	556	1.16E-05	35.76023508	0.339270068	0.2764	QS	123.6363636	Illumina	FMSEQ010	lung	254	Illumina_lung
LP0034_04	518	602	1.25E-05	35.76023508	0.339270068	0.2764	QS	123.6363636	Illumina	FMSEQ010	lung	254	Illumina_lung
LP0034_04	519	578	1.20E-05	35.76023508	0.339270068	0.2764	QS	123.6363636	Illumina	FMSEQ010	lung	254	Illumina_lung
LP0034_04	520	570	1.18E-05	35.76023508	0.339270068	0.2764	QS	123.6363636	Illumina	FMSEQ010	lung	254	Illumina_lung
LP0034_04	521	537	1.12E-05	35.76023508	0.339270068	0.2764	QS	123.6363636	Illumina	FMSEQ010	lung	254	Illumina_lung
LP0034_04	522	591	1.23E-05	35.76023508	0.339270068	0.2764	QS	123.6363636	Illumina	FMSEQ010	lung	254	Illumina_lung
LP0034_04	523	542	1.13E-05	35.76023508	0.339270068	0.2764	QS	123.6363636	Illumina	FMSEQ010	lung	254	Illumina_lung
LP0034_04	524	524	1.09E-05	35.76023508	0.339270068	0.2764	QS	123.6363636	Illumina	FMSEQ010	lung	254	Illumina_lung
LP0034_04	525	503	1.05E-05	35.76023508	0.339270068	0.2764	QS	123.6363636	Illumina	FMSEQ010	lung	254	Illumina_lung
LP0034_04	526	498	1.04E-05	35.76023508	0.339270068	0.2764	QS	123.6363636	Illumina	FMSEQ010	lung	254	Illumina_lung
LP0034_04	527	524	1.09E-05	35.76023508	0.339270068	0.2764	QS	123.6363636	Illumina	FMSEQ010	lung	254	Illumina_lung
LP0034_04	528	517	1.07E-05	35.76023508	0.339270068	0.2764	QS	123.6363636	Illumina	FMSEQ010	lung	254	Illumina_lung
LP0034_04	529	524	1.09E-05	35.76023508	0.339270068	0.2764	QS	123.6363636	Illumina	FMSEQ010	lung	254	Illumina_lung
LP0034_04	530	521	1.08E-05	35.76023508	0.339270068	0.2764	QS	123.6363636	Illumina	FMSEQ010	lung	254	Illumina_lung
LP0034_04	531	445	9.25E-06	35.76023508	0.339270068	0.2764	QS	123.6363636	Illumina	FMSEQ010	lung	254	Illumina_lung
LP0034_04	532	536	1.11E-05	35.76023508	0.339270068	0.2764	QS	123.6363636	Illumina	FMSEQ010	lung	254	Illumina_lung
LP0034_04	533	456	9.48E-06	35.76023508	0.339270068	0.2764	QS	123.6363636	Illumina	FMSEQ010	lung	254	Illumina_lung
LP0034_04	534	461	9.58E-06	35.76023508	0.339270068	0.2764	QS	123.6363636	Illumina	FMSEQ010	lung	254	Illumina_lung
LP0034_04	535	460	9.56E-06	35.76023508	0.339270068	0.2764	QS	123.6363636	Illumina	FMSEQ010	lung	254	Illumina_lung
LP0034_04	536	468	9.73E-06	35.76023508	0.339270068	0.2764	QS	123.6363636	Illumina	FMSEQ010	lung	254	Illumina_lung
LP0034_04	537	479	9.96E-06	35.76023508	0.339270068	0.2764	QS	123.6363636	Illumina	FMSEQ010	lung	254	Illumina_lung
LP0034_04	538	440	9.15E-06	35.76023508	0.339270068	0.2764	QS	123.6363636	Illumina	FMSEQ010	lung	254	Illumina_lung
LP0034_04	539	453	9.42E-06	35.76023508	0.339270068	0.2764	QS	123.6363636	Illumina	FMSEQ010	lung	254	Illumina_lung
LP0034_04	540	449	9.33E-06	35.76023508	0.339270068	0.2764	QS	123.6363636	Illumina	FMSEQ010	lung	254	Illumina_lung
LP0034_04	541	457	9.50E-06	35.76023508	0.339270068	0.2764	QS	123.6363636	Illumina	FMSEQ010	lung	254	Illumina_lung
LP0034_04	542	427	8.88E-06	35.76023508	0.339270068	0.2764	QS	123.6363636	Illumina	FMSEQ010	lung	254	Illumina_lung
LP0034_04	543	425	8.83E-06	35.76023508	0.339270068	0.2764	QS	123.6363636	Illumina	FMSEQ010	lung	254	Illumina_lung
LP0034_04	544	408	8.48E-06	35.76023508	0.339270068	0.2764	QS	123.6363636	Illumina	FMSEQ010	lung	254	Illumina_lung
LP0034_04	545	433	9.00E-06	35.76023508	0.339270068	0.2764	QS	123.6363636	Illumina	FMSEQ010	lung	254	Illumina_lung
LP0034_04	546	398	8.27E-06	35.76023508	0.339270068	0.2764	QS	123.6363636	Illumina	FMSEQ010	lung	254	Illumina_lung
LP0034_04	547	431	8.96E-06	35.76023508	0.339270068	0.2764	QS	123.6363636	Illumina	FMSEQ010	lung	254	Illumina_lung
LP0034_04	548	410	8.52E-06	35.76023508	0.339270068	0.2764	QS	123.6363636	Illumina	FMSEQ010	lung	254	Illumina_lung
LP0034_04	549	389	8.09E-06	35.76023508	0.339270068	0.2764	QS	123.6363636	Illumina	FMSEQ010	lung	254	Illumina_lung
LP0034_04	550	379	7.88E-06	35.76023508	0.339270068	0.2764	QS	123.6363636	Illumina	FMSEQ010	lung	254	Illumina_lung
LP0034_04	551	392	8.15E-06	35.76023508	0.339270068	0.2764	QS	123.6363636	Illumina	FMSEQ010	lung	254	Illumina_lung
LP0034_04	552	396	8.23E-06	35.76023508	0.339270068	0.2764	QS	123.6363636	Illumina	FMSEQ010	lung	254	Illumina_lung
LP0034_04	553	339	7.05E-06	35.76023508	0.339270068	0.2764	QS	123.6363636	Illumina	FMSEQ010	lung	254	Illumina_lung
LP0034_04	554	399	8.29E-06	35.76023508	0.339270068	0.2764	QS	123.6363636	Illumina	FMSEQ010	lung	254	Illumina_lung
LP0034_04	555	363	7.55E-06	35.76023508	0.339270068	0.2764	QS	123.6363636	Illumina	FMSEQ010	lung	254	Illumina_lung
LP0034_04	556	340	7.07E-06	35.76023508	0.339270068	0.2764	QS	123.6363636	Illumina	FMSEQ010	lung	254	Illumina_lung
LP0034_04	557	314	6.53E-06	35.76023508	0.339270068	0.2764	QS	123.6363636	Illumina	FMSEQ010	lung	254	Illumina_lung
LP0034_04	558	352	7.32E-06	35.76023508	0.339270068	0.2764	QS	123.6363636	Illumina	FMSEQ010	lung	254	Illumina_lung
LP0034_04	559	355	7.38E-06	35.76023508	0.339270068	0.2764	QS	123.6363636	Illumina	FMSEQ010	lung	254	Illumina_lung
LP0034_04	560	324	6.74E-06	35.76023508	0.339270068	0.2764	QS	123.6363636	Illumina	FMSEQ010	lung	254	Illumina_lung
LP0034_04	561	315	6.55E-06	35.76023508	0.339270068	0.2764	QS	123.6363636	Illumina	FMSEQ010	lung	254	Illumina_lung
LP0034_04	562	346	7.19E-06	35.76023508	0.339270068	0.2764	QS	123.6363636	Illumina	FMSEQ010	lung	254	Illumina_lung
LP0034_04	563	315	6.55E-06	35.76023508	0.339270068	0.2764	QS	123.6363636	Illumina	FMSEQ010	lung	254	Illumina_lung
LP0034_04	564	276	5.74E-06	35.76023508	0.339270068	0.2764	QS	123.6363636	Illumina	FMSEQ010	lung	254	Illumina_lung
LP0034_04	565	326	6.78E-06	35.76023508	0.339270068	0.2764	QS	123.6363636	Illumina	FMSEQ010	lung	254	Illumina_lung
LP0034_04	566	302	6.28E-06	35.76023508	0.339270068	0.2764	QS	123.6363636	Illumina	FMSEQ010	lung	254	Illumina_lung
LP0034_04	567	323	6.71E-06	35.76023508	0.339270068	0.2764	QS	123.6363636	Illumina	FMSEQ010	lung	254	Illumina_lung
LP0034_04	568	276	5.74E-06	35.76023508	0.339270068	0.2764	QS	123.6363636	Illumina	FMSEQ010	lung	254	Illumina_lung
LP0034_04	569	313	6.51E-06	35.76023508	0.339270068	0.2764	QS	123.6363636	Illumina	FMSEQ010	lung	254	Illumina_lung
LP0034_04	570	259	5.38E-06	35.76023508	0.339270068	0.2764	QS	123.6363636	Illumina	FMSEQ010	lung	254	Illumina_lung
LP0034_04	571	288	5.99E-06	35.76023508	0.339270068	0.2764	QS	123.6363636	Illumina	FMSEQ010	lung	254	Illumina_lung
LP0034_04	572	237	4.93E-06	35.76023508	0.339270068	0.2764	QS	123.6363636	Illumina	FMSEQ010	lung	254	Illumina_lung
LP0034_04	573	245	5.09E-06	35.76023508	0.339270068	0.2764	QS	123.6363636	Illumina	FMSEQ010	lung	254	Illumina_lung
LP0034_04	574	266	5.53E-06	35.76023508	0.339270068	0.2764	QS	123.6363636	Illumina	FMSEQ010	lung	254	Illumina_lung
LP0034_04	575	255	5.30E-06	35.76023508	0.339270068	0.2764	QS	123.6363636	Illumina	FMSEQ010	lung	254	Illumina_lung
LP0034_04	576	256	5.32E-06	35.76023508	0.339270068	0.2764	QS	123.6363636	Illumina	FMSEQ010	lung	254	Illumina_lung
LP0034_04	577	221	4.59E-06	35.76023508	0.339270068	0.2764	QS	123.6363636	Illumina	FMSEQ010	lung	254	Illumina_lung
LP0034_04	578	243	5.05E-06	35.76023508	0.339270068	0.2764	QS	123.6363636	Illumina	FMSEQ010	lung	254	Illumina_lung
LP0034_04	579	216	4.49E-06	35.76023508	0.339270068	0.2764	QS	123.6363636	Illumina	FMSEQ010	lung	254	Illumina_lung
LP0034_04	580	234	4.86E-06	35.76023508	0.339270068	0.2764	QS	123.6363636	Illumina	FMSEQ010	lung	254	Illumina_lung
LP0034_04	581	233	4.84E-06	35.76023508	0.339270068	0.2764	QS	123.6363636	Illumina	FMSEQ010	lung	254	Illumina_lung
LP0034_04	582	230	4.78E-06	35.76023508	0.339270068	0.2764	QS	123.6363636	Illumina	FMSEQ010	lung	254	Illumina_lung
LP0034_04	583	211	4.39E-06	35.76023508	0.339270068	0.2764	QS	123.6363636	Illumina	FMSEQ010	lung	254	Illumina_lung
LP0034_04	584	213	4.43E-06	35.76023508	0.339270068	0.2764	QS	123.6363636	Illumina	FMSEQ010	lung	254	Illumina_lung
LP0034_04	585	202	4.20E-06	35.76023508	0.339270068	0.2764	QS	123.6363636	Illumina	FMSEQ010	lung	254	Illumina_lung
LP0034_04	586	233	4.84E-06	35.76023508	0.339270068	0.2764	QS	123.6363636	Illumina	FMSEQ010	lung	254	Illumina_lung
LP0034_04	587	197	4.10E-06	35.76023508	0.339270068	0.2764	QS	123.6363636	Illumina	FMSEQ010	lung	254	Illumina_lung
LP0034_04	588	201	4.18E-06	35.76023508	0.339270068	0.2764	QS	123.6363636	Illumina	FMSEQ010	lung	254	Illumina_lung
LP0034_04	589	172	3.58E-06	35.76023508	0.339270068	0.2764	QS	123.6363636	Illumina	FMSEQ010	lung	254	Illumina_lung
LP0034_04	590	206	4.28E-06	35.76023508	0.339270068	0.2764	QS	123.6363636	Illumina	FMSEQ010	lung	254	Illumina_lung
LP0034_04	591	220	4.57E-06	35.76023508	0.339270068	0.2764	QS	123.6363636	Illumina	FMSEQ010	lung	254	Illumina_lung
LP0034_04	592	188	3.91E-06	35.76023508	0.339270068	0.2764	QS	123.6363636	Illumina	FMSEQ010	lung	254	Illumina_lung
LP0034_04	593	179	3.72E-06	35.76023508	0.339270068	0.2764	QS	123.6363636	Illumina	FMSEQ010	lung	254	Illumina_lung
LP0034_04	594	189	3.93E-06	35.76023508	0.339270068	0.2764	QS	123.6363636	Illumina	FMSEQ010	lung	254	Illumina_lung
LP0034_04	595	153	3.18E-06	35.76023508	0.339270068	0.2764	QS	123.6363636	Illumina	FMSEQ010	lung	254	Illumina_lung
LP0034_04	596	158	3.28E-06	35.76023508	0.339270068	0.2764	QS	123.6363636	Illumina	FMSEQ010	lung	254	Illumina_lung
LP0034_04	597	149	3.10E-06	35.76023508	0.339270068	0.2764	QS	123.6363636	Illumina	FMSEQ010	lung	254	Illumina_lung
LP0034_04	598	148	3.08E-06	35.76023508	0.339270068	0.2764	QS	123.6363636	Illumina	FMSEQ010	lung	254	Illumina_lung
LP0034_04	599	132	2.74E-06	35.76023508	0.339270068	0.2764	QS	123.6363636	Illumina	FMSEQ010	lung	254	Illumina_lung
LP0034_04	600	151	3.14E-06	35.76023508	0.339270068	0.2764	QS	123.6363636	Illumina	FMSEQ010	lung	254	Illumina_lung
LP0034_04	601	127	2.64E-06	35.76023508	0.339270068	0.2764	QS	123.6363636	Illumina	FMSEQ010	lung	254	Illumina_lung
LP0034_04	602	156	3.24E-06	35.76023508	0.339270068	0.2764	QS	123.6363636	Illumina	FMSEQ010	lung	254	Illumina_lung
LP0034_04	603	154	3.20E-06	35.76023508	0.339270068	0.2764	QS	123.6363636	Illumina	FMSEQ010	lung	254	Illumina_lung
LP0034_04	604	155	3.22E-06	35.76023508	0.339270068	0.2764	QS	123.6363636	Illumina	FMSEQ010	lung	254	Illumina_lung
LP0034_04	605	146	3.03E-06	35.76023508	0.339270068	0.2764	QS	123.6363636	Illumina	FMSEQ010	lung	254	Illumina_lung
LP0034_04	606	156	3.24E-06	35.76023508	0.339270068	0.2764	QS	123.6363636	Illumina	FMSEQ010	lung	254	Illumina_lung
LP0034_04	607	115	2.39E-06	35.76023508	0.339270068	0.2764	QS	123.6363636	Illumina	FMSEQ010	lung	254	Illumina_lung
LP0034_04	608	143	2.97E-06	35.76023508	0.339270068	0.2764	QS	123.6363636	Illumina	FMSEQ010	lung	254	Illumina_lung
LP0034_04	609	108	2.25E-06	35.76023508	0.339270068	0.2764	QS	123.6363636	Illumina	FMSEQ010	lung	254	Illumina_lung
LP0034_04	610	102	2.12E-06	35.76023508	0.339270068	0.2764	QS	123.6363636	Illumina	FMSEQ010	lung	254	Illumina_lung
LP0034_04	611	102	2.12E-06	35.76023508	0.339270068	0.2764	QS	123.6363636	Illumina	FMSEQ010	lung	254	Illumina_lung
LP0034_04	612	116	2.41E-06	35.76023508	0.339270068	0.2764	QS	123.6363636	Illumina	FMSEQ010	lung	254	Illumina_lung
LP0034_04	613	134	2.79E-06	35.76023508	0.339270068	0.2764	QS	123.6363636	Illumina	FMSEQ010	lung	254	Illumina_lung
LP0034_04	614	122	2.54E-06	35.76023508	0.339270068	0.2764	QS	123.6363636	Illumina	FMSEQ010	lung	254	Illumina_lung
LP0034_04	615	118	2.45E-06	35.76023508	0.339270068	0.2764	QS	123.6363636	Illumina	FMSEQ010	lung	254	Illumina_lung
LP0034_04	616	108	2.25E-06	35.76023508	0.339270068	0.2764	QS	123.6363636	Illumina	FMSEQ010	lung	254	Illumina_lung
LP0034_04	617	125	2.60E-06	35.76023508	0.339270068	0.2764	QS	123.6363636	Illumina	FMSEQ010	lung	254	Illumina_lung
LP0034_04	618	124	2.58E-06	35.76023508	0.339270068	0.2764	QS	123.6363636	Illumina	FMSEQ010	lung	254	Illumina_lung
LP0034_04	619	115	2.39E-06	35.76023508	0.339270068	0.2764	QS	123.6363636	Illumina	FMSEQ010	lung	254	Illumina_lung
LP0034_04	620	116	2.41E-06	35.76023508	0.339270068	0.2764	QS	123.6363636	Illumina	FMSEQ010	lung	254	Illumina_lung
LP0034_04	621	97	2.02E-06	35.76023508	0.339270068	0.2764	QS	123.6363636	Illumina	FMSEQ010	lung	254	Illumina_lung
LP0034_04	622	99	2.06E-06	35.76023508	0.339270068	0.2764	QS	123.6363636	Illumina	FMSEQ010	lung	254	Illumina_lung
LP0034_04	623	103	2.14E-06	35.76023508	0.339270068	0.2764	QS	123.6363636	Illumina	FMSEQ010	lung	254	Illumina_lung
LP0034_04	624	97	2.02E-06	35.76023508	0.339270068	0.2764	QS	123.6363636	Illumina	FMSEQ010	lung	254	Illumina_lung
LP0034_04	625	106	2.20E-06	35.76023508	0.339270068	0.2764	QS	123.6363636	Illumina	FMSEQ010	lung	254	Illumina_lung
LP0034_04	626	100	2.08E-06	35.76023508	0.339270068	0.2764	QS	123.6363636	Illumina	FMSEQ010	lung	254	Illumina_lung
LP0034_04	627	94	1.95E-06	35.76023508	0.339270068	0.2764	QS	123.6363636	Illumina	FMSEQ010	lung	254	Illumina_lung
LP0034_04	628	86	1.79E-06	35.76023508	0.339270068	0.2764	QS	123.6363636	Illumina	FMSEQ010	lung	254	Illumina_lung
LP0034_04	629	91	1.89E-06	35.76023508	0.339270068	0.2764	QS	123.6363636	Illumina	FMSEQ010	lung	254	Illumina_lung
LP0034_04	630	83	1.73E-06	35.76023508	0.339270068	0.2764	QS	123.6363636	Illumina	FMSEQ010	lung	254	Illumina_lung
LP0034_04	631	106	2.20E-06	35.76023508	0.339270068	0.2764	QS	123.6363636	Illumina	FMSEQ010	lung	254	Illumina_lung
LP0034_04	632	97	2.02E-06	35.76023508	0.339270068	0.2764	QS	123.6363636	Illumina	FMSEQ010	lung	254	Illumina_lung
LP0034_04	633	81	1.68E-06	35.76023508	0.339270068	0.2764	QS	123.6363636	Illumina	FMSEQ010	lung	254	Illumina_lung
LP0034_04	634	79	1.64E-06	35.76023508	0.339270068	0.2764	QS	123.6363636	Illumina	FMSEQ010	lung	254	Illumina_lung
LP0034_04	635	82	1.70E-06	35.76023508	0.339270068	0.2764	QS	123.6363636	Illumina	FMSEQ010	lung	254	Illumina_lung
LP0034_04	636	92	1.91E-06	35.76023508	0.339270068	0.2764	QS	123.6363636	Illumina	FMSEQ010	lung	254	Illumina_lung
LP0034_04	637	84	1.75E-06	35.76023508	0.339270068	0.2764	QS	123.6363636	Illumina	FMSEQ010	lung	254	Illumina_lung
LP0034_04	638	80	1.66E-06	35.76023508	0.339270068	0.2764	QS	123.6363636	Illumina	FMSEQ010	lung	254	Illumina_lung
LP0034_04	639	88	1.83E-06	35.76023508	0.339270068	0.2764	QS	123.6363636	Illumina	FMSEQ010	lung	254	Illumina_lung
LP0034_04	640	84	1.75E-06	35.76023508	0.339270068	0.2764	QS	123.6363636	Illumina	FMSEQ010	lung	254	Illumina_lung
LP0034_04	641	75	1.56E-06	35.76023508	0.339270068	0.2764	QS	123.6363636	Illumina	FMSEQ010	lung	254	Illumina_lung
LP0034_04	642	70	1.46E-06	35.76023508	0.339270068	0.2764	QS	123.6363636	Illumina	FMSEQ010	lung	254	Illumina_lung
LP0034_04	643	80	1.66E-06	35.76023508	0.339270068	0.2764	QS	123.6363636	Illumina	FMSEQ010	lung	254	Illumina_lung
LP0034_04	644	81	1.68E-06	35.76023508	0.339270068	0.2764	QS	123.6363636	Illumina	FMSEQ010	lung	254	Illumina_lung
LP0034_04	645	78	1.62E-06	35.76023508	0.339270068	0.2764	QS	123.6363636	Illumina	FMSEQ010	lung	254	Illumina_lung
LP0034_04	646	99	2.06E-06	35.76023508	0.339270068	0.2764	QS	123.6363636	Illumina	FMSEQ010	lung	254	Illumina_lung
LP0034_04	647	75	1.56E-06	35.76023508	0.339270068	0.2764	QS	123.6363636	Illumina	FMSEQ010	lung	254	Illumina_lung
LP0034_04	648	62	1.29E-06	35.76023508	0.339270068	0.2764	QS	123.6363636	Illumina	FMSEQ010	lung	254	Illumina_lung
LP0034_04	649	63	1.31E-06	35.76023508	0.339270068	0.2764	QS	123.6363636	Illumina	FMSEQ010	lung	254	Illumina_lung
LP0034_04	650	88	1.83E-06	35.76023508	0.339270068	0.2764	QS	123.6363636	Illumina	FMSEQ010	lung	254	Illumina_lung
LP0034_04	651	83	1.73E-06	35.76023508	0.339270068	0.2764	QS	123.6363636	Illumina	FMSEQ010	lung	254	Illumina_lung
LP0034_04	652	67	1.39E-06	35.76023508	0.339270068	0.2764	QS	123.6363636	Illumina	FMSEQ010	lung	254	Illumina_lung
LP0034_04	653	90	1.87E-06	35.76023508	0.339270068	0.2764	QS	123.6363636	Illumina	FMSEQ010	lung	254	Illumina_lung
LP0034_04	654	89	1.85E-06	35.76023508	0.339270068	0.2764	QS	123.6363636	Illumina	FMSEQ010	lung	254	Illumina_lung
LP0034_04	655	73	1.52E-06	35.76023508	0.339270068	0.2764	QS	123.6363636	Illumina	FMSEQ010	lung	254	Illumina_lung
LP0034_04	656	71	1.48E-06	35.76023508	0.339270068	0.2764	QS	123.6363636	Illumina	FMSEQ010	lung	254	Illumina_lung
LP0034_04	657	74	1.54E-06	35.76023508	0.339270068	0.2764	QS	123.6363636	Illumina	FMSEQ010	lung	254	Illumina_lung
LP0034_04	658	72	1.50E-06	35.76023508	0.339270068	0.2764	QS	123.6363636	Illumina	FMSEQ010	lung	254	Illumina_lung
LP0034_04	659	78	1.62E-06	35.76023508	0.339270068	0.2764	QS	123.6363636	Illumina	FMSEQ010	lung	254	Illumina_lung
LP0034_04	660	58	1.21E-06	35.76023508	0.339270068	0.2764	QS	123.6363636	Illumina	FMSEQ010	lung	254	Illumina_lung
LP0034_04	661	61	1.27E-06	35.76023508	0.339270068	0.2764	QS	123.6363636	Illumina	FMSEQ010	lung	254	Illumina_lung
LP0034_04	662	64	1.33E-06	35.76023508	0.339270068	0.2764	QS	123.6363636	Illumina	FMSEQ010	lung	254	Illumina_lung
LP0034_04	663	57	1.18E-06	35.76023508	0.339270068	0.2764	QS	123.6363636	Illumina	FMSEQ010	lung	254	Illumina_lung
LP0034_04	664	55	1.14E-06	35.76023508	0.339270068	0.2764	QS	123.6363636	Illumina	FMSEQ010	lung	254	Illumina_lung
LP0034_04	665	57	1.18E-06	35.76023508	0.339270068	0.2764	QS	123.6363636	Illumina	FMSEQ010	lung	254	Illumina_lung
LP0034_04	666	63	1.31E-06	35.76023508	0.339270068	0.2764	QS	123.6363636	Illumina	FMSEQ010	lung	254	Illumina_lung
LP0034_04	667	56	1.16E-06	35.76023508	0.339270068	0.2764	QS	123.6363636	Illumina	FMSEQ010	lung	254	Illumina_lung
LP0034_04	668	58	1.21E-06	35.76023508	0.339270068	0.2764	QS	123.6363636	Illumina	FMSEQ010	lung	254	Illumina_lung
LP0034_04	669	55	1.14E-06	35.76023508	0.339270068	0.2764	QS	123.6363636	Illumina	FMSEQ010	lung	254	Illumina_lung
LP0034_04	670	62	1.29E-06	35.76023508	0.339270068	0.2764	QS	123.6363636	Illumina	FMSEQ010	lung	254	Illumina_lung
LP0034_04	671	60	1.25E-06	35.76023508	0.339270068	0.2764	QS	123.6363636	Illumina	FMSEQ010	lung	254	Illumina_lung
LP0034_04	672	51	1.06E-06	35.76023508	0.339270068	0.2764	QS	123.6363636	Illumina	FMSEQ010	lung	254	Illumina_lung
LP0034_04	673	71	1.48E-06	35.76023508	0.339270068	0.2764	QS	123.6363636	Illumina	FMSEQ010	lung	254	Illumina_lung
LP0034_04	674	54	1.12E-06	35.76023508	0.339270068	0.2764	QS	123.6363636	Illumina	FMSEQ010	lung	254	Illumina_lung
LP0034_04	675	60	1.25E-06	35.76023508	0.339270068	0.2764	QS	123.6363636	Illumina	FMSEQ010	lung	254	Illumina_lung
LP0034_04	676	54	1.12E-06	35.76023508	0.339270068	0.2764	QS	123.6363636	Illumina	FMSEQ010	lung	254	Illumina_lung
LP0034_04	677	66	1.37E-06	35.76023508	0.339270068	0.2764	QS	123.6363636	Illumina	FMSEQ010	lung	254	Illumina_lung
LP0034_04	678	57	1.18E-06	35.76023508	0.339270068	0.2764	QS	123.6363636	Illumina	FMSEQ010	lung	254	Illumina_lung
LP0034_04	679	66	1.37E-06	35.76023508	0.339270068	0.2764	QS	123.6363636	Illumina	FMSEQ010	lung	254	Illumina_lung
LP0034_04	680	62	1.29E-06	35.76023508	0.339270068	0.2764	QS	123.6363636	Illumina	FMSEQ010	lung	254	Illumina_lung
LP0034_04	681	57	1.18E-06	35.76023508	0.339270068	0.2764	QS	123.6363636	Illumina	FMSEQ010	lung	254	Illumina_lung
LP0034_04	682	51	1.06E-06	35.76023508	0.339270068	0.2764	QS	123.6363636	Illumina	FMSEQ010	lung	254	Illumina_lung
LP0034_04	683	58	1.21E-06	35.76023508	0.339270068	0.2764	QS	123.6363636	Illumina	FMSEQ010	lung	254	Illumina_lung
LP0034_04	684	71	1.48E-06	35.76023508	0.339270068	0.2764	QS	123.6363636	Illumina	FMSEQ010	lung	254	Illumina_lung
LP0034_04	685	47	9.77E-07	35.76023508	0.339270068	0.2764	QS	123.6363636	Illumina	FMSEQ010	lung	254	Illumina_lung
LP0034_04	686	56	1.16E-06	35.76023508	0.339270068	0.2764	QS	123.6363636	Illumina	FMSEQ010	lung	254	Illumina_lung
LP0034_04	687	68	1.41E-06	35.76023508	0.339270068	0.2764	QS	123.6363636	Illumina	FMSEQ010	lung	254	Illumina_lung
LP0034_04	688	51	1.06E-06	35.76023508	0.339270068	0.2764	QS	123.6363636	Illumina	FMSEQ010	lung	254	Illumina_lung
LP0034_04	689	70	1.46E-06	35.76023508	0.339270068	0.2764	QS	123.6363636	Illumina	FMSEQ010	lung	254	Illumina_lung
LP0034_04	690	61	1.27E-06	35.76023508	0.339270068	0.2764	QS	123.6363636	Illumina	FMSEQ010	lung	254	Illumina_lung
LP0034_04	691	35	7.28E-07	35.76023508	0.339270068	0.2764	QS	123.6363636	Illumina	FMSEQ010	lung	254	Illumina_lung
LP0034_04	692	48	9.98E-07	35.76023508	0.339270068	0.2764	QS	123.6363636	Illumina	FMSEQ010	lung	254	Illumina_lung
LP0034_04	693	61	1.27E-06	35.76023508	0.339270068	0.2764	QS	123.6363636	Illumina	FMSEQ010	lung	254	Illumina_lung
LP0034_04	694	53	1.10E-06	35.76023508	0.339270068	0.2764	QS	123.6363636	Illumina	FMSEQ010	lung	254	Illumina_lung
LP0034_04	695	50	1.04E-06	35.76023508	0.339270068	0.2764	QS	123.6363636	Illumina	FMSEQ010	lung	254	Illumina_lung
LP0034_04	696	59	1.23E-06	35.76023508	0.339270068	0.2764	QS	123.6363636	Illumina	FMSEQ010	lung	254	Illumina_lung
LP0034_04	697	61	1.27E-06	35.76023508	0.339270068	0.2764	QS	123.6363636	Illumina	FMSEQ010	lung	254	Illumina_lung
LP0034_04	698	41	8.52E-07	35.76023508	0.339270068	0.2764	QS	123.6363636	Illumina	FMSEQ010	lung	254	Illumina_lung
LP0034_04	699	49	1.02E-06	35.76023508	0.339270068	0.2764	QS	123.6363636	Illumina	FMSEQ010	lung	254	Illumina_lung
LP0034_04	700	56	1.16E-06	35.76023508	0.339270068	0.2764	QS	123.6363636	Illumina	FMSEQ010	lung	254	Illumina_lung
LP0034_04	701	56	1.16E-06	35.76023508	0.339270068	0.2764	QS	123.6363636	Illumina	FMSEQ010	lung	254	Illumina_lung
LP0034_04	702	49	1.02E-06	35.76023508	0.339270068	0.2764	QS	123.6363636	Illumina	FMSEQ010	lung	254	Illumina_lung
LP0034_04	703	55	1.14E-06	35.76023508	0.339270068	0.2764	QS	123.6363636	Illumina	FMSEQ010	lung	254	Illumina_lung
LP0034_04	704	49	1.02E-06	35.76023508	0.339270068	0.2764	QS	123.6363636	Illumina	FMSEQ010	lung	254	Illumina_lung
LP0034_04	705	43	8.94E-07	35.76023508	0.339270068	0.2764	QS	123.6363636	Illumina	FMSEQ010	lung	254	Illumina_lung
LP0034_04	706	50	1.04E-06	35.76023508	0.339270068	0.2764	QS	123.6363636	Illumina	FMSEQ010	lung	254	Illumina_lung
LP0034_04	707	50	1.04E-06	35.76023508	0.339270068	0.2764	QS	123.6363636	Illumina	FMSEQ010	lung	254	Illumina_lung
LP0034_04	708	55	1.14E-06	35.76023508	0.339270068	0.2764	QS	123.6363636	Illumina	FMSEQ010	lung	254	Illumina_lung
LP0034_04	709	48	9.98E-07	35.76023508	0.339270068	0.2764	QS	123.6363636	Illumina	FMSEQ010	lung	254	Illumina_lung
LP0034_04	710	42	8.73E-07	35.76023508	0.339270068	0.2764	QS	123.6363636	Illumina	FMSEQ010	lung	254	Illumina_lung
LP0034_04	711	41	8.52E-07	35.76023508	0.339270068	0.2764	QS	123.6363636	Illumina	FMSEQ010	lung	254	Illumina_lung
LP0034_04	712	46	9.56E-07	35.76023508	0.339270068	0.2764	QS	123.6363636	Illumina	FMSEQ010	lung	254	Illumina_lung
LP0034_04	713	42	8.73E-07	35.76023508	0.339270068	0.2764	QS	123.6363636	Illumina	FMSEQ010	lung	254	Illumina_lung
LP0034_04	714	46	9.56E-07	35.76023508	0.339270068	0.2764	QS	123.6363636	Illumina	FMSEQ010	lung	254	Illumina_lung
LP0034_04	715	57	1.18E-06	35.76023508	0.339270068	0.2764	QS	123.6363636	Illumina	FMSEQ010	lung	254	Illumina_lung
LP0034_04	716	55	1.14E-06	35.76023508	0.339270068	0.2764	QS	123.6363636	Illumina	FMSEQ010	lung	254	Illumina_lung
LP0034_04	717	31	6.44E-07	35.76023508	0.339270068	0.2764	QS	123.6363636	Illumina	FMSEQ010	lung	254	Illumina_lung
LP0034_04	718	41	8.52E-07	35.76023508	0.339270068	0.2764	QS	123.6363636	Illumina	FMSEQ010	lung	254	Illumina_lung
LP0034_04	719	34	7.07E-07	35.76023508	0.339270068	0.2764	QS	123.6363636	Illumina	FMSEQ010	lung	254	Illumina_lung
LP0034_04	720	54	1.12E-06	35.76023508	0.339270068	0.2764	QS	123.6363636	Illumina	FMSEQ010	lung	254	Illumina_lung
LP0034_04	721	44	9.15E-07	35.76023508	0.339270068	0.2764	QS	123.6363636	Illumina	FMSEQ010	lung	254	Illumina_lung
LP0034_04	722	47	9.77E-07	35.76023508	0.339270068	0.2764	QS	123.6363636	Illumina	FMSEQ010	lung	254	Illumina_lung
LP0034_04	723	37	7.69E-07	35.76023508	0.339270068	0.2764	QS	123.6363636	Illumina	FMSEQ010	lung	254	Illumina_lung
LP0034_04	724	33	6.86E-07	35.76023508	0.339270068	0.2764	QS	123.6363636	Illumina	FMSEQ010	lung	254	Illumina_lung
LP0034_04	725	35	7.28E-07	35.76023508	0.339270068	0.2764	QS	123.6363636	Illumina	FMSEQ010	lung	254	Illumina_lung
LP0034_04	726	35	7.28E-07	35.76023508	0.339270068	0.2764	QS	123.6363636	Illumina	FMSEQ010	lung	254	Illumina_lung
LP0034_04	727	34	7.07E-07	35.76023508	0.339270068	0.2764	QS	123.6363636	Illumina	FMSEQ010	lung	254	Illumina_lung
LP0034_04	728	32	6.65E-07	35.76023508	0.339270068	0.2764	QS	123.6363636	Illumina	FMSEQ010	lung	254	Illumina_lung
LP0034_04	729	41	8.52E-07	35.76023508	0.339270068	0.2764	QS	123.6363636	Illumina	FMSEQ010	lung	254	Illumina_lung
LP0034_04	730	36	7.48E-07	35.76023508	0.339270068	0.2764	QS	123.6363636	Illumina	FMSEQ010	lung	254	Illumina_lung
LP0034_04	731	51	1.06E-06	35.76023508	0.339270068	0.2764	QS	123.6363636	Illumina	FMSEQ010	lung	254	Illumina_lung
LP0034_04	732	39	8.11E-07	35.76023508	0.339270068	0.2764	QS	123.6363636	Illumina	FMSEQ010	lung	254	Illumina_lung
LP0034_04	733	37	7.69E-07	35.76023508	0.339270068	0.2764	QS	123.6363636	Illumina	FMSEQ010	lung	254	Illumina_lung
LP0034_04	734	31	6.44E-07	35.76023508	0.339270068	0.2764	QS	123.6363636	Illumina	FMSEQ010	lung	254	Illumina_lung
LP0034_04	735	33	6.86E-07	35.76023508	0.339270068	0.2764	QS	123.6363636	Illumina	FMSEQ010	lung	254	Illumina_lung
LP0034_04	736	32	6.65E-07	35.76023508	0.339270068	0.2764	QS	123.6363636	Illumina	FMSEQ010	lung	254	Illumina_lung
LP0034_04	737	37	7.69E-07	35.76023508	0.339270068	0.2764	QS	123.6363636	Illumina	FMSEQ010	lung	254	Illumina_lung
LP0034_04	738	54	1.12E-06	35.76023508	0.339270068	0.2764	QS	123.6363636	Illumina	FMSEQ010	lung	254	Illumina_lung
LP0034_04	739	22	4.57E-07	35.76023508	0.339270068	0.2764	QS	123.6363636	Illumina	FMSEQ010	lung	254	Illumina_lung
LP0034_04	740	28	5.82E-07	35.76023508	0.339270068	0.2764	QS	123.6363636	Illumina	FMSEQ010	lung	254	Illumina_lung
LP0034_04	741	26	5.40E-07	35.76023508	0.339270068	0.2764	QS	123.6363636	Illumina	FMSEQ010	lung	254	Illumina_lung
LP0034_04	742	23	4.78E-07	35.76023508	0.339270068	0.2764	QS	123.6363636	Illumina	FMSEQ010	lung	254	Illumina_lung
LP0034_04	743	36	7.48E-07	35.76023508	0.339270068	0.2764	QS	123.6363636	Illumina	FMSEQ010	lung	254	Illumina_lung
LP0034_04	744	28	5.82E-07	35.76023508	0.339270068	0.2764	QS	123.6363636	Illumina	FMSEQ010	lung	254	Illumina_lung
LP0034_04	745	26	5.40E-07	35.76023508	0.339270068	0.2764	QS	123.6363636	Illumina	FMSEQ010	lung	254	Illumina_lung
LP0034_04	746	40	8.31E-07	35.76023508	0.339270068	0.2764	QS	123.6363636	Illumina	FMSEQ010	lung	254	Illumina_lung
LP0034_04	747	32	6.65E-07	35.76023508	0.339270068	0.2764	QS	123.6363636	Illumina	FMSEQ010	lung	254	Illumina_lung
LP0034_04	748	41	8.52E-07	35.76023508	0.339270068	0.2764	QS	123.6363636	Illumina	FMSEQ010	lung	254	Illumina_lung
LP0034_04	749	20	4.16E-07	35.76023508	0.339270068	0.2764	QS	123.6363636	Illumina	FMSEQ010	lung	254	Illumina_lung
LP0034_04	750	21	4.37E-07	35.76023508	0.339270068	0.2764	QS	123.6363636	Illumina	FMSEQ010	lung	254	Illumina_lung
LP0034_04	751	43	8.94E-07	35.76023508	0.339270068	0.2764	QS	123.6363636	Illumina	FMSEQ010	lung	254	Illumina_lung
LP0034_04	752	27	5.61E-07	35.76023508	0.339270068	0.2764	QS	123.6363636	Illumina	FMSEQ010	lung	254	Illumina_lung
LP0034_04	753	38	7.90E-07	35.76023508	0.339270068	0.2764	QS	123.6363636	Illumina	FMSEQ010	lung	254	Illumina_lung
LP0034_04	754	22	4.57E-07	35.76023508	0.339270068	0.2764	QS	123.6363636	Illumina	FMSEQ010	lung	254	Illumina_lung
LP0034_04	755	23	4.78E-07	35.76023508	0.339270068	0.2764	QS	123.6363636	Illumina	FMSEQ010	lung	254	Illumina_lung
LP0034_04	756	24	4.99E-07	35.76023508	0.339270068	0.2764	QS	123.6363636	Illumina	FMSEQ010	lung	254	Illumina_lung
LP0034_04	757	24	4.99E-07	35.76023508	0.339270068	0.2764	QS	123.6363636	Illumina	FMSEQ010	lung	254	Illumina_lung
LP0034_04	758	24	4.99E-07	35.76023508	0.339270068	0.2764	QS	123.6363636	Illumina	FMSEQ010	lung	254	Illumina_lung
LP0034_04	759	27	5.61E-07	35.76023508	0.339270068	0.2764	QS	123.6363636	Illumina	FMSEQ010	lung	254	Illumina_lung
LP0034_04	760	23	4.78E-07	35.76023508	0.339270068	0.2764	QS	123.6363636	Illumina	FMSEQ010	lung	254	Illumina_lung
LP0034_04	761	21	4.37E-07	35.76023508	0.339270068	0.2764	QS	123.6363636	Illumina	FMSEQ010	lung	254	Illumina_lung
LP0034_04	762	19	3.95E-07	35.76023508	0.339270068	0.2764	QS	123.6363636	Illumina	FMSEQ010	lung	254	Illumina_lung
LP0034_04	763	24	4.99E-07	35.76023508	0.339270068	0.2764	QS	123.6363636	Illumina	FMSEQ010	lung	254	Illumina_lung
LP0034_04	764	21	4.37E-07	35.76023508	0.339270068	0.2764	QS	123.6363636	Illumina	FMSEQ010	lung	254	Illumina_lung
LP0034_04	765	24	4.99E-07	35.76023508	0.339270068	0.2764	QS	123.6363636	Illumina	FMSEQ010	lung	254	Illumina_lung
LP0034_04	766	25	5.20E-07	35.76023508	0.339270068	0.2764	QS	123.6363636	Illumina	FMSEQ010	lung	254	Illumina_lung
LP0034_04	767	22	4.57E-07	35.76023508	0.339270068	0.2764	QS	123.6363636	Illumina	FMSEQ010	lung	254	Illumina_lung
LP0034_04	768	19	3.95E-07	35.76023508	0.339270068	0.2764	QS	123.6363636	Illumina	FMSEQ010	lung	254	Illumina_lung
LP0034_04	769	20	4.16E-07	35.76023508	0.339270068	0.2764	QS	123.6363636	Illumina	FMSEQ010	lung	254	Illumina_lung
LP0034_04	770	31	6.44E-07	35.76023508	0.339270068	0.2764	QS	123.6363636	Illumina	FMSEQ010	lung	254	Illumina_lung
LP0034_04	771	21	4.37E-07	35.76023508	0.339270068	0.2764	QS	123.6363636	Illumina	FMSEQ010	lung	254	Illumina_lung
LP0034_04	772	29	6.03E-07	35.76023508	0.339270068	0.2764	QS	123.6363636	Illumina	FMSEQ010	lung	254	Illumina_lung
LP0034_04	773	25	5.20E-07	35.76023508	0.339270068	0.2764	QS	123.6363636	Illumina	FMSEQ010	lung	254	Illumina_lung
LP0034_04	774	16	3.33E-07	35.76023508	0.339270068	0.2764	QS	123.6363636	Illumina	FMSEQ010	lung	254	Illumina_lung
LP0034_04	775	19	3.95E-07	35.76023508	0.339270068	0.2764	QS	123.6363636	Illumina	FMSEQ010	lung	254	Illumina_lung
LP0034_04	776	14	2.91E-07	35.76023508	0.339270068	0.2764	QS	123.6363636	Illumina	FMSEQ010	lung	254	Illumina_lung
LP0034_04	777	26	5.40E-07	35.76023508	0.339270068	0.2764	QS	123.6363636	Illumina	FMSEQ010	lung	254	Illumina_lung
LP0034_04	778	18	3.74E-07	35.76023508	0.339270068	0.2764	QS	123.6363636	Illumina	FMSEQ010	lung	254	Illumina_lung
LP0034_04	779	14	2.91E-07	35.76023508	0.339270068	0.2764	QS	123.6363636	Illumina	FMSEQ010	lung	254	Illumina_lung
LP0034_04	780	25	5.20E-07	35.76023508	0.339270068	0.2764	QS	123.6363636	Illumina	FMSEQ010	lung	254	Illumina_lung
LP0034_04	781	7	1.46E-07	35.76023508	0.339270068	0.2764	QS	123.6363636	Illumina	FMSEQ010	lung	254	Illumina_lung
LP0034_04	782	19	3.95E-07	35.76023508	0.339270068	0.2764	QS	123.6363636	Illumina	FMSEQ010	lung	254	Illumina_lung
LP0034_04	783	11	2.29E-07	35.76023508	0.339270068	0.2764	QS	123.6363636	Illumina	FMSEQ010	lung	254	Illumina_lung
LP0034_04	784	14	2.91E-07	35.76023508	0.339270068	0.2764	QS	123.6363636	Illumina	FMSEQ010	lung	254	Illumina_lung
LP0034_04	785	15	3.12E-07	35.76023508	0.339270068	0.2764	QS	123.6363636	Illumina	FMSEQ010	lung	254	Illumina_lung
LP0034_04	786	11	2.29E-07	35.76023508	0.339270068	0.2764	QS	123.6363636	Illumina	FMSEQ010	lung	254	Illumina_lung
LP0034_04	787	11	2.29E-07	35.76023508	0.339270068	0.2764	QS	123.6363636	Illumina	FMSEQ010	lung	254	Illumina_lung
LP0034_04	788	21	4.37E-07	35.76023508	0.339270068	0.2764	QS	123.6363636	Illumina	FMSEQ010	lung	254	Illumina_lung
LP0034_04	789	13	2.70E-07	35.76023508	0.339270068	0.2764	QS	123.6363636	Illumina	FMSEQ010	lung	254	Illumina_lung
LP0034_04	790	21	4.37E-07	35.76023508	0.339270068	0.2764	QS	123.6363636	Illumina	FMSEQ010	lung	254	Illumina_lung
LP0034_04	791	10	2.08E-07	35.76023508	0.339270068	0.2764	QS	123.6363636	Illumina	FMSEQ010	lung	254	Illumina_lung
LP0034_04	792	9	1.87E-07	35.76023508	0.339270068	0.2764	QS	123.6363636	Illumina	FMSEQ010	lung	254	Illumina_lung
LP0034_04	793	18	3.74E-07	35.76023508	0.339270068	0.2764	QS	123.6363636	Illumina	FMSEQ010	lung	254	Illumina_lung
LP0034_04	794	15	3.12E-07	35.76023508	0.339270068	0.2764	QS	123.6363636	Illumina	FMSEQ010	lung	254	Illumina_lung
LP0034_04	795	16	3.33E-07	35.76023508	0.339270068	0.2764	QS	123.6363636	Illumina	FMSEQ010	lung	254	Illumina_lung
LP0034_04	796	14	2.91E-07	35.76023508	0.339270068	0.2764	QS	123.6363636	Illumina	FMSEQ010	lung	254	Illumina_lung
LP0034_04	797	12	2.49E-07	35.76023508	0.339270068	0.2764	QS	123.6363636	Illumina	FMSEQ010	lung	254	Illumina_lung
LP0034_04	798	7	1.46E-07	35.76023508	0.339270068	0.2764	QS	123.6363636	Illumina	FMSEQ010	lung	254	Illumina_lung
LP0034_04	799	16	3.33E-07	35.76023508	0.339270068	0.2764	QS	123.6363636	Illumina	FMSEQ010	lung	254	Illumina_lung
LP0034_04	800	16	3.33E-07	35.76023508	0.339270068	0.2764	QS	123.6363636	Illumina	FMSEQ010	lung	254	Illumina_lung
LP0034_04	801	14	2.91E-07	35.76023508	0.339270068	0.2764	QS	123.6363636	Illumina	FMSEQ010	lung	254	Illumina_lung
LP0034_04	802	22	4.57E-07	35.76023508	0.339270068	0.2764	QS	123.6363636	Illumina	FMSEQ010	lung	254	Illumina_lung
LP0034_04	803	9	1.87E-07	35.76023508	0.339270068	0.2764	QS	123.6363636	Illumina	FMSEQ010	lung	254	Illumina_lung
LP0034_04	804	12	2.49E-07	35.76023508	0.339270068	0.2764	QS	123.6363636	Illumina	FMSEQ010	lung	254	Illumina_lung
LP0034_04	805	10	2.08E-07	35.76023508	0.339270068	0.2764	QS	123.6363636	Illumina	FMSEQ010	lung	254	Illumina_lung
LP0034_04	806	8	1.66E-07	35.76023508	0.339270068	0.2764	QS	123.6363636	Illumina	FMSEQ010	lung	254	Illumina_lung
LP0034_04	807	13	2.70E-07	35.76023508	0.339270068	0.2764	QS	123.6363636	Illumina	FMSEQ010	lung	254	Illumina_lung
LP0034_04	808	8	1.66E-07	35.76023508	0.339270068	0.2764	QS	123.6363636	Illumina	FMSEQ010	lung	254	Illumina_lung
LP0034_04	809	8	1.66E-07	35.76023508	0.339270068	0.2764	QS	123.6363636	Illumina	FMSEQ010	lung	254	Illumina_lung
LP0034_04	810	8	1.66E-07	35.76023508	0.339270068	0.2764	QS	123.6363636	Illumina	FMSEQ010	lung	254	Illumina_lung
LP0034_04	811	5	1.04E-07	35.76023508	0.339270068	0.2764	QS	123.6363636	Illumina	FMSEQ010	lung	254	Illumina_lung
LP0034_04	812	9	1.87E-07	35.76023508	0.339270068	0.2764	QS	123.6363636	Illumina	FMSEQ010	lung	254	Illumina_lung
LP0034_04	813	14	2.91E-07	35.76023508	0.339270068	0.2764	QS	123.6363636	Illumina	FMSEQ010	lung	254	Illumina_lung
LP0034_04	814	7	1.46E-07	35.76023508	0.339270068	0.2764	QS	123.6363636	Illumina	FMSEQ010	lung	254	Illumina_lung
LP0034_04	815	9	1.87E-07	35.76023508	0.339270068	0.2764	QS	123.6363636	Illumina	FMSEQ010	lung	254	Illumina_lung
LP0034_04	816	11	2.29E-07	35.76023508	0.339270068	0.2764	QS	123.6363636	Illumina	FMSEQ010	lung	254	Illumina_lung
LP0034_04	817	12	2.49E-07	35.76023508	0.339270068	0.2764	QS	123.6363636	Illumina	FMSEQ010	lung	254	Illumina_lung
LP0034_04	818	13	2.70E-07	35.76023508	0.339270068	0.2764	QS	123.6363636	Illumina	FMSEQ010	lung	254	Illumina_lung
LP0034_04	819	5	1.04E-07	35.76023508	0.339270068	0.2764	QS	123.6363636	Illumina	FMSEQ010	lung	254	Illumina_lung
LP0034_04	820	2	4.16E-08	35.76023508	0.339270068	0.2764	QS	123.6363636	Illumina	FMSEQ010	lung	254	Illumina_lung
LP0034_04	821	7	1.46E-07	35.76023508	0.339270068	0.2764	QS	123.6363636	Illumina	FMSEQ010	lung	254	Illumina_lung
LP0034_04	822	8	1.66E-07	35.76023508	0.339270068	0.2764	QS	123.6363636	Illumina	FMSEQ010	lung	254	Illumina_lung
LP0034_04	823	10	2.08E-07	35.76023508	0.339270068	0.2764	QS	123.6363636	Illumina	FMSEQ010	lung	254	Illumina_lung
LP0034_04	824	6	1.25E-07	35.76023508	0.339270068	0.2764	QS	123.6363636	Illumina	FMSEQ010	lung	254	Illumina_lung
LP0034_04	825	5	1.04E-07	35.76023508	0.339270068	0.2764	QS	123.6363636	Illumina	FMSEQ010	lung	254	Illumina_lung
LP0034_04	826	7	1.46E-07	35.76023508	0.339270068	0.2764	QS	123.6363636	Illumina	FMSEQ010	lung	254	Illumina_lung
LP0034_04	827	12	2.49E-07	35.76023508	0.339270068	0.2764	QS	123.6363636	Illumina	FMSEQ010	lung	254	Illumina_lung
LP0034_04	828	4	8.31E-08	35.76023508	0.339270068	0.2764	QS	123.6363636	Illumina	FMSEQ010	lung	254	Illumina_lung
LP0034_04	829	8	1.66E-07	35.76023508	0.339270068	0.2764	QS	123.6363636	Illumina	FMSEQ010	lung	254	Illumina_lung
LP0034_04	830	7	1.46E-07	35.76023508	0.339270068	0.2764	QS	123.6363636	Illumina	FMSEQ010	lung	254	Illumina_lung
LP0034_04	831	9	1.87E-07	35.76023508	0.339270068	0.2764	QS	123.6363636	Illumina	FMSEQ010	lung	254	Illumina_lung
LP0034_04	832	4	8.31E-08	35.76023508	0.339270068	0.2764	QS	123.6363636	Illumina	FMSEQ010	lung	254	Illumina_lung
LP0034_04	833	5	1.04E-07	35.76023508	0.339270068	0.2764	QS	123.6363636	Illumina	FMSEQ010	lung	254	Illumina_lung
LP0034_04	834	9	1.87E-07	35.76023508	0.339270068	0.2764	QS	123.6363636	Illumina	FMSEQ010	lung	254	Illumina_lung
LP0034_04	835	6	1.25E-07	35.76023508	0.339270068	0.2764	QS	123.6363636	Illumina	FMSEQ010	lung	254	Illumina_lung
LP0034_04	836	5	1.04E-07	35.76023508	0.339270068	0.2764	QS	123.6363636	Illumina	FMSEQ010	lung	254	Illumina_lung
LP0034_04	837	7	1.46E-07	35.76023508	0.339270068	0.2764	QS	123.6363636	Illumina	FMSEQ010	lung	254	Illumina_lung
LP0034_04	838	8	1.66E-07	35.76023508	0.339270068	0.2764	QS	123.6363636	Illumina	FMSEQ010	lung	254	Illumina_lung
LP0034_04	839	3	6.24E-08	35.76023508	0.339270068	0.2764	QS	123.6363636	Illumina	FMSEQ010	lung	254	Illumina_lung
LP0034_04	840	4	8.31E-08	35.76023508	0.339270068	0.2764	QS	123.6363636	Illumina	FMSEQ010	lung	254	Illumina_lung
LP0034_04	841	5	1.04E-07	35.76023508	0.339270068	0.2764	QS	123.6363636	Illumina	FMSEQ010	lung	254	Illumina_lung
LP0034_04	842	2	4.16E-08	35.76023508	0.339270068	0.2764	QS	123.6363636	Illumina	FMSEQ010	lung	254	Illumina_lung
LP0034_04	843	6	1.25E-07	35.76023508	0.339270068	0.2764	QS	123.6363636	Illumina	FMSEQ010	lung	254	Illumina_lung
LP0034_04	844	6	1.25E-07	35.76023508	0.339270068	0.2764	QS	123.6363636	Illumina	FMSEQ010	lung	254	Illumina_lung
LP0034_04	845	9	1.87E-07	35.76023508	0.339270068	0.2764	QS	123.6363636	Illumina	FMSEQ010	lung	254	Illumina_lung
LP0034_04	846	7	1.46E-07	35.76023508	0.339270068	0.2764	QS	123.6363636	Illumina	FMSEQ010	lung	254	Illumina_lung
LP0034_04	847	4	8.31E-08	35.76023508	0.339270068	0.2764	QS	123.6363636	Illumina	FMSEQ010	lung	254	Illumina_lung
LP0034_04	848	5	1.04E-07	35.76023508	0.339270068	0.2764	QS	123.6363636	Illumina	FMSEQ010	lung	254	Illumina_lung
LP0034_04	849	12	2.49E-07	35.76023508	0.339270068	0.2764	QS	123.6363636	Illumina	FMSEQ010	lung	254	Illumina_lung
LP0034_04	850	1	2.08E-08	35.76023508	0.339270068	0.2764	QS	123.6363636	Illumina	FMSEQ010	lung	254	Illumina_lung
LP0034_04	851	6	1.25E-07	35.76023508	0.339270068	0.2764	QS	123.6363636	Illumina	FMSEQ010	lung	254	Illumina_lung
LP0034_04	852	11	2.29E-07	35.76023508	0.339270068	0.2764	QS	123.6363636	Illumina	FMSEQ010	lung	254	Illumina_lung
LP0034_04	853	3	6.24E-08	35.76023508	0.339270068	0.2764	QS	123.6363636	Illumina	FMSEQ010	lung	254	Illumina_lung
LP0034_04	854	4	8.31E-08	35.76023508	0.339270068	0.2764	QS	123.6363636	Illumina	FMSEQ010	lung	254	Illumina_lung
LP0034_04	855	7	1.46E-07	35.76023508	0.339270068	0.2764	QS	123.6363636	Illumina	FMSEQ010	lung	254	Illumina_lung
LP0034_04	856	2	4.16E-08	35.76023508	0.339270068	0.2764	QS	123.6363636	Illumina	FMSEQ010	lung	254	Illumina_lung
LP0034_04	857	12	2.49E-07	35.76023508	0.339270068	0.2764	QS	123.6363636	Illumina	FMSEQ010	lung	254	Illumina_lung
LP0034_04	858	5	1.04E-07	35.76023508	0.339270068	0.2764	QS	123.6363636	Illumina	FMSEQ010	lung	254	Illumina_lung
LP0034_04	859	4	8.31E-08	35.76023508	0.339270068	0.2764	QS	123.6363636	Illumina	FMSEQ010	lung	254	Illumina_lung
LP0034_04	860	6	1.25E-07	35.76023508	0.339270068	0.2764	QS	123.6363636	Illumina	FMSEQ010	lung	254	Illumina_lung
LP0034_04	861	4	8.31E-08	35.76023508	0.339270068	0.2764	QS	123.6363636	Illumina	FMSEQ010	lung	254	Illumina_lung
LP0034_04	862	2	4.16E-08	35.76023508	0.339270068	0.2764	QS	123.6363636	Illumina	FMSEQ010	lung	254	Illumina_lung
LP0034_04	863	3	6.24E-08	35.76023508	0.339270068	0.2764	QS	123.6363636	Illumina	FMSEQ010	lung	254	Illumina_lung
LP0034_04	864	4	8.31E-08	35.76023508	0.339270068	0.2764	QS	123.6363636	Illumina	FMSEQ010	lung	254	Illumina_lung
LP0034_04	865	1	2.08E-08	35.76023508	0.339270068	0.2764	QS	123.6363636	Illumina	FMSEQ010	lung	254	Illumina_lung
LP0034_04	866	8	1.66E-07	35.76023508	0.339270068	0.2764	QS	123.6363636	Illumina	FMSEQ010	lung	254	Illumina_lung
LP0034_04	867	4	8.31E-08	35.76023508	0.339270068	0.2764	QS	123.6363636	Illumina	FMSEQ010	lung	254	Illumina_lung
LP0034_04	868	4	8.31E-08	35.76023508	0.339270068	0.2764	QS	123.6363636	Illumina	FMSEQ010	lung	254	Illumina_lung
LP0034_04	869	10	2.08E-07	35.76023508	0.339270068	0.2764	QS	123.6363636	Illumina	FMSEQ010	lung	254	Illumina_lung
LP0034_04	870	6	1.25E-07	35.76023508	0.339270068	0.2764	QS	123.6363636	Illumina	FMSEQ010	lung	254	Illumina_lung
LP0034_04	871	1	2.08E-08	35.76023508	0.339270068	0.2764	QS	123.6363636	Illumina	FMSEQ010	lung	254	Illumina_lung
LP0034_04	872	4	8.31E-08	35.76023508	0.339270068	0.2764	QS	123.6363636	Illumina	FMSEQ010	lung	254	Illumina_lung
LP0034_04	873	5	1.04E-07	35.76023508	0.339270068	0.2764	QS	123.6363636	Illumina	FMSEQ010	lung	254	Illumina_lung
LP0034_04	874	9	1.87E-07	35.76023508	0.339270068	0.2764	QS	123.6363636	Illumina	FMSEQ010	lung	254	Illumina_lung
LP0034_04	875	2	4.16E-08	35.76023508	0.339270068	0.2764	QS	123.6363636	Illumina	FMSEQ010	lung	254	Illumina_lung
LP0034_04	876	4	8.31E-08	35.76023508	0.339270068	0.2764	QS	123.6363636	Illumina	FMSEQ010	lung	254	Illumina_lung
LP0034_04	877	2	4.16E-08	35.76023508	0.339270068	0.2764	QS	123.6363636	Illumina	FMSEQ010	lung	254	Illumina_lung
LP0034_04	878	3	6.24E-08	35.76023508	0.339270068	0.2764	QS	123.6363636	Illumina	FMSEQ010	lung	254	Illumina_lung
LP0034_04	879	2	4.16E-08	35.76023508	0.339270068	0.2764	QS	123.6363636	Illumina	FMSEQ010	lung	254	Illumina_lung
LP0034_04	880	2	4.16E-08	35.76023508	0.339270068	0.2764	QS	123.6363636	Illumina	FMSEQ010	lung	254	Illumina_lung
LP0034_04	881	9	1.87E-07	35.76023508	0.339270068	0.2764	QS	123.6363636	Illumina	FMSEQ010	lung	254	Illumina_lung
LP0034_04	882	4	8.31E-08	35.76023508	0.339270068	0.2764	QS	123.6363636	Illumina	FMSEQ010	lung	254	Illumina_lung
LP0034_04	883	4	8.31E-08	35.76023508	0.339270068	0.2764	QS	123.6363636	Illumina	FMSEQ010	lung	254	Illumina_lung
LP0034_04	884	4	8.31E-08	35.76023508	0.339270068	0.2764	QS	123.6363636	Illumina	FMSEQ010	lung	254	Illumina_lung
LP0034_04	885	2	4.16E-08	35.76023508	0.339270068	0.2764	QS	123.6363636	Illumina	FMSEQ010	lung	254	Illumina_lung
LP0034_04	886	5	1.04E-07	35.76023508	0.339270068	0.2764	QS	123.6363636	Illumina	FMSEQ010	lung	254	Illumina_lung
LP0034_04	887	2	4.16E-08	35.76023508	0.339270068	0.2764	QS	123.6363636	Illumina	FMSEQ010	lung	254	Illumina_lung
LP0034_04	888	1	2.08E-08	35.76023508	0.339270068	0.2764	QS	123.6363636	Illumina	FMSEQ010	lung	254	Illumina_lung
LP0034_04	889	4	8.31E-08	35.76023508	0.339270068	0.2764	QS	123.6363636	Illumina	FMSEQ010	lung	254	Illumina_lung
LP0034_04	890	3	6.24E-08	35.76023508	0.339270068	0.2764	QS	123.6363636	Illumina	FMSEQ010	lung	254	Illumina_lung
LP0034_04	891	3	6.24E-08	35.76023508	0.339270068	0.2764	QS	123.6363636	Illumina	FMSEQ010	lung	254	Illumina_lung
LP0034_04	892	5	1.04E-07	35.76023508	0.339270068	0.2764	QS	123.6363636	Illumina	FMSEQ010	lung	254	Illumina_lung
LP0034_04	893	3	6.24E-08	35.76023508	0.339270068	0.2764	QS	123.6363636	Illumina	FMSEQ010	lung	254	Illumina_lung
LP0034_04	894	2	4.16E-08	35.76023508	0.339270068	0.2764	QS	123.6363636	Illumina	FMSEQ010	lung	254	Illumina_lung
LP0034_04	895	2	4.16E-08	35.76023508	0.339270068	0.2764	QS	123.6363636	Illumina	FMSEQ010	lung	254	Illumina_lung
LP0034_04	896	3	6.24E-08	35.76023508	0.339270068	0.2764	QS	123.6363636	Illumina	FMSEQ010	lung	254	Illumina_lung
LP0034_04	897	2	4.16E-08	35.76023508	0.339270068	0.2764	QS	123.6363636	Illumina	FMSEQ010	lung	254	Illumina_lung
LP0034_04	898	4	8.31E-08	35.76023508	0.339270068	0.2764	QS	123.6363636	Illumina	FMSEQ010	lung	254	Illumina_lung
LP0034_04	899	4	8.31E-08	35.76023508	0.339270068	0.2764	QS	123.6363636	Illumina	FMSEQ010	lung	254	Illumina_lung
LP0034_04	900	5	1.04E-07	35.76023508	0.339270068	0.2764	QS	123.6363636	Illumina	FMSEQ010	lung	254	Illumina_lung
LP0034_04	901	4	8.31E-08	35.76023508	0.339270068	0.2764	QS	123.6363636	Illumina	FMSEQ010	lung	254	Illumina_lung
LP0034_04	902	3	6.24E-08	35.76023508	0.339270068	0.2764	QS	123.6363636	Illumina	FMSEQ010	lung	254	Illumina_lung
LP0034_04	903	3	6.24E-08	35.76023508	0.339270068	0.2764	QS	123.6363636	Illumina	FMSEQ010	lung	254	Illumina_lung
LP0034_04	904	3	6.24E-08	35.76023508	0.339270068	0.2764	QS	123.6363636	Illumina	FMSEQ010	lung	254	Illumina_lung
LP0034_04	905	3	6.24E-08	35.76023508	0.339270068	0.2764	QS	123.6363636	Illumina	FMSEQ010	lung	254	Illumina_lung
LP0034_04	906	4	8.31E-08	35.76023508	0.339270068	0.2764	QS	123.6363636	Illumina	FMSEQ010	lung	254	Illumina_lung
LP0034_04	907	3	6.24E-08	35.76023508	0.339270068	0.2764	QS	123.6363636	Illumina	FMSEQ010	lung	254	Illumina_lung
LP0034_04	908	2	4.16E-08	35.76023508	0.339270068	0.2764	QS	123.6363636	Illumina	FMSEQ010	lung	254	Illumina_lung
LP0034_04	909	2	4.16E-08	35.76023508	0.339270068	0.2764	QS	123.6363636	Illumina	FMSEQ010	lung	254	Illumina_lung
LP0034_04	910	4	8.31E-08	35.76023508	0.339270068	0.2764	QS	123.6363636	Illumina	FMSEQ010	lung	254	Illumina_lung
LP0034_04	911	4	8.31E-08	35.76023508	0.339270068	0.2764	QS	123.6363636	Illumina	FMSEQ010	lung	254	Illumina_lung
LP0034_04	912	2	4.16E-08	35.76023508	0.339270068	0.2764	QS	123.6363636	Illumina	FMSEQ010	lung	254	Illumina_lung
LP0034_04	914	2	4.16E-08	35.76023508	0.339270068	0.2764	QS	123.6363636	Illumina	FMSEQ010	lung	254	Illumina_lung
LP0034_04	915	3	6.24E-08	35.76023508	0.339270068	0.2764	QS	123.6363636	Illumina	FMSEQ010	lung	254	Illumina_lung
LP0034_04	916	2	4.16E-08	35.76023508	0.339270068	0.2764	QS	123.6363636	Illumina	FMSEQ010	lung	254	Illumina_lung
LP0034_04	917	6	1.25E-07	35.76023508	0.339270068	0.2764	QS	123.6363636	Illumina	FMSEQ010	lung	254	Illumina_lung
LP0034_04	918	5	1.04E-07	35.76023508	0.339270068	0.2764	QS	123.6363636	Illumina	FMSEQ010	lung	254	Illumina_lung
LP0034_04	919	1	2.08E-08	35.76023508	0.339270068	0.2764	QS	123.6363636	Illumina	FMSEQ010	lung	254	Illumina_lung
LP0034_04	920	3	6.24E-08	35.76023508	0.339270068	0.2764	QS	123.6363636	Illumina	FMSEQ010	lung	254	Illumina_lung
LP0034_04	921	1	2.08E-08	35.76023508	0.339270068	0.2764	QS	123.6363636	Illumina	FMSEQ010	lung	254	Illumina_lung
LP0034_04	922	9	1.87E-07	35.76023508	0.339270068	0.2764	QS	123.6363636	Illumina	FMSEQ010	lung	254	Illumina_lung
LP0034_04	923	4	8.31E-08	35.76023508	0.339270068	0.2764	QS	123.6363636	Illumina	FMSEQ010	lung	254	Illumina_lung
LP0034_04	924	4	8.31E-08	35.76023508	0.339270068	0.2764	QS	123.6363636	Illumina	FMSEQ010	lung	254	Illumina_lung
LP0034_04	925	4	8.31E-08	35.76023508	0.339270068	0.2764	QS	123.6363636	Illumina	FMSEQ010	lung	254	Illumina_lung
LP0034_04	926	3	6.24E-08	35.76023508	0.339270068	0.2764	QS	123.6363636	Illumina	FMSEQ010	lung	254	Illumina_lung
LP0034_04	927	4	8.31E-08	35.76023508	0.339270068	0.2764	QS	123.6363636	Illumina	FMSEQ010	lung	254	Illumina_lung
LP0034_04	928	4	8.31E-08	35.76023508	0.339270068	0.2764	QS	123.6363636	Illumina	FMSEQ010	lung	254	Illumina_lung
LP0034_04	929	3	6.24E-08	35.76023508	0.339270068	0.2764	QS	123.6363636	Illumina	FMSEQ010	lung	254	Illumina_lung
LP0034_04	930	5	1.04E-07	35.76023508	0.339270068	0.2764	QS	123.6363636	Illumina	FMSEQ010	lung	254	Illumina_lung
LP0034_04	931	4	8.31E-08	35.76023508	0.339270068	0.2764	QS	123.6363636	Illumina	FMSEQ010	lung	254	Illumina_lung
LP0034_04	932	3	6.24E-08	35.76023508	0.339270068	0.2764	QS	123.6363636	Illumina	FMSEQ010	lung	254	Illumina_lung
LP0034_04	933	3	6.24E-08	35.76023508	0.339270068	0.2764	QS	123.6363636	Illumina	FMSEQ010	lung	254	Illumina_lung
LP0034_04	934	5	1.04E-07	35.76023508	0.339270068	0.2764	QS	123.6363636	Illumina	FMSEQ010	lung	254	Illumina_lung
LP0034_04	935	7	1.46E-07	35.76023508	0.339270068	0.2764	QS	123.6363636	Illumina	FMSEQ010	lung	254	Illumina_lung
LP0034_04	936	1	2.08E-08	35.76023508	0.339270068	0.2764	QS	123.6363636	Illumina	FMSEQ010	lung	254	Illumina_lung
LP0034_04	937	2	4.16E-08	35.76023508	0.339270068	0.2764	QS	123.6363636	Illumina	FMSEQ010	lung	254	Illumina_lung
LP0034_04	938	6	1.25E-07	35.76023508	0.339270068	0.2764	QS	123.6363636	Illumina	FMSEQ010	lung	254	Illumina_lung
LP0034_04	939	1	2.08E-08	35.76023508	0.339270068	0.2764	QS	123.6363636	Illumina	FMSEQ010	lung	254	Illumina_lung
LP0034_04	940	4	8.31E-08	35.76023508	0.339270068	0.2764	QS	123.6363636	Illumina	FMSEQ010	lung	254	Illumina_lung
LP0034_04	941	2	4.16E-08	35.76023508	0.339270068	0.2764	QS	123.6363636	Illumina	FMSEQ010	lung	254	Illumina_lung
LP0034_04	942	1	2.08E-08	35.76023508	0.339270068	0.2764	QS	123.6363636	Illumina	FMSEQ010	lung	254	Illumina_lung
LP0034_04	943	2	4.16E-08	35.76023508	0.339270068	0.2764	QS	123.6363636	Illumina	FMSEQ010	lung	254	Illumina_lung
LP0034_04	944	1	2.08E-08	35.76023508	0.339270068	0.2764	QS	123.6363636	Illumina	FMSEQ010	lung	254	Illumina_lung
LP0034_04	945	3	6.24E-08	35.76023508	0.339270068	0.2764	QS	123.6363636	Illumina	FMSEQ010	lung	254	Illumina_lung
LP0034_04	946	2	4.16E-08	35.76023508	0.339270068	0.2764	QS	123.6363636	Illumina	FMSEQ010	lung	254	Illumina_lung
LP0034_04	947	2	4.16E-08	35.76023508	0.339270068	0.2764	QS	123.6363636	Illumina	FMSEQ010	lung	254	Illumina_lung
LP0034_04	948	3	6.24E-08	35.76023508	0.339270068	0.2764	QS	123.6363636	Illumina	FMSEQ010	lung	254	Illumina_lung
LP0034_04	949	4	8.31E-08	35.76023508	0.339270068	0.2764	QS	123.6363636	Illumina	FMSEQ010	lung	254	Illumina_lung
LP0034_04	950	2	4.16E-08	35.76023508	0.339270068	0.2764	QS	123.6363636	Illumina	FMSEQ010	lung	254	Illumina_lung
LP0034_04	951	2	4.16E-08	35.76023508	0.339270068	0.2764	QS	123.6363636	Illumina	FMSEQ010	lung	254	Illumina_lung
LP0034_04	952	3	6.24E-08	35.76023508	0.339270068	0.2764	QS	123.6363636	Illumina	FMSEQ010	lung	254	Illumina_lung
LP0034_04	953	1	2.08E-08	35.76023508	0.339270068	0.2764	QS	123.6363636	Illumina	FMSEQ010	lung	254	Illumina_lung
LP0034_04	954	1	2.08E-08	35.76023508	0.339270068	0.2764	QS	123.6363636	Illumina	FMSEQ010	lung	254	Illumina_lung
LP0034_04	955	3	6.24E-08	35.76023508	0.339270068	0.2764	QS	123.6363636	Illumina	FMSEQ010	lung	254	Illumina_lung
LP0034_04	956	1	2.08E-08	35.76023508	0.339270068	0.2764	QS	123.6363636	Illumina	FMSEQ010	lung	254	Illumina_lung
LP0034_04	957	3	6.24E-08	35.76023508	0.339270068	0.2764	QS	123.6363636	Illumina	FMSEQ010	lung	254	Illumina_lung
LP0034_04	958	1	2.08E-08	35.76023508	0.339270068	0.2764	QS	123.6363636	Illumina	FMSEQ010	lung	254	Illumina_lung
LP0034_04	959	4	8.31E-08	35.76023508	0.339270068	0.2764	QS	123.6363636	Illumina	FMSEQ010	lung	254	Illumina_lung
LP0034_04	960	2	4.16E-08	35.76023508	0.339270068	0.2764	QS	123.6363636	Illumina	FMSEQ010	lung	254	Illumina_lung
LP0034_04	961	3	6.24E-08	35.76023508	0.339270068	0.2764	QS	123.6363636	Illumina	FMSEQ010	lung	254	Illumina_lung
LP0034_04	964	2	4.16E-08	35.76023508	0.339270068	0.2764	QS	123.6363636	Illumina	FMSEQ010	lung	254	Illumina_lung
LP0034_04	965	3	6.24E-08	35.76023508	0.339270068	0.2764	QS	123.6363636	Illumina	FMSEQ010	lung	254	Illumina_lung
LP0034_04	966	5	1.04E-07	35.76023508	0.339270068	0.2764	QS	123.6363636	Illumina	FMSEQ010	lung	254	Illumina_lung
LP0034_04	967	4	8.31E-08	35.76023508	0.339270068	0.2764	QS	123.6363636	Illumina	FMSEQ010	lung	254	Illumina_lung
LP0034_04	968	1	2.08E-08	35.76023508	0.339270068	0.2764	QS	123.6363636	Illumina	FMSEQ010	lung	254	Illumina_lung
LP0034_04	969	2	4.16E-08	35.76023508	0.339270068	0.2764	QS	123.6363636	Illumina	FMSEQ010	lung	254	Illumina_lung
LP0034_04	970	1	2.08E-08	35.76023508	0.339270068	0.2764	QS	123.6363636	Illumina	FMSEQ010	lung	254	Illumina_lung
LP0034_04	971	2	4.16E-08	35.76023508	0.339270068	0.2764	QS	123.6363636	Illumina	FMSEQ010	lung	254	Illumina_lung
LP0034_04	972	2	4.16E-08	35.76023508	0.339270068	0.2764	QS	123.6363636	Illumina	FMSEQ010	lung	254	Illumina_lung
LP0034_04	974	2	4.16E-08	35.76023508	0.339270068	0.2764	QS	123.6363636	Illumina	FMSEQ010	lung	254	Illumina_lung
LP0034_04	975	2	4.16E-08	35.76023508	0.339270068	0.2764	QS	123.6363636	Illumina	FMSEQ010	lung	254	Illumina_lung
LP0034_04	977	2	4.16E-08	35.76023508	0.339270068	0.2764	QS	123.6363636	Illumina	FMSEQ010	lung	254	Illumina_lung
LP0034_04	979	2	4.16E-08	35.76023508	0.339270068	0.2764	QS	123.6363636	Illumina	FMSEQ010	lung	254	Illumina_lung
LP0034_04	981	1	2.08E-08	35.76023508	0.339270068	0.2764	QS	123.6363636	Illumina	FMSEQ010	lung	254	Illumina_lung
LP0034_04	982	2	4.16E-08	35.76023508	0.339270068	0.2764	QS	123.6363636	Illumina	FMSEQ010	lung	254	Illumina_lung
LP0034_04	984	4	8.31E-08	35.76023508	0.339270068	0.2764	QS	123.6363636	Illumina	FMSEQ010	lung	254	Illumina_lung
LP0034_04	985	1	2.08E-08	35.76023508	0.339270068	0.2764	QS	123.6363636	Illumina	FMSEQ010	lung	254	Illumina_lung
LP0034_04	986	1	2.08E-08	35.76023508	0.339270068	0.2764	QS	123.6363636	Illumina	FMSEQ010	lung	254	Illumina_lung
LP0034_04	989	1	2.08E-08	35.76023508	0.339270068	0.2764	QS	123.6363636	Illumina	FMSEQ010	lung	254	Illumina_lung
LP0034_04	990	1	2.08E-08	35.76023508	0.339270068	0.2764	QS	123.6363636	Illumina	FMSEQ010	lung	254	Illumina_lung
LP0034_04	991	2	4.16E-08	35.76023508	0.339270068	0.2764	QS	123.6363636	Illumina	FMSEQ010	lung	254	Illumina_lung
LP0034_04	994	2	4.16E-08	35.76023508	0.339270068	0.2764	QS	123.6363636	Illumina	FMSEQ010	lung	254	Illumina_lung
LP0034_04	995	1	2.08E-08	35.76023508	0.339270068	0.2764	QS	123.6363636	Illumina	FMSEQ010	lung	254	Illumina_lung
LP0034_04	996	3	6.24E-08	35.76023508	0.339270068	0.2764	QS	123.6363636	Illumina	FMSEQ010	lung	254	Illumina_lung
LP0034_04	997	2	4.16E-08	35.76023508	0.339270068	0.2764	QS	123.6363636	Illumina	FMSEQ010	lung	254	Illumina_lung
LP0034_04	998	1	2.08E-08	35.76023508	0.339270068	0.2764	QS	123.6363636	Illumina	FMSEQ010	lung	254	Illumina_lung
LP0034_12	2	10	3.96E-07	14.90720693	0.280649165	0.2129	QS	39.54545455	Illumina	FMSEQ010	lung	522	Illumina_lung
LP0034_12	3	4	1.58E-07	14.90720693	0.280649165	0.2129	QS	39.54545455	Illumina	FMSEQ010	lung	522	Illumina_lung
LP0034_12	4	9	3.56E-07	14.90720693	0.280649165	0.2129	QS	39.54545455	Illumina	FMSEQ010	lung	522	Illumina_lung
LP0034_12	5	3	1.19E-07	14.90720693	0.280649165	0.2129	QS	39.54545455	Illumina	FMSEQ010	lung	522	Illumina_lung
LP0034_12	6	8	3.16E-07	14.90720693	0.280649165	0.2129	QS	39.54545455	Illumina	FMSEQ010	lung	522	Illumina_lung
LP0034_12	7	8	3.16E-07	14.90720693	0.280649165	0.2129	QS	39.54545455	Illumina	FMSEQ010	lung	522	Illumina_lung
LP0034_12	8	6	2.37E-07	14.90720693	0.280649165	0.2129	QS	39.54545455	Illumina	FMSEQ010	lung	522	Illumina_lung
LP0034_12	9	10	3.96E-07	14.90720693	0.280649165	0.2129	QS	39.54545455	Illumina	FMSEQ010	lung	522	Illumina_lung
LP0034_12	10	5	1.98E-07	14.90720693	0.280649165	0.2129	QS	39.54545455	Illumina	FMSEQ010	lung	522	Illumina_lung
LP0034_12	11	5	1.98E-07	14.90720693	0.280649165	0.2129	QS	39.54545455	Illumina	FMSEQ010	lung	522	Illumina_lung
LP0034_12	12	7	2.77E-07	14.90720693	0.280649165	0.2129	QS	39.54545455	Illumina	FMSEQ010	lung	522	Illumina_lung
LP0034_12	13	8	3.16E-07	14.90720693	0.280649165	0.2129	QS	39.54545455	Illumina	FMSEQ010	lung	522	Illumina_lung
LP0034_12	14	8	3.16E-07	14.90720693	0.280649165	0.2129	QS	39.54545455	Illumina	FMSEQ010	lung	522	Illumina_lung
LP0034_12	15	10	3.96E-07	14.90720693	0.280649165	0.2129	QS	39.54545455	Illumina	FMSEQ010	lung	522	Illumina_lung
LP0034_12	16	11	4.35E-07	14.90720693	0.280649165	0.2129	QS	39.54545455	Illumina	FMSEQ010	lung	522	Illumina_lung
LP0034_12	17	8	3.16E-07	14.90720693	0.280649165	0.2129	QS	39.54545455	Illumina	FMSEQ010	lung	522	Illumina_lung
LP0034_12	18	11	4.35E-07	14.90720693	0.280649165	0.2129	QS	39.54545455	Illumina	FMSEQ010	lung	522	Illumina_lung
LP0034_12	19	12	4.75E-07	14.90720693	0.280649165	0.2129	QS	39.54545455	Illumina	FMSEQ010	lung	522	Illumina_lung
LP0034_12	20	11	4.35E-07	14.90720693	0.280649165	0.2129	QS	39.54545455	Illumina	FMSEQ010	lung	522	Illumina_lung
LP0034_12	21	4	1.58E-07	14.90720693	0.280649165	0.2129	QS	39.54545455	Illumina	FMSEQ010	lung	522	Illumina_lung
LP0034_12	22	4	1.58E-07	14.90720693	0.280649165	0.2129	QS	39.54545455	Illumina	FMSEQ010	lung	522	Illumina_lung
LP0034_12	23	11	4.35E-07	14.90720693	0.280649165	0.2129	QS	39.54545455	Illumina	FMSEQ010	lung	522	Illumina_lung
LP0034_12	24	6	2.37E-07	14.90720693	0.280649165	0.2129	QS	39.54545455	Illumina	FMSEQ010	lung	522	Illumina_lung
LP0034_12	25	7	2.77E-07	14.90720693	0.280649165	0.2129	QS	39.54545455	Illumina	FMSEQ010	lung	522	Illumina_lung
LP0034_12	26	14	5.54E-07	14.90720693	0.280649165	0.2129	QS	39.54545455	Illumina	FMSEQ010	lung	522	Illumina_lung
LP0034_12	27	36	1.42E-06	14.90720693	0.280649165	0.2129	QS	39.54545455	Illumina	FMSEQ010	lung	522	Illumina_lung
LP0034_12	28	237	9.37E-06	14.90720693	0.280649165	0.2129	QS	39.54545455	Illumina	FMSEQ010	lung	522	Illumina_lung
LP0034_12	29	20	7.91E-07	14.90720693	0.280649165	0.2129	QS	39.54545455	Illumina	FMSEQ010	lung	522	Illumina_lung
LP0034_12	30	132	5.22E-06	14.90720693	0.280649165	0.2129	QS	39.54545455	Illumina	FMSEQ010	lung	522	Illumina_lung
LP0034_12	31	547	2.16E-05	14.90720693	0.280649165	0.2129	QS	39.54545455	Illumina	FMSEQ010	lung	522	Illumina_lung
LP0034_12	32	1744	6.90E-05	14.90720693	0.280649165	0.2129	QS	39.54545455	Illumina	FMSEQ010	lung	522	Illumina_lung
LP0034_12	33	2545	0.000100672	14.90720693	0.280649165	0.2129	QS	39.54545455	Illumina	FMSEQ010	lung	522	Illumina_lung
LP0034_12	34	3091	0.000122269	14.90720693	0.280649165	0.2129	QS	39.54545455	Illumina	FMSEQ010	lung	522	Illumina_lung
LP0034_12	35	3497	0.000138329	14.90720693	0.280649165	0.2129	QS	39.54545455	Illumina	FMSEQ010	lung	522	Illumina_lung
LP0034_12	36	3775	0.000149326	14.90720693	0.280649165	0.2129	QS	39.54545455	Illumina	FMSEQ010	lung	522	Illumina_lung
LP0034_12	37	4267	0.000168788	14.90720693	0.280649165	0.2129	QS	39.54545455	Illumina	FMSEQ010	lung	522	Illumina_lung
LP0034_12	38	5084	0.000201106	14.90720693	0.280649165	0.2129	QS	39.54545455	Illumina	FMSEQ010	lung	522	Illumina_lung
LP0034_12	39	5395	0.000213408	14.90720693	0.280649165	0.2129	QS	39.54545455	Illumina	FMSEQ010	lung	522	Illumina_lung
LP0034_12	40	5493	0.000217284	14.90720693	0.280649165	0.2129	QS	39.54545455	Illumina	FMSEQ010	lung	522	Illumina_lung
LP0034_12	41	5518	0.000218273	14.90720693	0.280649165	0.2129	QS	39.54545455	Illumina	FMSEQ010	lung	522	Illumina_lung
LP0034_12	42	5838	0.000230931	14.90720693	0.280649165	0.2129	QS	39.54545455	Illumina	FMSEQ010	lung	522	Illumina_lung
LP0034_12	43	6137	0.000242759	14.90720693	0.280649165	0.2129	QS	39.54545455	Illumina	FMSEQ010	lung	522	Illumina_lung
LP0034_12	44	6397	0.000253044	14.90720693	0.280649165	0.2129	QS	39.54545455	Illumina	FMSEQ010	lung	522	Illumina_lung
LP0034_12	45	6610	0.000261469	14.90720693	0.280649165	0.2129	QS	39.54545455	Illumina	FMSEQ010	lung	522	Illumina_lung
LP0034_12	46	7017	0.000277569	14.90720693	0.280649165	0.2129	QS	39.54545455	Illumina	FMSEQ010	lung	522	Illumina_lung
LP0034_12	47	7567	0.000299325	14.90720693	0.280649165	0.2129	QS	39.54545455	Illumina	FMSEQ010	lung	522	Illumina_lung
LP0034_12	48	8774	0.00034707	14.90720693	0.280649165	0.2129	QS	39.54545455	Illumina	FMSEQ010	lung	522	Illumina_lung
LP0034_12	49	10052	0.000397623	14.90720693	0.280649165	0.2129	QS	39.54545455	Illumina	FMSEQ010	lung	522	Illumina_lung
LP0034_12	50	10866	0.000429822	14.90720693	0.280649165	0.2129	QS	39.54545455	Illumina	FMSEQ010	lung	522	Illumina_lung
LP0034_12	51	10386	0.000410835	14.90720693	0.280649165	0.2129	QS	39.54545455	Illumina	FMSEQ010	lung	522	Illumina_lung
LP0034_12	52	10361	0.000409846	14.90720693	0.280649165	0.2129	QS	39.54545455	Illumina	FMSEQ010	lung	522	Illumina_lung
LP0034_12	53	10349	0.000409371	14.90720693	0.280649165	0.2129	QS	39.54545455	Illumina	FMSEQ010	lung	522	Illumina_lung
LP0034_12	54	11008	0.000435439	14.90720693	0.280649165	0.2129	QS	39.54545455	Illumina	FMSEQ010	lung	522	Illumina_lung
LP0034_12	55	10821	0.000428042	14.90720693	0.280649165	0.2129	QS	39.54545455	Illumina	FMSEQ010	lung	522	Illumina_lung
LP0034_12	56	11456	0.00045316	14.90720693	0.280649165	0.2129	QS	39.54545455	Illumina	FMSEQ010	lung	522	Illumina_lung
LP0034_12	57	11972	0.000473572	14.90720693	0.280649165	0.2129	QS	39.54545455	Illumina	FMSEQ010	lung	522	Illumina_lung
LP0034_12	58	12995	0.000514038	14.90720693	0.280649165	0.2129	QS	39.54545455	Illumina	FMSEQ010	lung	522	Illumina_lung
LP0034_12	59	13732	0.000543191	14.90720693	0.280649165	0.2129	QS	39.54545455	Illumina	FMSEQ010	lung	522	Illumina_lung
LP0034_12	60	15350	0.000607194	14.90720693	0.280649165	0.2129	QS	39.54545455	Illumina	FMSEQ010	lung	522	Illumina_lung
LP0034_12	61	14437	0.000571079	14.90720693	0.280649165	0.2129	QS	39.54545455	Illumina	FMSEQ010	lung	522	Illumina_lung
LP0034_12	62	13446	0.000531878	14.90720693	0.280649165	0.2129	QS	39.54545455	Illumina	FMSEQ010	lung	522	Illumina_lung
LP0034_12	63	12954	0.000512416	14.90720693	0.280649165	0.2129	QS	39.54545455	Illumina	FMSEQ010	lung	522	Illumina_lung
LP0034_12	64	12537	0.000495921	14.90720693	0.280649165	0.2129	QS	39.54545455	Illumina	FMSEQ010	lung	522	Illumina_lung
LP0034_12	65	12073	0.000477567	14.90720693	0.280649165	0.2129	QS	39.54545455	Illumina	FMSEQ010	lung	522	Illumina_lung
LP0034_12	66	11549	0.000456839	14.90720693	0.280649165	0.2129	QS	39.54545455	Illumina	FMSEQ010	lung	522	Illumina_lung
LP0034_12	67	11373	0.000449877	14.90720693	0.280649165	0.2129	QS	39.54545455	Illumina	FMSEQ010	lung	522	Illumina_lung
LP0034_12	68	11561	0.000457314	14.90720693	0.280649165	0.2129	QS	39.54545455	Illumina	FMSEQ010	lung	522	Illumina_lung
LP0034_12	69	12316	0.000487179	14.90720693	0.280649165	0.2129	QS	39.54545455	Illumina	FMSEQ010	lung	522	Illumina_lung
LP0034_12	70	12984	0.000513603	14.90720693	0.280649165	0.2129	QS	39.54545455	Illumina	FMSEQ010	lung	522	Illumina_lung
LP0034_12	71	12408	0.000490818	14.90720693	0.280649165	0.2129	QS	39.54545455	Illumina	FMSEQ010	lung	522	Illumina_lung
LP0034_12	72	11619	0.000459608	14.90720693	0.280649165	0.2129	QS	39.54545455	Illumina	FMSEQ010	lung	522	Illumina_lung
LP0034_12	73	11816	0.000467401	14.90720693	0.280649165	0.2129	QS	39.54545455	Illumina	FMSEQ010	lung	522	Illumina_lung
LP0034_12	74	11663	0.000461349	14.90720693	0.280649165	0.2129	QS	39.54545455	Illumina	FMSEQ010	lung	522	Illumina_lung
LP0034_12	75	11454	0.000453081	14.90720693	0.280649165	0.2129	QS	39.54545455	Illumina	FMSEQ010	lung	522	Illumina_lung
LP0034_12	76	11371	0.000449798	14.90720693	0.280649165	0.2129	QS	39.54545455	Illumina	FMSEQ010	lung	522	Illumina_lung
LP0034_12	77	11490	0.000454505	14.90720693	0.280649165	0.2129	QS	39.54545455	Illumina	FMSEQ010	lung	522	Illumina_lung
LP0034_12	78	12517	0.00049513	14.90720693	0.280649165	0.2129	QS	39.54545455	Illumina	FMSEQ010	lung	522	Illumina_lung
LP0034_12	79	14875	0.000588404	14.90720693	0.280649165	0.2129	QS	39.54545455	Illumina	FMSEQ010	lung	522	Illumina_lung
LP0034_12	80	17023	0.000673372	14.90720693	0.280649165	0.2129	QS	39.54545455	Illumina	FMSEQ010	lung	522	Illumina_lung
LP0034_12	81	17354	0.000686465	14.90720693	0.280649165	0.2129	QS	39.54545455	Illumina	FMSEQ010	lung	522	Illumina_lung
LP0034_12	82	14623	0.000578436	14.90720693	0.280649165	0.2129	QS	39.54545455	Illumina	FMSEQ010	lung	522	Illumina_lung
LP0034_12	83	12253	0.000484687	14.90720693	0.280649165	0.2129	QS	39.54545455	Illumina	FMSEQ010	lung	522	Illumina_lung
LP0034_12	84	11667	0.000461507	14.90720693	0.280649165	0.2129	QS	39.54545455	Illumina	FMSEQ010	lung	522	Illumina_lung
LP0034_12	85	12040	0.000476261	14.90720693	0.280649165	0.2129	QS	39.54545455	Illumina	FMSEQ010	lung	522	Illumina_lung
LP0034_12	86	13013	0.00051475	14.90720693	0.280649165	0.2129	QS	39.54545455	Illumina	FMSEQ010	lung	522	Illumina_lung
LP0034_12	87	13485	0.000533421	14.90720693	0.280649165	0.2129	QS	39.54545455	Illumina	FMSEQ010	lung	522	Illumina_lung
LP0034_12	88	14866	0.000588048	14.90720693	0.280649165	0.2129	QS	39.54545455	Illumina	FMSEQ010	lung	522	Illumina_lung
LP0034_12	89	17794	0.00070387	14.90720693	0.280649165	0.2129	QS	39.54545455	Illumina	FMSEQ010	lung	522	Illumina_lung
LP0034_12	90	22216	0.000878789	14.90720693	0.280649165	0.2129	QS	39.54545455	Illumina	FMSEQ010	lung	522	Illumina_lung
LP0034_12	91	26021	0.001029302	14.90720693	0.280649165	0.2129	QS	39.54545455	Illumina	FMSEQ010	lung	522	Illumina_lung
LP0034_12	92	25964	0.001027048	14.90720693	0.280649165	0.2129	QS	39.54545455	Illumina	FMSEQ010	lung	522	Illumina_lung
LP0034_12	93	22106	0.000874438	14.90720693	0.280649165	0.2129	QS	39.54545455	Illumina	FMSEQ010	lung	522	Illumina_lung
LP0034_12	94	19784	0.000782588	14.90720693	0.280649165	0.2129	QS	39.54545455	Illumina	FMSEQ010	lung	522	Illumina_lung
LP0034_12	95	17983	0.000711346	14.90720693	0.280649165	0.2129	QS	39.54545455	Illumina	FMSEQ010	lung	522	Illumina_lung
LP0034_12	96	17774	0.000703079	14.90720693	0.280649165	0.2129	QS	39.54545455	Illumina	FMSEQ010	lung	522	Illumina_lung
LP0034_12	97	18541	0.000733419	14.90720693	0.280649165	0.2129	QS	39.54545455	Illumina	FMSEQ010	lung	522	Illumina_lung
LP0034_12	98	20590	0.00081447	14.90720693	0.280649165	0.2129	QS	39.54545455	Illumina	FMSEQ010	lung	522	Illumina_lung
LP0034_12	99	23681	0.00093674	14.90720693	0.280649165	0.2129	QS	39.54545455	Illumina	FMSEQ010	lung	522	Illumina_lung
LP0034_12	100	27475	0.001086818	14.90720693	0.280649165	0.2129	QS	39.54545455	Illumina	FMSEQ010	lung	522	Illumina_lung
LP0034_12	101	30327	0.001199633	14.90720693	0.280649165	0.2129	QS	39.54545455	Illumina	FMSEQ010	lung	522	Illumina_lung
LP0034_12	102	31649	0.001251927	14.90720693	0.280649165	0.2129	QS	39.54545455	Illumina	FMSEQ010	lung	522	Illumina_lung
LP0034_12	103	31620	0.00125078	14.90720693	0.280649165	0.2129	QS	39.54545455	Illumina	FMSEQ010	lung	522	Illumina_lung
LP0034_12	104	29874	0.001181714	14.90720693	0.280649165	0.2129	QS	39.54545455	Illumina	FMSEQ010	lung	522	Illumina_lung
LP0034_12	105	28565	0.001129934	14.90720693	0.280649165	0.2129	QS	39.54545455	Illumina	FMSEQ010	lung	522	Illumina_lung
LP0034_12	106	28405	0.001123605	14.90720693	0.280649165	0.2129	QS	39.54545455	Illumina	FMSEQ010	lung	522	Illumina_lung
LP0034_12	107	29257	0.001157307	14.90720693	0.280649165	0.2129	QS	39.54545455	Illumina	FMSEQ010	lung	522	Illumina_lung
LP0034_12	108	31243	0.001235867	14.90720693	0.280649165	0.2129	QS	39.54545455	Illumina	FMSEQ010	lung	522	Illumina_lung
LP0034_12	109	34861	0.001378983	14.90720693	0.280649165	0.2129	QS	39.54545455	Illumina	FMSEQ010	lung	522	Illumina_lung
LP0034_12	110	40614	0.001606552	14.90720693	0.280649165	0.2129	QS	39.54545455	Illumina	FMSEQ010	lung	522	Illumina_lung
LP0034_12	111	45404	0.001796028	14.90720693	0.280649165	0.2129	QS	39.54545455	Illumina	FMSEQ010	lung	522	Illumina_lung
LP0034_12	112	46504	0.00183954	14.90720693	0.280649165	0.2129	QS	39.54545455	Illumina	FMSEQ010	lung	522	Illumina_lung
LP0034_12	113	43118	0.001705601	14.90720693	0.280649165	0.2129	QS	39.54545455	Illumina	FMSEQ010	lung	522	Illumina_lung
LP0034_12	114	40397	0.001597968	14.90720693	0.280649165	0.2129	QS	39.54545455	Illumina	FMSEQ010	lung	522	Illumina_lung
LP0034_12	115	40082	0.001585508	14.90720693	0.280649165	0.2129	QS	39.54545455	Illumina	FMSEQ010	lung	522	Illumina_lung
LP0034_12	116	42172	0.001668181	14.90720693	0.280649165	0.2129	QS	39.54545455	Illumina	FMSEQ010	lung	522	Illumina_lung
LP0034_12	117	43904	0.001736693	14.90720693	0.280649165	0.2129	QS	39.54545455	Illumina	FMSEQ010	lung	522	Illumina_lung
LP0034_12	118	46945	0.001856985	14.90720693	0.280649165	0.2129	QS	39.54545455	Illumina	FMSEQ010	lung	522	Illumina_lung
LP0034_12	119	51938	0.002054491	14.90720693	0.280649165	0.2129	QS	39.54545455	Illumina	FMSEQ010	lung	522	Illumina_lung
LP0034_12	120	62893	0.002487833	14.90720693	0.280649165	0.2129	QS	39.54545455	Illumina	FMSEQ010	lung	522	Illumina_lung
LP0034_12	121	78838	0.003118563	14.90720693	0.280649165	0.2129	QS	39.54545455	Illumina	FMSEQ010	lung	522	Illumina_lung
LP0034_12	122	90999	0.003599611	14.90720693	0.280649165	0.2129	QS	39.54545455	Illumina	FMSEQ010	lung	522	Illumina_lung
LP0034_12	123	89999	0.003560054	14.90720693	0.280649165	0.2129	QS	39.54545455	Illumina	FMSEQ010	lung	522	Illumina_lung
LP0034_12	124	80461	0.003182764	14.90720693	0.280649165	0.2129	QS	39.54545455	Illumina	FMSEQ010	lung	522	Illumina_lung
LP0034_12	125	75007	0.002967022	14.90720693	0.280649165	0.2129	QS	39.54545455	Illumina	FMSEQ010	lung	522	Illumina_lung
LP0034_12	126	77602	0.003069671	14.90720693	0.280649165	0.2129	QS	39.54545455	Illumina	FMSEQ010	lung	522	Illumina_lung
LP0034_12	127	84703	0.003350563	14.90720693	0.280649165	0.2129	QS	39.54545455	Illumina	FMSEQ010	lung	522	Illumina_lung
LP0034_12	128	93239	0.003688218	14.90720693	0.280649165	0.2129	QS	39.54545455	Illumina	FMSEQ010	lung	522	Illumina_lung
LP0034_12	129	102882	0.004069662	14.90720693	0.280649165	0.2129	QS	39.54545455	Illumina	FMSEQ010	lung	522	Illumina_lung
LP0034_12	130	118890	0.004702884	14.90720693	0.280649165	0.2129	QS	39.54545455	Illumina	FMSEQ010	lung	522	Illumina_lung
LP0034_12	131	142417	0.005633532	14.90720693	0.280649165	0.2129	QS	39.54545455	Illumina	FMSEQ010	lung	522	Illumina_lung
LP0034_12	132	175391	0.006937871	14.90720693	0.280649165	0.2129	QS	39.54545455	Illumina	FMSEQ010	lung	522	Illumina_lung
LP0034_12	133	203554	0.008051904	14.90720693	0.280649165	0.2129	QS	39.54545455	Illumina	FMSEQ010	lung	522	Illumina_lung
LP0034_12	134	209032	0.008268595	14.90720693	0.280649165	0.2129	QS	39.54545455	Illumina	FMSEQ010	lung	522	Illumina_lung
LP0034_12	135	192255	0.007604954	14.90720693	0.280649165	0.2129	QS	39.54545455	Illumina	FMSEQ010	lung	522	Illumina_lung
LP0034_12	136	177020	0.007002309	14.90720693	0.280649165	0.2129	QS	39.54545455	Illumina	FMSEQ010	lung	522	Illumina_lung
LP0034_12	137	178140	0.007046613	14.90720693	0.280649165	0.2129	QS	39.54545455	Illumina	FMSEQ010	lung	522	Illumina_lung
LP0034_12	138	191832	0.007588222	14.90720693	0.280649165	0.2129	QS	39.54545455	Illumina	FMSEQ010	lung	522	Illumina_lung
LP0034_12	139	216233	0.008553442	14.90720693	0.280649165	0.2129	QS	39.54545455	Illumina	FMSEQ010	lung	522	Illumina_lung
LP0034_12	140	246691	0.009758257	14.90720693	0.280649165	0.2129	QS	39.54545455	Illumina	FMSEQ010	lung	522	Illumina_lung
LP0034_12	141	272498	0.010779094	14.90720693	0.280649165	0.2129	QS	39.54545455	Illumina	FMSEQ010	lung	522	Illumina_lung
LP0034_12	142	286625	0.01133791	14.90720693	0.280649165	0.2129	QS	39.54545455	Illumina	FMSEQ010	lung	522	Illumina_lung
LP0034_12	143	292698	0.011578137	14.90720693	0.280649165	0.2129	QS	39.54545455	Illumina	FMSEQ010	lung	522	Illumina_lung
LP0034_12	144	298700	0.011815556	14.90720693	0.280649165	0.2129	QS	39.54545455	Illumina	FMSEQ010	lung	522	Illumina_lung
LP0034_12	145	299609	0.011851513	14.90720693	0.280649165	0.2129	QS	39.54545455	Illumina	FMSEQ010	lung	522	Illumina_lung
LP0034_12	146	295633	0.011694236	14.90720693	0.280649165	0.2129	QS	39.54545455	Illumina	FMSEQ010	lung	522	Illumina_lung
LP0034_12	147	292252	0.011560495	14.90720693	0.280649165	0.2129	QS	39.54545455	Illumina	FMSEQ010	lung	522	Illumina_lung
LP0034_12	148	295977	0.011707844	14.90720693	0.280649165	0.2129	QS	39.54545455	Illumina	FMSEQ010	lung	522	Illumina_lung
LP0034_12	149	306116	0.012108908	14.90720693	0.280649165	0.2129	QS	39.54545455	Illumina	FMSEQ010	lung	522	Illumina_lung
LP0034_12	150	318879	0.012613769	14.90720693	0.280649165	0.2129	QS	39.54545455	Illumina	FMSEQ010	lung	522	Illumina_lung
LP0034_12	151	335493	0.013270962	14.90720693	0.280649165	0.2129	QS	39.54545455	Illumina	FMSEQ010	lung	522	Illumina_lung
LP0034_12	152	349614	0.013829541	14.90720693	0.280649165	0.2129	QS	39.54545455	Illumina	FMSEQ010	lung	522	Illumina_lung
LP0034_12	153	350331	0.013857903	14.90720693	0.280649165	0.2129	QS	39.54545455	Illumina	FMSEQ010	lung	522	Illumina_lung
LP0034_12	154	342168	0.013535002	14.90720693	0.280649165	0.2129	QS	39.54545455	Illumina	FMSEQ010	lung	522	Illumina_lung
LP0034_12	155	340682	0.013476221	14.90720693	0.280649165	0.2129	QS	39.54545455	Illumina	FMSEQ010	lung	522	Illumina_lung
LP0034_12	156	350721	0.01387333	14.90720693	0.280649165	0.2129	QS	39.54545455	Illumina	FMSEQ010	lung	522	Illumina_lung
LP0034_12	157	372455	0.014733053	14.90720693	0.280649165	0.2129	QS	39.54545455	Illumina	FMSEQ010	lung	522	Illumina_lung
LP0034_12	158	400644	0.015848114	14.90720693	0.280649165	0.2129	QS	39.54545455	Illumina	FMSEQ010	lung	522	Illumina_lung
LP0034_12	159	427261	0.016900992	14.90720693	0.280649165	0.2129	QS	39.54545455	Illumina	FMSEQ010	lung	522	Illumina_lung
LP0034_12	160	449248	0.017770723	14.90720693	0.280649165	0.2129	QS	39.54545455	Illumina	FMSEQ010	lung	522	Illumina_lung
LP0034_12	161	462893	0.018310473	14.90720693	0.280649165	0.2129	QS	39.54545455	Illumina	FMSEQ010	lung	522	Illumina_lung
LP0034_12	162	483063	0.019108329	14.90720693	0.280649165	0.2129	QS	39.54545455	Illumina	FMSEQ010	lung	522	Illumina_lung
LP0034_12	163	519473	0.020548585	14.90720693	0.280649165	0.2129	QS	39.54545455	Illumina	FMSEQ010	lung	522	Illumina_lung
LP0034_12	164	578624	0.022888398	14.90720693	0.280649165	0.2129	QS	39.54545455	Illumina	FMSEQ010	lung	522	Illumina_lung
LP0034_12	165	627102	0.024806022	14.90720693	0.280649165	0.2129	QS	39.54545455	Illumina	FMSEQ010	lung	522	Illumina_lung
LP0034_12	166	637863	0.025231691	14.90720693	0.280649165	0.2129	QS	39.54545455	Illumina	FMSEQ010	lung	522	Illumina_lung
LP0034_12	167	623557	0.024665794	14.90720693	0.280649165	0.2129	QS	39.54545455	Illumina	FMSEQ010	lung	522	Illumina_lung
LP0034_12	168	594514	0.023516952	14.90720693	0.280649165	0.2129	QS	39.54545455	Illumina	FMSEQ010	lung	522	Illumina_lung
LP0034_12	169	558548	0.022094259	14.90720693	0.280649165	0.2129	QS	39.54545455	Illumina	FMSEQ010	lung	522	Illumina_lung
LP0034_12	170	517585	0.020473902	14.90720693	0.280649165	0.2129	QS	39.54545455	Illumina	FMSEQ010	lung	522	Illumina_lung
LP0034_12	171	477789	0.018899708	14.90720693	0.280649165	0.2129	QS	39.54545455	Illumina	FMSEQ010	lung	522	Illumina_lung
LP0034_12	172	440585	0.017428044	14.90720693	0.280649165	0.2129	QS	39.54545455	Illumina	FMSEQ010	lung	522	Illumina_lung
LP0034_12	173	417403	0.016511043	14.90720693	0.280649165	0.2129	QS	39.54545455	Illumina	FMSEQ010	lung	522	Illumina_lung
LP0034_12	174	399537	0.015804325	14.90720693	0.280649165	0.2129	QS	39.54545455	Illumina	FMSEQ010	lung	522	Illumina_lung
LP0034_12	175	383547	0.015171815	14.90720693	0.280649165	0.2129	QS	39.54545455	Illumina	FMSEQ010	lung	522	Illumina_lung
LP0034_12	176	361625	0.014304655	14.90720693	0.280649165	0.2129	QS	39.54545455	Illumina	FMSEQ010	lung	522	Illumina_lung
LP0034_12	177	335450	0.013269261	14.90720693	0.280649165	0.2129	QS	39.54545455	Illumina	FMSEQ010	lung	522	Illumina_lung
LP0034_12	178	305078	0.012067848	14.90720693	0.280649165	0.2129	QS	39.54545455	Illumina	FMSEQ010	lung	522	Illumina_lung
LP0034_12	179	275821	0.010910541	14.90720693	0.280649165	0.2129	QS	39.54545455	Illumina	FMSEQ010	lung	522	Illumina_lung
LP0034_12	180	246858	0.009764863	14.90720693	0.280649165	0.2129	QS	39.54545455	Illumina	FMSEQ010	lung	522	Illumina_lung
LP0034_12	181	222068	0.008784255	14.90720693	0.280649165	0.2129	QS	39.54545455	Illumina	FMSEQ010	lung	522	Illumina_lung
LP0034_12	182	200509	0.007931454	14.90720693	0.280649165	0.2129	QS	39.54545455	Illumina	FMSEQ010	lung	522	Illumina_lung
LP0034_12	183	183464	0.007257212	14.90720693	0.280649165	0.2129	QS	39.54545455	Illumina	FMSEQ010	lung	522	Illumina_lung
LP0034_12	184	168723	0.006674108	14.90720693	0.280649165	0.2129	QS	39.54545455	Illumina	FMSEQ010	lung	522	Illumina_lung
LP0034_12	185	157858	0.006244326	14.90720693	0.280649165	0.2129	QS	39.54545455	Illumina	FMSEQ010	lung	522	Illumina_lung
LP0034_12	186	149161	0.005900302	14.90720693	0.280649165	0.2129	QS	39.54545455	Illumina	FMSEQ010	lung	522	Illumina_lung
LP0034_12	187	141071	0.005580289	14.90720693	0.280649165	0.2129	QS	39.54545455	Illumina	FMSEQ010	lung	522	Illumina_lung
LP0034_12	188	132165	0.005227998	14.90720693	0.280649165	0.2129	QS	39.54545455	Illumina	FMSEQ010	lung	522	Illumina_lung
LP0034_12	189	122224	0.004834766	14.90720693	0.280649165	0.2129	QS	39.54545455	Illumina	FMSEQ010	lung	522	Illumina_lung
LP0034_12	190	112230	0.004439437	14.90720693	0.280649165	0.2129	QS	39.54545455	Illumina	FMSEQ010	lung	522	Illumina_lung
LP0034_12	191	102307	0.004046917	14.90720693	0.280649165	0.2129	QS	39.54545455	Illumina	FMSEQ010	lung	522	Illumina_lung
LP0034_12	192	93617	0.00370317	14.90720693	0.280649165	0.2129	QS	39.54545455	Illumina	FMSEQ010	lung	522	Illumina_lung
LP0034_12	193	85380	0.003377342	14.90720693	0.280649165	0.2129	QS	39.54545455	Illumina	FMSEQ010	lung	522	Illumina_lung
LP0034_12	194	79477	0.00314384	14.90720693	0.280649165	0.2129	QS	39.54545455	Illumina	FMSEQ010	lung	522	Illumina_lung
LP0034_12	195	74127	0.002932212	14.90720693	0.280649165	0.2129	QS	39.54545455	Illumina	FMSEQ010	lung	522	Illumina_lung
LP0034_12	196	69356	0.002743487	14.90720693	0.280649165	0.2129	QS	39.54545455	Illumina	FMSEQ010	lung	522	Illumina_lung
LP0034_12	197	66773	0.002641313	14.90720693	0.280649165	0.2129	QS	39.54545455	Illumina	FMSEQ010	lung	522	Illumina_lung
LP0034_12	198	63551	0.002513861	14.90720693	0.280649165	0.2129	QS	39.54545455	Illumina	FMSEQ010	lung	522	Illumina_lung
LP0034_12	199	60252	0.002383364	14.90720693	0.280649165	0.2129	QS	39.54545455	Illumina	FMSEQ010	lung	522	Illumina_lung
LP0034_12	200	57103	0.0022588	14.90720693	0.280649165	0.2129	QS	39.54545455	Illumina	FMSEQ010	lung	522	Illumina_lung
LP0034_12	201	52888	0.002092069	14.90720693	0.280649165	0.2129	QS	39.54545455	Illumina	FMSEQ010	lung	522	Illumina_lung
LP0034_12	202	49508	0.001958368	14.90720693	0.280649165	0.2129	QS	39.54545455	Illumina	FMSEQ010	lung	522	Illumina_lung
LP0034_12	203	45952	0.001817705	14.90720693	0.280649165	0.2129	QS	39.54545455	Illumina	FMSEQ010	lung	522	Illumina_lung
LP0034_12	204	42466	0.001679811	14.90720693	0.280649165	0.2129	QS	39.54545455	Illumina	FMSEQ010	lung	522	Illumina_lung
LP0034_12	205	39632	0.001567707	14.90720693	0.280649165	0.2129	QS	39.54545455	Illumina	FMSEQ010	lung	522	Illumina_lung
LP0034_12	206	37323	0.001476371	14.90720693	0.280649165	0.2129	QS	39.54545455	Illumina	FMSEQ010	lung	522	Illumina_lung
LP0034_12	207	35083	0.001387764	14.90720693	0.280649165	0.2129	QS	39.54545455	Illumina	FMSEQ010	lung	522	Illumina_lung
LP0034_12	208	33512	0.001325621	14.90720693	0.280649165	0.2129	QS	39.54545455	Illumina	FMSEQ010	lung	522	Illumina_lung
LP0034_12	209	31777	0.00125699	14.90720693	0.280649165	0.2129	QS	39.54545455	Illumina	FMSEQ010	lung	522	Illumina_lung
LP0034_12	210	30122	0.001191524	14.90720693	0.280649165	0.2129	QS	39.54545455	Illumina	FMSEQ010	lung	522	Illumina_lung
LP0034_12	211	28036	0.001109009	14.90720693	0.280649165	0.2129	QS	39.54545455	Illumina	FMSEQ010	lung	522	Illumina_lung
LP0034_12	212	26609	0.001052562	14.90720693	0.280649165	0.2129	QS	39.54545455	Illumina	FMSEQ010	lung	522	Illumina_lung
LP0034_12	213	24360	0.000963599	14.90720693	0.280649165	0.2129	QS	39.54545455	Illumina	FMSEQ010	lung	522	Illumina_lung
LP0034_12	214	22126	0.000875229	14.90720693	0.280649165	0.2129	QS	39.54545455	Illumina	FMSEQ010	lung	522	Illumina_lung
LP0034_12	215	20710	0.000819217	14.90720693	0.280649165	0.2129	QS	39.54545455	Illumina	FMSEQ010	lung	522	Illumina_lung
LP0034_12	216	19255	0.000761662	14.90720693	0.280649165	0.2129	QS	39.54545455	Illumina	FMSEQ010	lung	522	Illumina_lung
LP0034_12	217	18037	0.000713482	14.90720693	0.280649165	0.2129	QS	39.54545455	Illumina	FMSEQ010	lung	522	Illumina_lung
LP0034_12	218	17293	0.000684052	14.90720693	0.280649165	0.2129	QS	39.54545455	Illumina	FMSEQ010	lung	522	Illumina_lung
LP0034_12	219	16125	0.00063785	14.90720693	0.280649165	0.2129	QS	39.54545455	Illumina	FMSEQ010	lung	522	Illumina_lung
LP0034_12	220	15412	0.000609646	14.90720693	0.280649165	0.2129	QS	39.54545455	Illumina	FMSEQ010	lung	522	Illumina_lung
LP0034_12	221	14853	0.000587534	14.90720693	0.280649165	0.2129	QS	39.54545455	Illumina	FMSEQ010	lung	522	Illumina_lung
LP0034_12	222	14021	0.000554623	14.90720693	0.280649165	0.2129	QS	39.54545455	Illumina	FMSEQ010	lung	522	Illumina_lung
LP0034_12	223	12939	0.000511823	14.90720693	0.280649165	0.2129	QS	39.54545455	Illumina	FMSEQ010	lung	522	Illumina_lung
LP0034_12	224	12000	0.000474679	14.90720693	0.280649165	0.2129	QS	39.54545455	Illumina	FMSEQ010	lung	522	Illumina_lung
LP0034_12	225	11021	0.000435953	14.90720693	0.280649165	0.2129	QS	39.54545455	Illumina	FMSEQ010	lung	522	Illumina_lung
LP0034_12	226	10341	0.000409055	14.90720693	0.280649165	0.2129	QS	39.54545455	Illumina	FMSEQ010	lung	522	Illumina_lung
LP0034_12	227	9729	0.000384846	14.90720693	0.280649165	0.2129	QS	39.54545455	Illumina	FMSEQ010	lung	522	Illumina_lung
LP0034_12	228	9320	0.000368668	14.90720693	0.280649165	0.2129	QS	39.54545455	Illumina	FMSEQ010	lung	522	Illumina_lung
LP0034_12	229	8952	0.000354111	14.90720693	0.280649165	0.2129	QS	39.54545455	Illumina	FMSEQ010	lung	522	Illumina_lung
LP0034_12	230	8828	0.000349206	14.90720693	0.280649165	0.2129	QS	39.54545455	Illumina	FMSEQ010	lung	522	Illumina_lung
LP0034_12	231	8562	0.000338684	14.90720693	0.280649165	0.2129	QS	39.54545455	Illumina	FMSEQ010	lung	522	Illumina_lung
LP0034_12	232	8094	0.000320171	14.90720693	0.280649165	0.2129	QS	39.54545455	Illumina	FMSEQ010	lung	522	Illumina_lung
LP0034_12	233	7801	0.000308581	14.90720693	0.280649165	0.2129	QS	39.54545455	Illumina	FMSEQ010	lung	522	Illumina_lung
LP0034_12	234	7513	0.000297189	14.90720693	0.280649165	0.2129	QS	39.54545455	Illumina	FMSEQ010	lung	522	Illumina_lung
LP0034_12	235	6974	0.000275868	14.90720693	0.280649165	0.2129	QS	39.54545455	Illumina	FMSEQ010	lung	522	Illumina_lung
LP0034_12	236	6746	0.000266849	14.90720693	0.280649165	0.2129	QS	39.54545455	Illumina	FMSEQ010	lung	522	Illumina_lung
LP0034_12	237	6482	0.000256406	14.90720693	0.280649165	0.2129	QS	39.54545455	Illumina	FMSEQ010	lung	522	Illumina_lung
LP0034_12	238	6266	0.000247862	14.90720693	0.280649165	0.2129	QS	39.54545455	Illumina	FMSEQ010	lung	522	Illumina_lung
LP0034_12	239	6425	0.000254151	14.90720693	0.280649165	0.2129	QS	39.54545455	Illumina	FMSEQ010	lung	522	Illumina_lung
LP0034_12	240	6351	0.000251224	14.90720693	0.280649165	0.2129	QS	39.54545455	Illumina	FMSEQ010	lung	522	Illumina_lung
LP0034_12	241	6399	0.000253123	14.90720693	0.280649165	0.2129	QS	39.54545455	Illumina	FMSEQ010	lung	522	Illumina_lung
LP0034_12	242	6290	0.000248811	14.90720693	0.280649165	0.2129	QS	39.54545455	Illumina	FMSEQ010	lung	522	Illumina_lung
LP0034_12	243	6238	0.000246754	14.90720693	0.280649165	0.2129	QS	39.54545455	Illumina	FMSEQ010	lung	522	Illumina_lung
LP0034_12	244	6029	0.000238487	14.90720693	0.280649165	0.2129	QS	39.54545455	Illumina	FMSEQ010	lung	522	Illumina_lung
LP0034_12	245	5945	0.000235164	14.90720693	0.280649165	0.2129	QS	39.54545455	Illumina	FMSEQ010	lung	522	Illumina_lung
LP0034_12	246	5941	0.000235006	14.90720693	0.280649165	0.2129	QS	39.54545455	Illumina	FMSEQ010	lung	522	Illumina_lung
LP0034_12	247	5796	0.00022927	14.90720693	0.280649165	0.2129	QS	39.54545455	Illumina	FMSEQ010	lung	522	Illumina_lung
LP0034_12	248	5946	0.000235204	14.90720693	0.280649165	0.2129	QS	39.54545455	Illumina	FMSEQ010	lung	522	Illumina_lung
LP0034_12	249	5742	0.000227134	14.90720693	0.280649165	0.2129	QS	39.54545455	Illumina	FMSEQ010	lung	522	Illumina_lung
LP0034_12	250	5918	0.000234096	14.90720693	0.280649165	0.2129	QS	39.54545455	Illumina	FMSEQ010	lung	522	Illumina_lung
LP0034_12	251	6028	0.000238447	14.90720693	0.280649165	0.2129	QS	39.54545455	Illumina	FMSEQ010	lung	522	Illumina_lung
LP0034_12	252	6161	0.000243708	14.90720693	0.280649165	0.2129	QS	39.54545455	Illumina	FMSEQ010	lung	522	Illumina_lung
LP0034_12	253	6112	0.00024177	14.90720693	0.280649165	0.2129	QS	39.54545455	Illumina	FMSEQ010	lung	522	Illumina_lung
LP0034_12	254	6076	0.000240346	14.90720693	0.280649165	0.2129	QS	39.54545455	Illumina	FMSEQ010	lung	522	Illumina_lung
LP0034_12	255	6214	0.000245805	14.90720693	0.280649165	0.2129	QS	39.54545455	Illumina	FMSEQ010	lung	522	Illumina_lung
LP0034_12	256	6044	0.00023908	14.90720693	0.280649165	0.2129	QS	39.54545455	Illumina	FMSEQ010	lung	522	Illumina_lung
LP0034_12	257	6142	0.000242957	14.90720693	0.280649165	0.2129	QS	39.54545455	Illumina	FMSEQ010	lung	522	Illumina_lung
LP0034_12	258	6221	0.000246082	14.90720693	0.280649165	0.2129	QS	39.54545455	Illumina	FMSEQ010	lung	522	Illumina_lung
LP0034_12	259	6225	0.00024624	14.90720693	0.280649165	0.2129	QS	39.54545455	Illumina	FMSEQ010	lung	522	Illumina_lung
LP0034_12	260	6328	0.000250314	14.90720693	0.280649165	0.2129	QS	39.54545455	Illumina	FMSEQ010	lung	522	Illumina_lung
LP0034_12	261	6634	0.000262418	14.90720693	0.280649165	0.2129	QS	39.54545455	Illumina	FMSEQ010	lung	522	Illumina_lung
LP0034_12	262	7591	0.000300274	14.90720693	0.280649165	0.2129	QS	39.54545455	Illumina	FMSEQ010	lung	522	Illumina_lung
LP0034_12	263	6876	0.000271991	14.90720693	0.280649165	0.2129	QS	39.54545455	Illumina	FMSEQ010	lung	522	Illumina_lung
LP0034_12	264	6700	0.000265029	14.90720693	0.280649165	0.2129	QS	39.54545455	Illumina	FMSEQ010	lung	522	Illumina_lung
LP0034_12	265	6749	0.000266967	14.90720693	0.280649165	0.2129	QS	39.54545455	Illumina	FMSEQ010	lung	522	Illumina_lung
LP0034_12	266	6570	0.000259887	14.90720693	0.280649165	0.2129	QS	39.54545455	Illumina	FMSEQ010	lung	522	Illumina_lung
LP0034_12	267	6400	0.000253162	14.90720693	0.280649165	0.2129	QS	39.54545455	Illumina	FMSEQ010	lung	522	Illumina_lung
LP0034_12	268	6478	0.000256248	14.90720693	0.280649165	0.2129	QS	39.54545455	Illumina	FMSEQ010	lung	522	Illumina_lung
LP0034_12	269	6558	0.000259412	14.90720693	0.280649165	0.2129	QS	39.54545455	Illumina	FMSEQ010	lung	522	Illumina_lung
LP0034_12	270	6960	0.000275314	14.90720693	0.280649165	0.2129	QS	39.54545455	Illumina	FMSEQ010	lung	522	Illumina_lung
LP0034_12	271	7319	0.000289515	14.90720693	0.280649165	0.2129	QS	39.54545455	Illumina	FMSEQ010	lung	522	Illumina_lung
LP0034_12	272	7615	0.000301224	14.90720693	0.280649165	0.2129	QS	39.54545455	Illumina	FMSEQ010	lung	522	Illumina_lung
LP0034_12	273	7902	0.000312576	14.90720693	0.280649165	0.2129	QS	39.54545455	Illumina	FMSEQ010	lung	522	Illumina_lung
LP0034_12	274	7954	0.000314633	14.90720693	0.280649165	0.2129	QS	39.54545455	Illumina	FMSEQ010	lung	522	Illumina_lung
LP0034_12	275	8313	0.000328834	14.90720693	0.280649165	0.2129	QS	39.54545455	Illumina	FMSEQ010	lung	522	Illumina_lung
LP0034_12	276	8174	0.000323336	14.90720693	0.280649165	0.2129	QS	39.54545455	Illumina	FMSEQ010	lung	522	Illumina_lung
LP0034_12	277	8236	0.000325788	14.90720693	0.280649165	0.2129	QS	39.54545455	Illumina	FMSEQ010	lung	522	Illumina_lung
LP0034_12	278	8397	0.000332157	14.90720693	0.280649165	0.2129	QS	39.54545455	Illumina	FMSEQ010	lung	522	Illumina_lung
LP0034_12	279	8601	0.000340226	14.90720693	0.280649165	0.2129	QS	39.54545455	Illumina	FMSEQ010	lung	522	Illumina_lung
LP0034_12	280	9013	0.000356524	14.90720693	0.280649165	0.2129	QS	39.54545455	Illumina	FMSEQ010	lung	522	Illumina_lung
LP0034_12	281	9396	0.000371674	14.90720693	0.280649165	0.2129	QS	39.54545455	Illumina	FMSEQ010	lung	522	Illumina_lung
LP0034_12	282	9881	0.000390859	14.90720693	0.280649165	0.2129	QS	39.54545455	Illumina	FMSEQ010	lung	522	Illumina_lung
LP0034_12	283	10083	0.000398849	14.90720693	0.280649165	0.2129	QS	39.54545455	Illumina	FMSEQ010	lung	522	Illumina_lung
LP0034_12	284	10034	0.000396911	14.90720693	0.280649165	0.2129	QS	39.54545455	Illumina	FMSEQ010	lung	522	Illumina_lung
LP0034_12	285	9975	0.000394577	14.90720693	0.280649165	0.2129	QS	39.54545455	Illumina	FMSEQ010	lung	522	Illumina_lung
LP0034_12	286	10280	0.000406642	14.90720693	0.280649165	0.2129	QS	39.54545455	Illumina	FMSEQ010	lung	522	Illumina_lung
LP0034_12	287	10805	0.000427409	14.90720693	0.280649165	0.2129	QS	39.54545455	Illumina	FMSEQ010	lung	522	Illumina_lung
LP0034_12	288	11029	0.00043627	14.90720693	0.280649165	0.2129	QS	39.54545455	Illumina	FMSEQ010	lung	522	Illumina_lung
LP0034_12	289	11446	0.000452765	14.90720693	0.280649165	0.2129	QS	39.54545455	Illumina	FMSEQ010	lung	522	Illumina_lung
LP0034_12	290	12142	0.000480296	14.90720693	0.280649165	0.2129	QS	39.54545455	Illumina	FMSEQ010	lung	522	Illumina_lung
LP0034_12	291	12412	0.000490977	14.90720693	0.280649165	0.2129	QS	39.54545455	Illumina	FMSEQ010	lung	522	Illumina_lung
LP0034_12	292	12721	0.000503199	14.90720693	0.280649165	0.2129	QS	39.54545455	Illumina	FMSEQ010	lung	522	Illumina_lung
LP0034_12	293	13103	0.00051831	14.90720693	0.280649165	0.2129	QS	39.54545455	Illumina	FMSEQ010	lung	522	Illumina_lung
LP0034_12	294	13048	0.000516135	14.90720693	0.280649165	0.2129	QS	39.54545455	Illumina	FMSEQ010	lung	522	Illumina_lung
LP0034_12	295	13314	0.000526657	14.90720693	0.280649165	0.2129	QS	39.54545455	Illumina	FMSEQ010	lung	522	Illumina_lung
LP0034_12	296	13696	0.000541767	14.90720693	0.280649165	0.2129	QS	39.54545455	Illumina	FMSEQ010	lung	522	Illumina_lung
LP0034_12	297	14319	0.000566411	14.90720693	0.280649165	0.2129	QS	39.54545455	Illumina	FMSEQ010	lung	522	Illumina_lung
LP0034_12	298	15042	0.00059501	14.90720693	0.280649165	0.2129	QS	39.54545455	Illumina	FMSEQ010	lung	522	Illumina_lung
LP0034_12	299	15483	0.000612455	14.90720693	0.280649165	0.2129	QS	39.54545455	Illumina	FMSEQ010	lung	522	Illumina_lung
LP0034_12	300	15855	0.00062717	14.90720693	0.280649165	0.2129	QS	39.54545455	Illumina	FMSEQ010	lung	522	Illumina_lung
LP0034_12	301	16027	0.000633974	14.90720693	0.280649165	0.2129	QS	39.54545455	Illumina	FMSEQ010	lung	522	Illumina_lung
LP0034_12	302	16163	0.000639353	14.90720693	0.280649165	0.2129	QS	39.54545455	Illumina	FMSEQ010	lung	522	Illumina_lung
LP0034_12	303	16189	0.000640382	14.90720693	0.280649165	0.2129	QS	39.54545455	Illumina	FMSEQ010	lung	522	Illumina_lung
LP0034_12	304	16238	0.00064232	14.90720693	0.280649165	0.2129	QS	39.54545455	Illumina	FMSEQ010	lung	522	Illumina_lung
LP0034_12	305	16780	0.00066376	14.90720693	0.280649165	0.2129	QS	39.54545455	Illumina	FMSEQ010	lung	522	Illumina_lung
LP0034_12	306	17033	0.000673768	14.90720693	0.280649165	0.2129	QS	39.54545455	Illumina	FMSEQ010	lung	522	Illumina_lung
LP0034_12	307	17238	0.000681877	14.90720693	0.280649165	0.2129	QS	39.54545455	Illumina	FMSEQ010	lung	522	Illumina_lung
LP0034_12	308	17912	0.000708538	14.90720693	0.280649165	0.2129	QS	39.54545455	Illumina	FMSEQ010	lung	522	Illumina_lung
LP0034_12	309	18127	0.000717042	14.90720693	0.280649165	0.2129	QS	39.54545455	Illumina	FMSEQ010	lung	522	Illumina_lung
LP0034_12	310	18000	0.000712019	14.90720693	0.280649165	0.2129	QS	39.54545455	Illumina	FMSEQ010	lung	522	Illumina_lung
LP0034_12	311	17919	0.000708815	14.90720693	0.280649165	0.2129	QS	39.54545455	Illumina	FMSEQ010	lung	522	Illumina_lung
LP0034_12	312	17899	0.000708024	14.90720693	0.280649165	0.2129	QS	39.54545455	Illumina	FMSEQ010	lung	522	Illumina_lung
LP0034_12	313	17595	0.000695998	14.90720693	0.280649165	0.2129	QS	39.54545455	Illumina	FMSEQ010	lung	522	Illumina_lung
LP0034_12	314	17892	0.000707747	14.90720693	0.280649165	0.2129	QS	39.54545455	Illumina	FMSEQ010	lung	522	Illumina_lung
LP0034_12	315	17093	0.000676141	14.90720693	0.280649165	0.2129	QS	39.54545455	Illumina	FMSEQ010	lung	522	Illumina_lung
LP0034_12	316	17127	0.000677486	14.90720693	0.280649165	0.2129	QS	39.54545455	Illumina	FMSEQ010	lung	522	Illumina_lung
LP0034_12	317	17075	0.000675429	14.90720693	0.280649165	0.2129	QS	39.54545455	Illumina	FMSEQ010	lung	522	Illumina_lung
LP0034_12	318	16752	0.000662652	14.90720693	0.280649165	0.2129	QS	39.54545455	Illumina	FMSEQ010	lung	522	Illumina_lung
LP0034_12	319	16848	0.00066645	14.90720693	0.280649165	0.2129	QS	39.54545455	Illumina	FMSEQ010	lung	522	Illumina_lung
LP0034_12	320	16648	0.000658538	14.90720693	0.280649165	0.2129	QS	39.54545455	Illumina	FMSEQ010	lung	522	Illumina_lung
LP0034_12	321	16611	0.000657075	14.90720693	0.280649165	0.2129	QS	39.54545455	Illumina	FMSEQ010	lung	522	Illumina_lung
LP0034_12	322	16206	0.000641054	14.90720693	0.280649165	0.2129	QS	39.54545455	Illumina	FMSEQ010	lung	522	Illumina_lung
LP0034_12	323	15848	0.000626893	14.90720693	0.280649165	0.2129	QS	39.54545455	Illumina	FMSEQ010	lung	522	Illumina_lung
LP0034_12	324	15680	0.000620247	14.90720693	0.280649165	0.2129	QS	39.54545455	Illumina	FMSEQ010	lung	522	Illumina_lung
LP0034_12	325	15233	0.000602566	14.90720693	0.280649165	0.2129	QS	39.54545455	Illumina	FMSEQ010	lung	522	Illumina_lung
LP0034_12	326	15055	0.000595525	14.90720693	0.280649165	0.2129	QS	39.54545455	Illumina	FMSEQ010	lung	522	Illumina_lung
LP0034_12	327	14382	0.000568903	14.90720693	0.280649165	0.2129	QS	39.54545455	Illumina	FMSEQ010	lung	522	Illumina_lung
LP0034_12	328	14600	0.000577526	14.90720693	0.280649165	0.2129	QS	39.54545455	Illumina	FMSEQ010	lung	522	Illumina_lung
LP0034_12	329	14348	0.000567558	14.90720693	0.280649165	0.2129	QS	39.54545455	Illumina	FMSEQ010	lung	522	Illumina_lung
LP0034_12	330	14147	0.000559607	14.90720693	0.280649165	0.2129	QS	39.54545455	Illumina	FMSEQ010	lung	522	Illumina_lung
LP0034_12	331	14170	0.000560517	14.90720693	0.280649165	0.2129	QS	39.54545455	Illumina	FMSEQ010	lung	522	Illumina_lung
LP0034_12	332	13967	0.000552487	14.90720693	0.280649165	0.2129	QS	39.54545455	Illumina	FMSEQ010	lung	522	Illumina_lung
LP0034_12	333	13739	0.000543468	14.90720693	0.280649165	0.2129	QS	39.54545455	Illumina	FMSEQ010	lung	522	Illumina_lung
LP0034_12	334	13640	0.000539552	14.90720693	0.280649165	0.2129	QS	39.54545455	Illumina	FMSEQ010	lung	522	Illumina_lung
LP0034_12	335	13162	0.000520644	14.90720693	0.280649165	0.2129	QS	39.54545455	Illumina	FMSEQ010	lung	522	Illumina_lung
LP0034_12	336	12750	0.000504347	14.90720693	0.280649165	0.2129	QS	39.54545455	Illumina	FMSEQ010	lung	522	Illumina_lung
LP0034_12	337	12603	0.000498532	14.90720693	0.280649165	0.2129	QS	39.54545455	Illumina	FMSEQ010	lung	522	Illumina_lung
LP0034_12	338	12141	0.000480257	14.90720693	0.280649165	0.2129	QS	39.54545455	Illumina	FMSEQ010	lung	522	Illumina_lung
LP0034_12	339	12248	0.000484489	14.90720693	0.280649165	0.2129	QS	39.54545455	Illumina	FMSEQ010	lung	522	Illumina_lung
LP0034_12	340	11891	0.000470368	14.90720693	0.280649165	0.2129	QS	39.54545455	Illumina	FMSEQ010	lung	522	Illumina_lung
LP0034_12	341	11921	0.000471554	14.90720693	0.280649165	0.2129	QS	39.54545455	Illumina	FMSEQ010	lung	522	Illumina_lung
LP0034_12	342	11801	0.000466807	14.90720693	0.280649165	0.2129	QS	39.54545455	Illumina	FMSEQ010	lung	522	Illumina_lung
LP0034_12	343	11953	0.00047282	14.90720693	0.280649165	0.2129	QS	39.54545455	Illumina	FMSEQ010	lung	522	Illumina_lung
LP0034_12	344	11727	0.00046388	14.90720693	0.280649165	0.2129	QS	39.54545455	Illumina	FMSEQ010	lung	522	Illumina_lung
LP0034_12	345	11426	0.000451974	14.90720693	0.280649165	0.2129	QS	39.54545455	Illumina	FMSEQ010	lung	522	Illumina_lung
LP0034_12	346	11059	0.000437456	14.90720693	0.280649165	0.2129	QS	39.54545455	Illumina	FMSEQ010	lung	522	Illumina_lung
LP0034_12	347	11090	0.000438683	14.90720693	0.280649165	0.2129	QS	39.54545455	Illumina	FMSEQ010	lung	522	Illumina_lung
LP0034_12	348	10626	0.000420328	14.90720693	0.280649165	0.2129	QS	39.54545455	Illumina	FMSEQ010	lung	522	Illumina_lung
LP0034_12	349	10765	0.000425827	14.90720693	0.280649165	0.2129	QS	39.54545455	Illumina	FMSEQ010	lung	522	Illumina_lung
LP0034_12	350	10453	0.000413485	14.90720693	0.280649165	0.2129	QS	39.54545455	Illumina	FMSEQ010	lung	522	Illumina_lung
LP0034_12	351	10643	0.000421001	14.90720693	0.280649165	0.2129	QS	39.54545455	Illumina	FMSEQ010	lung	522	Illumina_lung
LP0034_12	352	10436	0.000412813	14.90720693	0.280649165	0.2129	QS	39.54545455	Illumina	FMSEQ010	lung	522	Illumina_lung
LP0034_12	353	10414	0.000411942	14.90720693	0.280649165	0.2129	QS	39.54545455	Illumina	FMSEQ010	lung	522	Illumina_lung
LP0034_12	354	10140	0.000401104	14.90720693	0.280649165	0.2129	QS	39.54545455	Illumina	FMSEQ010	lung	522	Illumina_lung
LP0034_12	355	9972	0.000394458	14.90720693	0.280649165	0.2129	QS	39.54545455	Illumina	FMSEQ010	lung	522	Illumina_lung
LP0034_12	356	9757	0.000385954	14.90720693	0.280649165	0.2129	QS	39.54545455	Illumina	FMSEQ010	lung	522	Illumina_lung
LP0034_12	357	9455	0.000374008	14.90720693	0.280649165	0.2129	QS	39.54545455	Illumina	FMSEQ010	lung	522	Illumina_lung
LP0034_12	358	9415	0.000372425	14.90720693	0.280649165	0.2129	QS	39.54545455	Illumina	FMSEQ010	lung	522	Illumina_lung
LP0034_12	359	9164	0.000362497	14.90720693	0.280649165	0.2129	QS	39.54545455	Illumina	FMSEQ010	lung	522	Illumina_lung
LP0034_12	360	9142	0.000361626	14.90720693	0.280649165	0.2129	QS	39.54545455	Illumina	FMSEQ010	lung	522	Illumina_lung
LP0034_12	361	9062	0.000358462	14.90720693	0.280649165	0.2129	QS	39.54545455	Illumina	FMSEQ010	lung	522	Illumina_lung
LP0034_12	362	8987	0.000355495	14.90720693	0.280649165	0.2129	QS	39.54545455	Illumina	FMSEQ010	lung	522	Illumina_lung
LP0034_12	363	8720	0.000344934	14.90720693	0.280649165	0.2129	QS	39.54545455	Illumina	FMSEQ010	lung	522	Illumina_lung
LP0034_12	364	8424	0.000333225	14.90720693	0.280649165	0.2129	QS	39.54545455	Illumina	FMSEQ010	lung	522	Illumina_lung
LP0034_12	365	8394	0.000332038	14.90720693	0.280649165	0.2129	QS	39.54545455	Illumina	FMSEQ010	lung	522	Illumina_lung
LP0034_12	366	8062	0.000318905	14.90720693	0.280649165	0.2129	QS	39.54545455	Illumina	FMSEQ010	lung	522	Illumina_lung
LP0034_12	367	7883	0.000311825	14.90720693	0.280649165	0.2129	QS	39.54545455	Illumina	FMSEQ010	lung	522	Illumina_lung
LP0034_12	368	7746	0.000306405	14.90720693	0.280649165	0.2129	QS	39.54545455	Illumina	FMSEQ010	lung	522	Illumina_lung
LP0034_12	369	7545	0.000298455	14.90720693	0.280649165	0.2129	QS	39.54545455	Illumina	FMSEQ010	lung	522	Illumina_lung
LP0034_12	370	7192	0.000284491	14.90720693	0.280649165	0.2129	QS	39.54545455	Illumina	FMSEQ010	lung	522	Illumina_lung
LP0034_12	371	7329	0.00028991	14.90720693	0.280649165	0.2129	QS	39.54545455	Illumina	FMSEQ010	lung	522	Illumina_lung
LP0034_12	372	6988	0.000276422	14.90720693	0.280649165	0.2129	QS	39.54545455	Illumina	FMSEQ010	lung	522	Illumina_lung
LP0034_12	373	6903	0.000273059	14.90720693	0.280649165	0.2129	QS	39.54545455	Illumina	FMSEQ010	lung	522	Illumina_lung
LP0034_12	374	6651	0.000263091	14.90720693	0.280649165	0.2129	QS	39.54545455	Illumina	FMSEQ010	lung	522	Illumina_lung
LP0034_12	375	6369	0.000251936	14.90720693	0.280649165	0.2129	QS	39.54545455	Illumina	FMSEQ010	lung	522	Illumina_lung
LP0034_12	376	6068	0.000240029	14.90720693	0.280649165	0.2129	QS	39.54545455	Illumina	FMSEQ010	lung	522	Illumina_lung
LP0034_12	377	5927	0.000234452	14.90720693	0.280649165	0.2129	QS	39.54545455	Illumina	FMSEQ010	lung	522	Illumina_lung
LP0034_12	378	5649	0.000223455	14.90720693	0.280649165	0.2129	QS	39.54545455	Illumina	FMSEQ010	lung	522	Illumina_lung
LP0034_12	379	5503	0.00021768	14.90720693	0.280649165	0.2129	QS	39.54545455	Illumina	FMSEQ010	lung	522	Illumina_lung
LP0034_12	380	5420	0.000214397	14.90720693	0.280649165	0.2129	QS	39.54545455	Illumina	FMSEQ010	lung	522	Illumina_lung
LP0034_12	381	5220	0.000206485	14.90720693	0.280649165	0.2129	QS	39.54545455	Illumina	FMSEQ010	lung	522	Illumina_lung
LP0034_12	382	4964	0.000196359	14.90720693	0.280649165	0.2129	QS	39.54545455	Illumina	FMSEQ010	lung	522	Illumina_lung
LP0034_12	383	4885	0.000193234	14.90720693	0.280649165	0.2129	QS	39.54545455	Illumina	FMSEQ010	lung	522	Illumina_lung
LP0034_12	384	4755	0.000188092	14.90720693	0.280649165	0.2129	QS	39.54545455	Illumina	FMSEQ010	lung	522	Illumina_lung
LP0034_12	385	4443	0.00017575	14.90720693	0.280649165	0.2129	QS	39.54545455	Illumina	FMSEQ010	lung	522	Illumina_lung
LP0034_12	386	4168	0.000164872	14.90720693	0.280649165	0.2129	QS	39.54545455	Illumina	FMSEQ010	lung	522	Illumina_lung
LP0034_12	387	4131	0.000163408	14.90720693	0.280649165	0.2129	QS	39.54545455	Illumina	FMSEQ010	lung	522	Illumina_lung
LP0034_12	388	3636	0.000143828	14.90720693	0.280649165	0.2129	QS	39.54545455	Illumina	FMSEQ010	lung	522	Illumina_lung
LP0034_12	389	3652	0.000144461	14.90720693	0.280649165	0.2129	QS	39.54545455	Illumina	FMSEQ010	lung	522	Illumina_lung
LP0034_12	390	3743	0.00014806	14.90720693	0.280649165	0.2129	QS	39.54545455	Illumina	FMSEQ010	lung	522	Illumina_lung
LP0034_12	391	3490	0.000138053	14.90720693	0.280649165	0.2129	QS	39.54545455	Illumina	FMSEQ010	lung	522	Illumina_lung
LP0034_12	392	3309	0.000130893	14.90720693	0.280649165	0.2129	QS	39.54545455	Illumina	FMSEQ010	lung	522	Illumina_lung
LP0034_12	393	3273	0.000129469	14.90720693	0.280649165	0.2129	QS	39.54545455	Illumina	FMSEQ010	lung	522	Illumina_lung
LP0034_12	394	3144	0.000124366	14.90720693	0.280649165	0.2129	QS	39.54545455	Illumina	FMSEQ010	lung	522	Illumina_lung
LP0034_12	395	2940	0.000116296	14.90720693	0.280649165	0.2129	QS	39.54545455	Illumina	FMSEQ010	lung	522	Illumina_lung
LP0034_12	396	2796	0.0001106	14.90720693	0.280649165	0.2129	QS	39.54545455	Illumina	FMSEQ010	lung	522	Illumina_lung
LP0034_12	397	2755	0.000108978	14.90720693	0.280649165	0.2129	QS	39.54545455	Illumina	FMSEQ010	lung	522	Illumina_lung
LP0034_12	398	2535	0.000100276	14.90720693	0.280649165	0.2129	QS	39.54545455	Illumina	FMSEQ010	lung	522	Illumina_lung
LP0034_12	399	2410	9.53E-05	14.90720693	0.280649165	0.2129	QS	39.54545455	Illumina	FMSEQ010	lung	522	Illumina_lung
LP0034_12	400	2420	9.57E-05	14.90720693	0.280649165	0.2129	QS	39.54545455	Illumina	FMSEQ010	lung	522	Illumina_lung
LP0034_12	401	2282	9.03E-05	14.90720693	0.280649165	0.2129	QS	39.54545455	Illumina	FMSEQ010	lung	522	Illumina_lung
LP0034_12	402	2150	8.50E-05	14.90720693	0.280649165	0.2129	QS	39.54545455	Illumina	FMSEQ010	lung	522	Illumina_lung
LP0034_12	403	2099	8.30E-05	14.90720693	0.280649165	0.2129	QS	39.54545455	Illumina	FMSEQ010	lung	522	Illumina_lung
LP0034_12	404	2032	8.04E-05	14.90720693	0.280649165	0.2129	QS	39.54545455	Illumina	FMSEQ010	lung	522	Illumina_lung
LP0034_12	405	1973	7.80E-05	14.90720693	0.280649165	0.2129	QS	39.54545455	Illumina	FMSEQ010	lung	522	Illumina_lung
LP0034_12	406	1978	7.82E-05	14.90720693	0.280649165	0.2129	QS	39.54545455	Illumina	FMSEQ010	lung	522	Illumina_lung
LP0034_12	407	1850	7.32E-05	14.90720693	0.280649165	0.2129	QS	39.54545455	Illumina	FMSEQ010	lung	522	Illumina_lung
LP0034_12	408	1674	6.62E-05	14.90720693	0.280649165	0.2129	QS	39.54545455	Illumina	FMSEQ010	lung	522	Illumina_lung
LP0034_12	409	1636	6.47E-05	14.90720693	0.280649165	0.2129	QS	39.54545455	Illumina	FMSEQ010	lung	522	Illumina_lung
LP0034_12	410	1573	6.22E-05	14.90720693	0.280649165	0.2129	QS	39.54545455	Illumina	FMSEQ010	lung	522	Illumina_lung
LP0034_12	411	1582	6.26E-05	14.90720693	0.280649165	0.2129	QS	39.54545455	Illumina	FMSEQ010	lung	522	Illumina_lung
LP0034_12	412	1449	5.73E-05	14.90720693	0.280649165	0.2129	QS	39.54545455	Illumina	FMSEQ010	lung	522	Illumina_lung
LP0034_12	413	1451	5.74E-05	14.90720693	0.280649165	0.2129	QS	39.54545455	Illumina	FMSEQ010	lung	522	Illumina_lung
LP0034_12	414	1390	5.50E-05	14.90720693	0.280649165	0.2129	QS	39.54545455	Illumina	FMSEQ010	lung	522	Illumina_lung
LP0034_12	415	1326	5.25E-05	14.90720693	0.280649165	0.2129	QS	39.54545455	Illumina	FMSEQ010	lung	522	Illumina_lung
LP0034_12	416	1329	5.26E-05	14.90720693	0.280649165	0.2129	QS	39.54545455	Illumina	FMSEQ010	lung	522	Illumina_lung
LP0034_12	417	1316	5.21E-05	14.90720693	0.280649165	0.2129	QS	39.54545455	Illumina	FMSEQ010	lung	522	Illumina_lung
LP0034_12	418	1133	4.48E-05	14.90720693	0.280649165	0.2129	QS	39.54545455	Illumina	FMSEQ010	lung	522	Illumina_lung
LP0034_12	419	1174	4.64E-05	14.90720693	0.280649165	0.2129	QS	39.54545455	Illumina	FMSEQ010	lung	522	Illumina_lung
LP0034_12	420	1156	4.57E-05	14.90720693	0.280649165	0.2129	QS	39.54545455	Illumina	FMSEQ010	lung	522	Illumina_lung
LP0034_12	421	1140	4.51E-05	14.90720693	0.280649165	0.2129	QS	39.54545455	Illumina	FMSEQ010	lung	522	Illumina_lung
LP0034_12	422	1049	4.15E-05	14.90720693	0.280649165	0.2129	QS	39.54545455	Illumina	FMSEQ010	lung	522	Illumina_lung
LP0034_12	423	1022	4.04E-05	14.90720693	0.280649165	0.2129	QS	39.54545455	Illumina	FMSEQ010	lung	522	Illumina_lung
LP0034_12	424	1059	4.19E-05	14.90720693	0.280649165	0.2129	QS	39.54545455	Illumina	FMSEQ010	lung	522	Illumina_lung
LP0034_12	425	1010	4.00E-05	14.90720693	0.280649165	0.2129	QS	39.54545455	Illumina	FMSEQ010	lung	522	Illumina_lung
LP0034_12	426	1020	4.03E-05	14.90720693	0.280649165	0.2129	QS	39.54545455	Illumina	FMSEQ010	lung	522	Illumina_lung
LP0034_12	427	968	3.83E-05	14.90720693	0.280649165	0.2129	QS	39.54545455	Illumina	FMSEQ010	lung	522	Illumina_lung
LP0034_12	428	914	3.62E-05	14.90720693	0.280649165	0.2129	QS	39.54545455	Illumina	FMSEQ010	lung	522	Illumina_lung
LP0034_12	429	962	3.81E-05	14.90720693	0.280649165	0.2129	QS	39.54545455	Illumina	FMSEQ010	lung	522	Illumina_lung
LP0034_12	430	921	3.64E-05	14.90720693	0.280649165	0.2129	QS	39.54545455	Illumina	FMSEQ010	lung	522	Illumina_lung
LP0034_12	431	941	3.72E-05	14.90720693	0.280649165	0.2129	QS	39.54545455	Illumina	FMSEQ010	lung	522	Illumina_lung
LP0034_12	432	895	3.54E-05	14.90720693	0.280649165	0.2129	QS	39.54545455	Illumina	FMSEQ010	lung	522	Illumina_lung
LP0034_12	433	870	3.44E-05	14.90720693	0.280649165	0.2129	QS	39.54545455	Illumina	FMSEQ010	lung	522	Illumina_lung
LP0034_12	434	910	3.60E-05	14.90720693	0.280649165	0.2129	QS	39.54545455	Illumina	FMSEQ010	lung	522	Illumina_lung
LP0034_12	435	878	3.47E-05	14.90720693	0.280649165	0.2129	QS	39.54545455	Illumina	FMSEQ010	lung	522	Illumina_lung
LP0034_12	436	883	3.49E-05	14.90720693	0.280649165	0.2129	QS	39.54545455	Illumina	FMSEQ010	lung	522	Illumina_lung
LP0034_12	437	903	3.57E-05	14.90720693	0.280649165	0.2129	QS	39.54545455	Illumina	FMSEQ010	lung	522	Illumina_lung
LP0034_12	438	829	3.28E-05	14.90720693	0.280649165	0.2129	QS	39.54545455	Illumina	FMSEQ010	lung	522	Illumina_lung
LP0034_12	439	831	3.29E-05	14.90720693	0.280649165	0.2129	QS	39.54545455	Illumina	FMSEQ010	lung	522	Illumina_lung
LP0034_12	440	863	3.41E-05	14.90720693	0.280649165	0.2129	QS	39.54545455	Illumina	FMSEQ010	lung	522	Illumina_lung
LP0034_12	441	825	3.26E-05	14.90720693	0.280649165	0.2129	QS	39.54545455	Illumina	FMSEQ010	lung	522	Illumina_lung
LP0034_12	442	811	3.21E-05	14.90720693	0.280649165	0.2129	QS	39.54545455	Illumina	FMSEQ010	lung	522	Illumina_lung
LP0034_12	443	809	3.20E-05	14.90720693	0.280649165	0.2129	QS	39.54545455	Illumina	FMSEQ010	lung	522	Illumina_lung
LP0034_12	444	764	3.02E-05	14.90720693	0.280649165	0.2129	QS	39.54545455	Illumina	FMSEQ010	lung	522	Illumina_lung
LP0034_12	445	855	3.38E-05	14.90720693	0.280649165	0.2129	QS	39.54545455	Illumina	FMSEQ010	lung	522	Illumina_lung
LP0034_12	446	824	3.26E-05	14.90720693	0.280649165	0.2129	QS	39.54545455	Illumina	FMSEQ010	lung	522	Illumina_lung
LP0034_12	447	819	3.24E-05	14.90720693	0.280649165	0.2129	QS	39.54545455	Illumina	FMSEQ010	lung	522	Illumina_lung
LP0034_12	448	829	3.28E-05	14.90720693	0.280649165	0.2129	QS	39.54545455	Illumina	FMSEQ010	lung	522	Illumina_lung
LP0034_12	449	834	3.30E-05	14.90720693	0.280649165	0.2129	QS	39.54545455	Illumina	FMSEQ010	lung	522	Illumina_lung
LP0034_12	450	786	3.11E-05	14.90720693	0.280649165	0.2129	QS	39.54545455	Illumina	FMSEQ010	lung	522	Illumina_lung
LP0034_12	451	830	3.28E-05	14.90720693	0.280649165	0.2129	QS	39.54545455	Illumina	FMSEQ010	lung	522	Illumina_lung
LP0034_12	452	814	3.22E-05	14.90720693	0.280649165	0.2129	QS	39.54545455	Illumina	FMSEQ010	lung	522	Illumina_lung
LP0034_12	453	821	3.25E-05	14.90720693	0.280649165	0.2129	QS	39.54545455	Illumina	FMSEQ010	lung	522	Illumina_lung
LP0034_12	454	858	3.39E-05	14.90720693	0.280649165	0.2129	QS	39.54545455	Illumina	FMSEQ010	lung	522	Illumina_lung
LP0034_12	455	874	3.46E-05	14.90720693	0.280649165	0.2129	QS	39.54545455	Illumina	FMSEQ010	lung	522	Illumina_lung
LP0034_12	456	820	3.24E-05	14.90720693	0.280649165	0.2129	QS	39.54545455	Illumina	FMSEQ010	lung	522	Illumina_lung
LP0034_12	457	827	3.27E-05	14.90720693	0.280649165	0.2129	QS	39.54545455	Illumina	FMSEQ010	lung	522	Illumina_lung
LP0034_12	458	778	3.08E-05	14.90720693	0.280649165	0.2129	QS	39.54545455	Illumina	FMSEQ010	lung	522	Illumina_lung
LP0034_12	459	860	3.40E-05	14.90720693	0.280649165	0.2129	QS	39.54545455	Illumina	FMSEQ010	lung	522	Illumina_lung
LP0034_12	460	861	3.41E-05	14.90720693	0.280649165	0.2129	QS	39.54545455	Illumina	FMSEQ010	lung	522	Illumina_lung
LP0034_12	461	790	3.12E-05	14.90720693	0.280649165	0.2129	QS	39.54545455	Illumina	FMSEQ010	lung	522	Illumina_lung
LP0034_12	462	836	3.31E-05	14.90720693	0.280649165	0.2129	QS	39.54545455	Illumina	FMSEQ010	lung	522	Illumina_lung
LP0034_12	463	856	3.39E-05	14.90720693	0.280649165	0.2129	QS	39.54545455	Illumina	FMSEQ010	lung	522	Illumina_lung
LP0034_12	464	897	3.55E-05	14.90720693	0.280649165	0.2129	QS	39.54545455	Illumina	FMSEQ010	lung	522	Illumina_lung
LP0034_12	465	856	3.39E-05	14.90720693	0.280649165	0.2129	QS	39.54545455	Illumina	FMSEQ010	lung	522	Illumina_lung
LP0034_12	466	841	3.33E-05	14.90720693	0.280649165	0.2129	QS	39.54545455	Illumina	FMSEQ010	lung	522	Illumina_lung
LP0034_12	467	825	3.26E-05	14.90720693	0.280649165	0.2129	QS	39.54545455	Illumina	FMSEQ010	lung	522	Illumina_lung
LP0034_12	468	830	3.28E-05	14.90720693	0.280649165	0.2129	QS	39.54545455	Illumina	FMSEQ010	lung	522	Illumina_lung
LP0034_12	469	889	3.52E-05	14.90720693	0.280649165	0.2129	QS	39.54545455	Illumina	FMSEQ010	lung	522	Illumina_lung
LP0034_12	470	885	3.50E-05	14.90720693	0.280649165	0.2129	QS	39.54545455	Illumina	FMSEQ010	lung	522	Illumina_lung
LP0034_12	471	811	3.21E-05	14.90720693	0.280649165	0.2129	QS	39.54545455	Illumina	FMSEQ010	lung	522	Illumina_lung
LP0034_12	472	878	3.47E-05	14.90720693	0.280649165	0.2129	QS	39.54545455	Illumina	FMSEQ010	lung	522	Illumina_lung
LP0034_12	473	949	3.75E-05	14.90720693	0.280649165	0.2129	QS	39.54545455	Illumina	FMSEQ010	lung	522	Illumina_lung
LP0034_12	474	908	3.59E-05	14.90720693	0.280649165	0.2129	QS	39.54545455	Illumina	FMSEQ010	lung	522	Illumina_lung
LP0034_12	475	931	3.68E-05	14.90720693	0.280649165	0.2129	QS	39.54545455	Illumina	FMSEQ010	lung	522	Illumina_lung
LP0034_12	476	903	3.57E-05	14.90720693	0.280649165	0.2129	QS	39.54545455	Illumina	FMSEQ010	lung	522	Illumina_lung
LP0034_12	477	906	3.58E-05	14.90720693	0.280649165	0.2129	QS	39.54545455	Illumina	FMSEQ010	lung	522	Illumina_lung
LP0034_12	478	895	3.54E-05	14.90720693	0.280649165	0.2129	QS	39.54545455	Illumina	FMSEQ010	lung	522	Illumina_lung
LP0034_12	479	1018	4.03E-05	14.90720693	0.280649165	0.2129	QS	39.54545455	Illumina	FMSEQ010	lung	522	Illumina_lung
LP0034_12	480	980	3.88E-05	14.90720693	0.280649165	0.2129	QS	39.54545455	Illumina	FMSEQ010	lung	522	Illumina_lung
LP0034_12	481	1023	4.05E-05	14.90720693	0.280649165	0.2129	QS	39.54545455	Illumina	FMSEQ010	lung	522	Illumina_lung
LP0034_12	482	986	3.90E-05	14.90720693	0.280649165	0.2129	QS	39.54545455	Illumina	FMSEQ010	lung	522	Illumina_lung
LP0034_12	483	1039	4.11E-05	14.90720693	0.280649165	0.2129	QS	39.54545455	Illumina	FMSEQ010	lung	522	Illumina_lung
LP0034_12	484	984	3.89E-05	14.90720693	0.280649165	0.2129	QS	39.54545455	Illumina	FMSEQ010	lung	522	Illumina_lung
LP0034_12	485	988	3.91E-05	14.90720693	0.280649165	0.2129	QS	39.54545455	Illumina	FMSEQ010	lung	522	Illumina_lung
LP0034_12	486	1019	4.03E-05	14.90720693	0.280649165	0.2129	QS	39.54545455	Illumina	FMSEQ010	lung	522	Illumina_lung
LP0034_12	487	953	3.77E-05	14.90720693	0.280649165	0.2129	QS	39.54545455	Illumina	FMSEQ010	lung	522	Illumina_lung
LP0034_12	488	950	3.76E-05	14.90720693	0.280649165	0.2129	QS	39.54545455	Illumina	FMSEQ010	lung	522	Illumina_lung
LP0034_12	489	1035	4.09E-05	14.90720693	0.280649165	0.2129	QS	39.54545455	Illumina	FMSEQ010	lung	522	Illumina_lung
LP0034_12	490	1001	3.96E-05	14.90720693	0.280649165	0.2129	QS	39.54545455	Illumina	FMSEQ010	lung	522	Illumina_lung
LP0034_12	491	1040	4.11E-05	14.90720693	0.280649165	0.2129	QS	39.54545455	Illumina	FMSEQ010	lung	522	Illumina_lung
LP0034_12	492	976	3.86E-05	14.90720693	0.280649165	0.2129	QS	39.54545455	Illumina	FMSEQ010	lung	522	Illumina_lung
LP0034_12	493	990	3.92E-05	14.90720693	0.280649165	0.2129	QS	39.54545455	Illumina	FMSEQ010	lung	522	Illumina_lung
LP0034_12	494	939	3.71E-05	14.90720693	0.280649165	0.2129	QS	39.54545455	Illumina	FMSEQ010	lung	522	Illumina_lung
LP0034_12	495	964	3.81E-05	14.90720693	0.280649165	0.2129	QS	39.54545455	Illumina	FMSEQ010	lung	522	Illumina_lung
LP0034_12	496	1035	4.09E-05	14.90720693	0.280649165	0.2129	QS	39.54545455	Illumina	FMSEQ010	lung	522	Illumina_lung
LP0034_12	497	1006	3.98E-05	14.90720693	0.280649165	0.2129	QS	39.54545455	Illumina	FMSEQ010	lung	522	Illumina_lung
LP0034_12	498	1011	4.00E-05	14.90720693	0.280649165	0.2129	QS	39.54545455	Illumina	FMSEQ010	lung	522	Illumina_lung
LP0034_12	499	985	3.90E-05	14.90720693	0.280649165	0.2129	QS	39.54545455	Illumina	FMSEQ010	lung	522	Illumina_lung
LP0034_12	500	1016	4.02E-05	14.90720693	0.280649165	0.2129	QS	39.54545455	Illumina	FMSEQ010	lung	522	Illumina_lung
LP0034_12	501	1047	4.14E-05	14.90720693	0.280649165	0.2129	QS	39.54545455	Illumina	FMSEQ010	lung	522	Illumina_lung
LP0034_12	502	975	3.86E-05	14.90720693	0.280649165	0.2129	QS	39.54545455	Illumina	FMSEQ010	lung	522	Illumina_lung
LP0034_12	503	939	3.71E-05	14.90720693	0.280649165	0.2129	QS	39.54545455	Illumina	FMSEQ010	lung	522	Illumina_lung
LP0034_12	504	969	3.83E-05	14.90720693	0.280649165	0.2129	QS	39.54545455	Illumina	FMSEQ010	lung	522	Illumina_lung
LP0034_12	505	992	3.92E-05	14.90720693	0.280649165	0.2129	QS	39.54545455	Illumina	FMSEQ010	lung	522	Illumina_lung
LP0034_12	506	982	3.88E-05	14.90720693	0.280649165	0.2129	QS	39.54545455	Illumina	FMSEQ010	lung	522	Illumina_lung
LP0034_12	507	988	3.91E-05	14.90720693	0.280649165	0.2129	QS	39.54545455	Illumina	FMSEQ010	lung	522	Illumina_lung
LP0034_12	508	995	3.94E-05	14.90720693	0.280649165	0.2129	QS	39.54545455	Illumina	FMSEQ010	lung	522	Illumina_lung
LP0034_12	509	952	3.77E-05	14.90720693	0.280649165	0.2129	QS	39.54545455	Illumina	FMSEQ010	lung	522	Illumina_lung
LP0034_12	510	1004	3.97E-05	14.90720693	0.280649165	0.2129	QS	39.54545455	Illumina	FMSEQ010	lung	522	Illumina_lung
LP0034_12	511	966	3.82E-05	14.90720693	0.280649165	0.2129	QS	39.54545455	Illumina	FMSEQ010	lung	522	Illumina_lung
LP0034_12	512	982	3.88E-05	14.90720693	0.280649165	0.2129	QS	39.54545455	Illumina	FMSEQ010	lung	522	Illumina_lung
LP0034_12	513	918	3.63E-05	14.90720693	0.280649165	0.2129	QS	39.54545455	Illumina	FMSEQ010	lung	522	Illumina_lung
LP0034_12	514	898	3.55E-05	14.90720693	0.280649165	0.2129	QS	39.54545455	Illumina	FMSEQ010	lung	522	Illumina_lung
LP0034_12	515	951	3.76E-05	14.90720693	0.280649165	0.2129	QS	39.54545455	Illumina	FMSEQ010	lung	522	Illumina_lung
LP0034_12	516	958	3.79E-05	14.90720693	0.280649165	0.2129	QS	39.54545455	Illumina	FMSEQ010	lung	522	Illumina_lung
LP0034_12	517	943	3.73E-05	14.90720693	0.280649165	0.2129	QS	39.54545455	Illumina	FMSEQ010	lung	522	Illumina_lung
LP0034_12	518	962	3.81E-05	14.90720693	0.280649165	0.2129	QS	39.54545455	Illumina	FMSEQ010	lung	522	Illumina_lung
LP0034_12	519	969	3.83E-05	14.90720693	0.280649165	0.2129	QS	39.54545455	Illumina	FMSEQ010	lung	522	Illumina_lung
LP0034_12	520	984	3.89E-05	14.90720693	0.280649165	0.2129	QS	39.54545455	Illumina	FMSEQ010	lung	522	Illumina_lung
LP0034_12	521	994	3.93E-05	14.90720693	0.280649165	0.2129	QS	39.54545455	Illumina	FMSEQ010	lung	522	Illumina_lung
LP0034_12	522	935	3.70E-05	14.90720693	0.280649165	0.2129	QS	39.54545455	Illumina	FMSEQ010	lung	522	Illumina_lung
LP0034_12	523	936	3.70E-05	14.90720693	0.280649165	0.2129	QS	39.54545455	Illumina	FMSEQ010	lung	522	Illumina_lung
LP0034_12	524	984	3.89E-05	14.90720693	0.280649165	0.2129	QS	39.54545455	Illumina	FMSEQ010	lung	522	Illumina_lung
LP0034_12	525	912	3.61E-05	14.90720693	0.280649165	0.2129	QS	39.54545455	Illumina	FMSEQ010	lung	522	Illumina_lung
LP0034_12	526	963	3.81E-05	14.90720693	0.280649165	0.2129	QS	39.54545455	Illumina	FMSEQ010	lung	522	Illumina_lung
LP0034_12	527	1000	3.96E-05	14.90720693	0.280649165	0.2129	QS	39.54545455	Illumina	FMSEQ010	lung	522	Illumina_lung
LP0034_12	528	897	3.55E-05	14.90720693	0.280649165	0.2129	QS	39.54545455	Illumina	FMSEQ010	lung	522	Illumina_lung
LP0034_12	529	928	3.67E-05	14.90720693	0.280649165	0.2129	QS	39.54545455	Illumina	FMSEQ010	lung	522	Illumina_lung
LP0034_12	530	958	3.79E-05	14.90720693	0.280649165	0.2129	QS	39.54545455	Illumina	FMSEQ010	lung	522	Illumina_lung
LP0034_12	531	921	3.64E-05	14.90720693	0.280649165	0.2129	QS	39.54545455	Illumina	FMSEQ010	lung	522	Illumina_lung
LP0034_12	532	903	3.57E-05	14.90720693	0.280649165	0.2129	QS	39.54545455	Illumina	FMSEQ010	lung	522	Illumina_lung
LP0034_12	533	881	3.48E-05	14.90720693	0.280649165	0.2129	QS	39.54545455	Illumina	FMSEQ010	lung	522	Illumina_lung
LP0034_12	534	919	3.64E-05	14.90720693	0.280649165	0.2129	QS	39.54545455	Illumina	FMSEQ010	lung	522	Illumina_lung
LP0034_12	535	868	3.43E-05	14.90720693	0.280649165	0.2129	QS	39.54545455	Illumina	FMSEQ010	lung	522	Illumina_lung
LP0034_12	536	891	3.52E-05	14.90720693	0.280649165	0.2129	QS	39.54545455	Illumina	FMSEQ010	lung	522	Illumina_lung
LP0034_12	537	906	3.58E-05	14.90720693	0.280649165	0.2129	QS	39.54545455	Illumina	FMSEQ010	lung	522	Illumina_lung
LP0034_12	538	840	3.32E-05	14.90720693	0.280649165	0.2129	QS	39.54545455	Illumina	FMSEQ010	lung	522	Illumina_lung
LP0034_12	539	890	3.52E-05	14.90720693	0.280649165	0.2129	QS	39.54545455	Illumina	FMSEQ010	lung	522	Illumina_lung
LP0034_12	540	835	3.30E-05	14.90720693	0.280649165	0.2129	QS	39.54545455	Illumina	FMSEQ010	lung	522	Illumina_lung
LP0034_12	541	859	3.40E-05	14.90720693	0.280649165	0.2129	QS	39.54545455	Illumina	FMSEQ010	lung	522	Illumina_lung
LP0034_12	542	825	3.26E-05	14.90720693	0.280649165	0.2129	QS	39.54545455	Illumina	FMSEQ010	lung	522	Illumina_lung
LP0034_12	543	874	3.46E-05	14.90720693	0.280649165	0.2129	QS	39.54545455	Illumina	FMSEQ010	lung	522	Illumina_lung
LP0034_12	544	840	3.32E-05	14.90720693	0.280649165	0.2129	QS	39.54545455	Illumina	FMSEQ010	lung	522	Illumina_lung
LP0034_12	545	845	3.34E-05	14.90720693	0.280649165	0.2129	QS	39.54545455	Illumina	FMSEQ010	lung	522	Illumina_lung
LP0034_12	546	848	3.35E-05	14.90720693	0.280649165	0.2129	QS	39.54545455	Illumina	FMSEQ010	lung	522	Illumina_lung
LP0034_12	547	774	3.06E-05	14.90720693	0.280649165	0.2129	QS	39.54545455	Illumina	FMSEQ010	lung	522	Illumina_lung
LP0034_12	548	832	3.29E-05	14.90720693	0.280649165	0.2129	QS	39.54545455	Illumina	FMSEQ010	lung	522	Illumina_lung
LP0034_12	549	780	3.09E-05	14.90720693	0.280649165	0.2129	QS	39.54545455	Illumina	FMSEQ010	lung	522	Illumina_lung
LP0034_12	550	834	3.30E-05	14.90720693	0.280649165	0.2129	QS	39.54545455	Illumina	FMSEQ010	lung	522	Illumina_lung
LP0034_12	551	779	3.08E-05	14.90720693	0.280649165	0.2129	QS	39.54545455	Illumina	FMSEQ010	lung	522	Illumina_lung
LP0034_12	552	735	2.91E-05	14.90720693	0.280649165	0.2129	QS	39.54545455	Illumina	FMSEQ010	lung	522	Illumina_lung
LP0034_12	553	739	2.92E-05	14.90720693	0.280649165	0.2129	QS	39.54545455	Illumina	FMSEQ010	lung	522	Illumina_lung
LP0034_12	554	715	2.83E-05	14.90720693	0.280649165	0.2129	QS	39.54545455	Illumina	FMSEQ010	lung	522	Illumina_lung
LP0034_12	555	745	2.95E-05	14.90720693	0.280649165	0.2129	QS	39.54545455	Illumina	FMSEQ010	lung	522	Illumina_lung
LP0034_12	556	717	2.84E-05	14.90720693	0.280649165	0.2129	QS	39.54545455	Illumina	FMSEQ010	lung	522	Illumina_lung
LP0034_12	557	745	2.95E-05	14.90720693	0.280649165	0.2129	QS	39.54545455	Illumina	FMSEQ010	lung	522	Illumina_lung
LP0034_12	558	676	2.67E-05	14.90720693	0.280649165	0.2129	QS	39.54545455	Illumina	FMSEQ010	lung	522	Illumina_lung
LP0034_12	559	698	2.76E-05	14.90720693	0.280649165	0.2129	QS	39.54545455	Illumina	FMSEQ010	lung	522	Illumina_lung
LP0034_12	560	704	2.78E-05	14.90720693	0.280649165	0.2129	QS	39.54545455	Illumina	FMSEQ010	lung	522	Illumina_lung
LP0034_12	561	697	2.76E-05	14.90720693	0.280649165	0.2129	QS	39.54545455	Illumina	FMSEQ010	lung	522	Illumina_lung
LP0034_12	562	654	2.59E-05	14.90720693	0.280649165	0.2129	QS	39.54545455	Illumina	FMSEQ010	lung	522	Illumina_lung
LP0034_12	563	622	2.46E-05	14.90720693	0.280649165	0.2129	QS	39.54545455	Illumina	FMSEQ010	lung	522	Illumina_lung
LP0034_12	564	670	2.65E-05	14.90720693	0.280649165	0.2129	QS	39.54545455	Illumina	FMSEQ010	lung	522	Illumina_lung
LP0034_12	565	601	2.38E-05	14.90720693	0.280649165	0.2129	QS	39.54545455	Illumina	FMSEQ010	lung	522	Illumina_lung
LP0034_12	566	579	2.29E-05	14.90720693	0.280649165	0.2129	QS	39.54545455	Illumina	FMSEQ010	lung	522	Illumina_lung
LP0034_12	567	576	2.28E-05	14.90720693	0.280649165	0.2129	QS	39.54545455	Illumina	FMSEQ010	lung	522	Illumina_lung
LP0034_12	568	595	2.35E-05	14.90720693	0.280649165	0.2129	QS	39.54545455	Illumina	FMSEQ010	lung	522	Illumina_lung
LP0034_12	569	584	2.31E-05	14.90720693	0.280649165	0.2129	QS	39.54545455	Illumina	FMSEQ010	lung	522	Illumina_lung
LP0034_12	570	558	2.21E-05	14.90720693	0.280649165	0.2129	QS	39.54545455	Illumina	FMSEQ010	lung	522	Illumina_lung
LP0034_12	571	503	1.99E-05	14.90720693	0.280649165	0.2129	QS	39.54545455	Illumina	FMSEQ010	lung	522	Illumina_lung
LP0034_12	572	555	2.20E-05	14.90720693	0.280649165	0.2129	QS	39.54545455	Illumina	FMSEQ010	lung	522	Illumina_lung
LP0034_12	573	534	2.11E-05	14.90720693	0.280649165	0.2129	QS	39.54545455	Illumina	FMSEQ010	lung	522	Illumina_lung
LP0034_12	574	545	2.16E-05	14.90720693	0.280649165	0.2129	QS	39.54545455	Illumina	FMSEQ010	lung	522	Illumina_lung
LP0034_12	575	528	2.09E-05	14.90720693	0.280649165	0.2129	QS	39.54545455	Illumina	FMSEQ010	lung	522	Illumina_lung
LP0034_12	576	483	1.91E-05	14.90720693	0.280649165	0.2129	QS	39.54545455	Illumina	FMSEQ010	lung	522	Illumina_lung
LP0034_12	577	455	1.80E-05	14.90720693	0.280649165	0.2129	QS	39.54545455	Illumina	FMSEQ010	lung	522	Illumina_lung
LP0034_12	578	433	1.71E-05	14.90720693	0.280649165	0.2129	QS	39.54545455	Illumina	FMSEQ010	lung	522	Illumina_lung
LP0034_12	579	459	1.82E-05	14.90720693	0.280649165	0.2129	QS	39.54545455	Illumina	FMSEQ010	lung	522	Illumina_lung
LP0034_12	580	419	1.66E-05	14.90720693	0.280649165	0.2129	QS	39.54545455	Illumina	FMSEQ010	lung	522	Illumina_lung
LP0034_12	581	424	1.68E-05	14.90720693	0.280649165	0.2129	QS	39.54545455	Illumina	FMSEQ010	lung	522	Illumina_lung
LP0034_12	582	425	1.68E-05	14.90720693	0.280649165	0.2129	QS	39.54545455	Illumina	FMSEQ010	lung	522	Illumina_lung
LP0034_12	583	364	1.44E-05	14.90720693	0.280649165	0.2129	QS	39.54545455	Illumina	FMSEQ010	lung	522	Illumina_lung
LP0034_12	584	397	1.57E-05	14.90720693	0.280649165	0.2129	QS	39.54545455	Illumina	FMSEQ010	lung	522	Illumina_lung
LP0034_12	585	376	1.49E-05	14.90720693	0.280649165	0.2129	QS	39.54545455	Illumina	FMSEQ010	lung	522	Illumina_lung
LP0034_12	586	359	1.42E-05	14.90720693	0.280649165	0.2129	QS	39.54545455	Illumina	FMSEQ010	lung	522	Illumina_lung
LP0034_12	587	330	1.31E-05	14.90720693	0.280649165	0.2129	QS	39.54545455	Illumina	FMSEQ010	lung	522	Illumina_lung
LP0034_12	588	353	1.40E-05	14.90720693	0.280649165	0.2129	QS	39.54545455	Illumina	FMSEQ010	lung	522	Illumina_lung
LP0034_12	589	331	1.31E-05	14.90720693	0.280649165	0.2129	QS	39.54545455	Illumina	FMSEQ010	lung	522	Illumina_lung
LP0034_12	590	336	1.33E-05	14.90720693	0.280649165	0.2129	QS	39.54545455	Illumina	FMSEQ010	lung	522	Illumina_lung
LP0034_12	591	306	1.21E-05	14.90720693	0.280649165	0.2129	QS	39.54545455	Illumina	FMSEQ010	lung	522	Illumina_lung
LP0034_12	592	292	1.16E-05	14.90720693	0.280649165	0.2129	QS	39.54545455	Illumina	FMSEQ010	lung	522	Illumina_lung
LP0034_12	593	323	1.28E-05	14.90720693	0.280649165	0.2129	QS	39.54545455	Illumina	FMSEQ010	lung	522	Illumina_lung
LP0034_12	594	299	1.18E-05	14.90720693	0.280649165	0.2129	QS	39.54545455	Illumina	FMSEQ010	lung	522	Illumina_lung
LP0034_12	595	273	1.08E-05	14.90720693	0.280649165	0.2129	QS	39.54545455	Illumina	FMSEQ010	lung	522	Illumina_lung
LP0034_12	596	253	1.00E-05	14.90720693	0.280649165	0.2129	QS	39.54545455	Illumina	FMSEQ010	lung	522	Illumina_lung
LP0034_12	597	263	1.04E-05	14.90720693	0.280649165	0.2129	QS	39.54545455	Illumina	FMSEQ010	lung	522	Illumina_lung
LP0034_12	598	264	1.04E-05	14.90720693	0.280649165	0.2129	QS	39.54545455	Illumina	FMSEQ010	lung	522	Illumina_lung
LP0034_12	599	254	1.00E-05	14.90720693	0.280649165	0.2129	QS	39.54545455	Illumina	FMSEQ010	lung	522	Illumina_lung
LP0034_12	600	251	9.93E-06	14.90720693	0.280649165	0.2129	QS	39.54545455	Illumina	FMSEQ010	lung	522	Illumina_lung
LP0034_12	601	270	1.07E-05	14.90720693	0.280649165	0.2129	QS	39.54545455	Illumina	FMSEQ010	lung	522	Illumina_lung
LP0034_12	602	241	9.53E-06	14.90720693	0.280649165	0.2129	QS	39.54545455	Illumina	FMSEQ010	lung	522	Illumina_lung
LP0034_12	603	248	9.81E-06	14.90720693	0.280649165	0.2129	QS	39.54545455	Illumina	FMSEQ010	lung	522	Illumina_lung
LP0034_12	604	221	8.74E-06	14.90720693	0.280649165	0.2129	QS	39.54545455	Illumina	FMSEQ010	lung	522	Illumina_lung
LP0034_12	605	211	8.35E-06	14.90720693	0.280649165	0.2129	QS	39.54545455	Illumina	FMSEQ010	lung	522	Illumina_lung
LP0034_12	606	222	8.78E-06	14.90720693	0.280649165	0.2129	QS	39.54545455	Illumina	FMSEQ010	lung	522	Illumina_lung
LP0034_12	607	196	7.75E-06	14.90720693	0.280649165	0.2129	QS	39.54545455	Illumina	FMSEQ010	lung	522	Illumina_lung
LP0034_12	608	246	9.73E-06	14.90720693	0.280649165	0.2129	QS	39.54545455	Illumina	FMSEQ010	lung	522	Illumina_lung
LP0034_12	609	215	8.50E-06	14.90720693	0.280649165	0.2129	QS	39.54545455	Illumina	FMSEQ010	lung	522	Illumina_lung
LP0034_12	610	182	7.20E-06	14.90720693	0.280649165	0.2129	QS	39.54545455	Illumina	FMSEQ010	lung	522	Illumina_lung
LP0034_12	611	193	7.63E-06	14.90720693	0.280649165	0.2129	QS	39.54545455	Illumina	FMSEQ010	lung	522	Illumina_lung
LP0034_12	612	181	7.16E-06	14.90720693	0.280649165	0.2129	QS	39.54545455	Illumina	FMSEQ010	lung	522	Illumina_lung
LP0034_12	613	159	6.29E-06	14.90720693	0.280649165	0.2129	QS	39.54545455	Illumina	FMSEQ010	lung	522	Illumina_lung
LP0034_12	614	139	5.50E-06	14.90720693	0.280649165	0.2129	QS	39.54545455	Illumina	FMSEQ010	lung	522	Illumina_lung
LP0034_12	615	156	6.17E-06	14.90720693	0.280649165	0.2129	QS	39.54545455	Illumina	FMSEQ010	lung	522	Illumina_lung
LP0034_12	616	169	6.69E-06	14.90720693	0.280649165	0.2129	QS	39.54545455	Illumina	FMSEQ010	lung	522	Illumina_lung
LP0034_12	617	148	5.85E-06	14.90720693	0.280649165	0.2129	QS	39.54545455	Illumina	FMSEQ010	lung	522	Illumina_lung
LP0034_12	618	155	6.13E-06	14.90720693	0.280649165	0.2129	QS	39.54545455	Illumina	FMSEQ010	lung	522	Illumina_lung
LP0034_12	619	167	6.61E-06	14.90720693	0.280649165	0.2129	QS	39.54545455	Illumina	FMSEQ010	lung	522	Illumina_lung
LP0034_12	620	163	6.45E-06	14.90720693	0.280649165	0.2129	QS	39.54545455	Illumina	FMSEQ010	lung	522	Illumina_lung
LP0034_12	621	164	6.49E-06	14.90720693	0.280649165	0.2129	QS	39.54545455	Illumina	FMSEQ010	lung	522	Illumina_lung
LP0034_12	622	156	6.17E-06	14.90720693	0.280649165	0.2129	QS	39.54545455	Illumina	FMSEQ010	lung	522	Illumina_lung
LP0034_12	623	161	6.37E-06	14.90720693	0.280649165	0.2129	QS	39.54545455	Illumina	FMSEQ010	lung	522	Illumina_lung
LP0034_12	624	152	6.01E-06	14.90720693	0.280649165	0.2129	QS	39.54545455	Illumina	FMSEQ010	lung	522	Illumina_lung
LP0034_12	625	161	6.37E-06	14.90720693	0.280649165	0.2129	QS	39.54545455	Illumina	FMSEQ010	lung	522	Illumina_lung
LP0034_12	626	148	5.85E-06	14.90720693	0.280649165	0.2129	QS	39.54545455	Illumina	FMSEQ010	lung	522	Illumina_lung
LP0034_12	627	134	5.30E-06	14.90720693	0.280649165	0.2129	QS	39.54545455	Illumina	FMSEQ010	lung	522	Illumina_lung
LP0034_12	628	131	5.18E-06	14.90720693	0.280649165	0.2129	QS	39.54545455	Illumina	FMSEQ010	lung	522	Illumina_lung
LP0034_12	629	150	5.93E-06	14.90720693	0.280649165	0.2129	QS	39.54545455	Illumina	FMSEQ010	lung	522	Illumina_lung
LP0034_12	630	130	5.14E-06	14.90720693	0.280649165	0.2129	QS	39.54545455	Illumina	FMSEQ010	lung	522	Illumina_lung
LP0034_12	631	153	6.05E-06	14.90720693	0.280649165	0.2129	QS	39.54545455	Illumina	FMSEQ010	lung	522	Illumina_lung
LP0034_12	632	145	5.74E-06	14.90720693	0.280649165	0.2129	QS	39.54545455	Illumina	FMSEQ010	lung	522	Illumina_lung
LP0034_12	633	139	5.50E-06	14.90720693	0.280649165	0.2129	QS	39.54545455	Illumina	FMSEQ010	lung	522	Illumina_lung
LP0034_12	634	129	5.10E-06	14.90720693	0.280649165	0.2129	QS	39.54545455	Illumina	FMSEQ010	lung	522	Illumina_lung
LP0034_12	635	135	5.34E-06	14.90720693	0.280649165	0.2129	QS	39.54545455	Illumina	FMSEQ010	lung	522	Illumina_lung
LP0034_12	636	164	6.49E-06	14.90720693	0.280649165	0.2129	QS	39.54545455	Illumina	FMSEQ010	lung	522	Illumina_lung
LP0034_12	637	126	4.98E-06	14.90720693	0.280649165	0.2129	QS	39.54545455	Illumina	FMSEQ010	lung	522	Illumina_lung
LP0034_12	638	133	5.26E-06	14.90720693	0.280649165	0.2129	QS	39.54545455	Illumina	FMSEQ010	lung	522	Illumina_lung
LP0034_12	639	158	6.25E-06	14.90720693	0.280649165	0.2129	QS	39.54545455	Illumina	FMSEQ010	lung	522	Illumina_lung
LP0034_12	640	137	5.42E-06	14.90720693	0.280649165	0.2129	QS	39.54545455	Illumina	FMSEQ010	lung	522	Illumina_lung
LP0034_12	641	130	5.14E-06	14.90720693	0.280649165	0.2129	QS	39.54545455	Illumina	FMSEQ010	lung	522	Illumina_lung
LP0034_12	642	104	4.11E-06	14.90720693	0.280649165	0.2129	QS	39.54545455	Illumina	FMSEQ010	lung	522	Illumina_lung
LP0034_12	643	122	4.83E-06	14.90720693	0.280649165	0.2129	QS	39.54545455	Illumina	FMSEQ010	lung	522	Illumina_lung
LP0034_12	644	117	4.63E-06	14.90720693	0.280649165	0.2129	QS	39.54545455	Illumina	FMSEQ010	lung	522	Illumina_lung
LP0034_12	645	118	4.67E-06	14.90720693	0.280649165	0.2129	QS	39.54545455	Illumina	FMSEQ010	lung	522	Illumina_lung
LP0034_12	646	111	4.39E-06	14.90720693	0.280649165	0.2129	QS	39.54545455	Illumina	FMSEQ010	lung	522	Illumina_lung
LP0034_12	647	124	4.91E-06	14.90720693	0.280649165	0.2129	QS	39.54545455	Illumina	FMSEQ010	lung	522	Illumina_lung
LP0034_12	648	132	5.22E-06	14.90720693	0.280649165	0.2129	QS	39.54545455	Illumina	FMSEQ010	lung	522	Illumina_lung
LP0034_12	649	138	5.46E-06	14.90720693	0.280649165	0.2129	QS	39.54545455	Illumina	FMSEQ010	lung	522	Illumina_lung
LP0034_12	650	119	4.71E-06	14.90720693	0.280649165	0.2129	QS	39.54545455	Illumina	FMSEQ010	lung	522	Illumina_lung
LP0034_12	651	111	4.39E-06	14.90720693	0.280649165	0.2129	QS	39.54545455	Illumina	FMSEQ010	lung	522	Illumina_lung
LP0034_12	652	134	5.30E-06	14.90720693	0.280649165	0.2129	QS	39.54545455	Illumina	FMSEQ010	lung	522	Illumina_lung
LP0034_12	653	126	4.98E-06	14.90720693	0.280649165	0.2129	QS	39.54545455	Illumina	FMSEQ010	lung	522	Illumina_lung
LP0034_12	654	106	4.19E-06	14.90720693	0.280649165	0.2129	QS	39.54545455	Illumina	FMSEQ010	lung	522	Illumina_lung
LP0034_12	655	131	5.18E-06	14.90720693	0.280649165	0.2129	QS	39.54545455	Illumina	FMSEQ010	lung	522	Illumina_lung
LP0034_12	656	116	4.59E-06	14.90720693	0.280649165	0.2129	QS	39.54545455	Illumina	FMSEQ010	lung	522	Illumina_lung
LP0034_12	657	106	4.19E-06	14.90720693	0.280649165	0.2129	QS	39.54545455	Illumina	FMSEQ010	lung	522	Illumina_lung
LP0034_12	658	126	4.98E-06	14.90720693	0.280649165	0.2129	QS	39.54545455	Illumina	FMSEQ010	lung	522	Illumina_lung
LP0034_12	659	138	5.46E-06	14.90720693	0.280649165	0.2129	QS	39.54545455	Illumina	FMSEQ010	lung	522	Illumina_lung
LP0034_12	660	108	4.27E-06	14.90720693	0.280649165	0.2129	QS	39.54545455	Illumina	FMSEQ010	lung	522	Illumina_lung
LP0034_12	661	114	4.51E-06	14.90720693	0.280649165	0.2129	QS	39.54545455	Illumina	FMSEQ010	lung	522	Illumina_lung
LP0034_12	662	132	5.22E-06	14.90720693	0.280649165	0.2129	QS	39.54545455	Illumina	FMSEQ010	lung	522	Illumina_lung
LP0034_12	663	129	5.10E-06	14.90720693	0.280649165	0.2129	QS	39.54545455	Illumina	FMSEQ010	lung	522	Illumina_lung
LP0034_12	664	109	4.31E-06	14.90720693	0.280649165	0.2129	QS	39.54545455	Illumina	FMSEQ010	lung	522	Illumina_lung
LP0034_12	665	126	4.98E-06	14.90720693	0.280649165	0.2129	QS	39.54545455	Illumina	FMSEQ010	lung	522	Illumina_lung
LP0034_12	666	132	5.22E-06	14.90720693	0.280649165	0.2129	QS	39.54545455	Illumina	FMSEQ010	lung	522	Illumina_lung
LP0034_12	667	128	5.06E-06	14.90720693	0.280649165	0.2129	QS	39.54545455	Illumina	FMSEQ010	lung	522	Illumina_lung
LP0034_12	668	118	4.67E-06	14.90720693	0.280649165	0.2129	QS	39.54545455	Illumina	FMSEQ010	lung	522	Illumina_lung
LP0034_12	669	110	4.35E-06	14.90720693	0.280649165	0.2129	QS	39.54545455	Illumina	FMSEQ010	lung	522	Illumina_lung
LP0034_12	670	109	4.31E-06	14.90720693	0.280649165	0.2129	QS	39.54545455	Illumina	FMSEQ010	lung	522	Illumina_lung
LP0034_12	671	113	4.47E-06	14.90720693	0.280649165	0.2129	QS	39.54545455	Illumina	FMSEQ010	lung	522	Illumina_lung
LP0034_12	672	76	3.01E-06	14.90720693	0.280649165	0.2129	QS	39.54545455	Illumina	FMSEQ010	lung	522	Illumina_lung
LP0034_12	673	132	5.22E-06	14.90720693	0.280649165	0.2129	QS	39.54545455	Illumina	FMSEQ010	lung	522	Illumina_lung
LP0034_12	674	97	3.84E-06	14.90720693	0.280649165	0.2129	QS	39.54545455	Illumina	FMSEQ010	lung	522	Illumina_lung
LP0034_12	675	115	4.55E-06	14.90720693	0.280649165	0.2129	QS	39.54545455	Illumina	FMSEQ010	lung	522	Illumina_lung
LP0034_12	676	96	3.80E-06	14.90720693	0.280649165	0.2129	QS	39.54545455	Illumina	FMSEQ010	lung	522	Illumina_lung
LP0034_12	677	96	3.80E-06	14.90720693	0.280649165	0.2129	QS	39.54545455	Illumina	FMSEQ010	lung	522	Illumina_lung
LP0034_12	678	117	4.63E-06	14.90720693	0.280649165	0.2129	QS	39.54545455	Illumina	FMSEQ010	lung	522	Illumina_lung
LP0034_12	679	114	4.51E-06	14.90720693	0.280649165	0.2129	QS	39.54545455	Illumina	FMSEQ010	lung	522	Illumina_lung
LP0034_12	680	108	4.27E-06	14.90720693	0.280649165	0.2129	QS	39.54545455	Illumina	FMSEQ010	lung	522	Illumina_lung
LP0034_12	681	110	4.35E-06	14.90720693	0.280649165	0.2129	QS	39.54545455	Illumina	FMSEQ010	lung	522	Illumina_lung
LP0034_12	682	128	5.06E-06	14.90720693	0.280649165	0.2129	QS	39.54545455	Illumina	FMSEQ010	lung	522	Illumina_lung
LP0034_12	683	125	4.94E-06	14.90720693	0.280649165	0.2129	QS	39.54545455	Illumina	FMSEQ010	lung	522	Illumina_lung
LP0034_12	684	116	4.59E-06	14.90720693	0.280649165	0.2129	QS	39.54545455	Illumina	FMSEQ010	lung	522	Illumina_lung
LP0034_12	685	100	3.96E-06	14.90720693	0.280649165	0.2129	QS	39.54545455	Illumina	FMSEQ010	lung	522	Illumina_lung
LP0034_12	686	121	4.79E-06	14.90720693	0.280649165	0.2129	QS	39.54545455	Illumina	FMSEQ010	lung	522	Illumina_lung
LP0034_12	687	112	4.43E-06	14.90720693	0.280649165	0.2129	QS	39.54545455	Illumina	FMSEQ010	lung	522	Illumina_lung
LP0034_12	688	118	4.67E-06	14.90720693	0.280649165	0.2129	QS	39.54545455	Illumina	FMSEQ010	lung	522	Illumina_lung
LP0034_12	689	111	4.39E-06	14.90720693	0.280649165	0.2129	QS	39.54545455	Illumina	FMSEQ010	lung	522	Illumina_lung
LP0034_12	690	100	3.96E-06	14.90720693	0.280649165	0.2129	QS	39.54545455	Illumina	FMSEQ010	lung	522	Illumina_lung
LP0034_12	691	132	5.22E-06	14.90720693	0.280649165	0.2129	QS	39.54545455	Illumina	FMSEQ010	lung	522	Illumina_lung
LP0034_12	692	139	5.50E-06	14.90720693	0.280649165	0.2129	QS	39.54545455	Illumina	FMSEQ010	lung	522	Illumina_lung
LP0034_12	693	124	4.91E-06	14.90720693	0.280649165	0.2129	QS	39.54545455	Illumina	FMSEQ010	lung	522	Illumina_lung
LP0034_12	694	106	4.19E-06	14.90720693	0.280649165	0.2129	QS	39.54545455	Illumina	FMSEQ010	lung	522	Illumina_lung
LP0034_12	695	101	4.00E-06	14.90720693	0.280649165	0.2129	QS	39.54545455	Illumina	FMSEQ010	lung	522	Illumina_lung
LP0034_12	696	116	4.59E-06	14.90720693	0.280649165	0.2129	QS	39.54545455	Illumina	FMSEQ010	lung	522	Illumina_lung
LP0034_12	697	113	4.47E-06	14.90720693	0.280649165	0.2129	QS	39.54545455	Illumina	FMSEQ010	lung	522	Illumina_lung
LP0034_12	698	125	4.94E-06	14.90720693	0.280649165	0.2129	QS	39.54545455	Illumina	FMSEQ010	lung	522	Illumina_lung
LP0034_12	699	112	4.43E-06	14.90720693	0.280649165	0.2129	QS	39.54545455	Illumina	FMSEQ010	lung	522	Illumina_lung
LP0034_12	700	127	5.02E-06	14.90720693	0.280649165	0.2129	QS	39.54545455	Illumina	FMSEQ010	lung	522	Illumina_lung
LP0034_12	701	119	4.71E-06	14.90720693	0.280649165	0.2129	QS	39.54545455	Illumina	FMSEQ010	lung	522	Illumina_lung
LP0034_12	702	116	4.59E-06	14.90720693	0.280649165	0.2129	QS	39.54545455	Illumina	FMSEQ010	lung	522	Illumina_lung
LP0034_12	703	146	5.78E-06	14.90720693	0.280649165	0.2129	QS	39.54545455	Illumina	FMSEQ010	lung	522	Illumina_lung
LP0034_12	704	124	4.91E-06	14.90720693	0.280649165	0.2129	QS	39.54545455	Illumina	FMSEQ010	lung	522	Illumina_lung
LP0034_12	705	123	4.87E-06	14.90720693	0.280649165	0.2129	QS	39.54545455	Illumina	FMSEQ010	lung	522	Illumina_lung
LP0034_12	706	133	5.26E-06	14.90720693	0.280649165	0.2129	QS	39.54545455	Illumina	FMSEQ010	lung	522	Illumina_lung
LP0034_12	707	112	4.43E-06	14.90720693	0.280649165	0.2129	QS	39.54545455	Illumina	FMSEQ010	lung	522	Illumina_lung
LP0034_12	708	132	5.22E-06	14.90720693	0.280649165	0.2129	QS	39.54545455	Illumina	FMSEQ010	lung	522	Illumina_lung
LP0034_12	709	114	4.51E-06	14.90720693	0.280649165	0.2129	QS	39.54545455	Illumina	FMSEQ010	lung	522	Illumina_lung
LP0034_12	710	126	4.98E-06	14.90720693	0.280649165	0.2129	QS	39.54545455	Illumina	FMSEQ010	lung	522	Illumina_lung
LP0034_12	711	121	4.79E-06	14.90720693	0.280649165	0.2129	QS	39.54545455	Illumina	FMSEQ010	lung	522	Illumina_lung
LP0034_12	712	121	4.79E-06	14.90720693	0.280649165	0.2129	QS	39.54545455	Illumina	FMSEQ010	lung	522	Illumina_lung
LP0034_12	713	111	4.39E-06	14.90720693	0.280649165	0.2129	QS	39.54545455	Illumina	FMSEQ010	lung	522	Illumina_lung
LP0034_12	714	149	5.89E-06	14.90720693	0.280649165	0.2129	QS	39.54545455	Illumina	FMSEQ010	lung	522	Illumina_lung
LP0034_12	715	114	4.51E-06	14.90720693	0.280649165	0.2129	QS	39.54545455	Illumina	FMSEQ010	lung	522	Illumina_lung
LP0034_12	716	115	4.55E-06	14.90720693	0.280649165	0.2129	QS	39.54545455	Illumina	FMSEQ010	lung	522	Illumina_lung
LP0034_12	717	116	4.59E-06	14.90720693	0.280649165	0.2129	QS	39.54545455	Illumina	FMSEQ010	lung	522	Illumina_lung
LP0034_12	718	120	4.75E-06	14.90720693	0.280649165	0.2129	QS	39.54545455	Illumina	FMSEQ010	lung	522	Illumina_lung
LP0034_12	719	122	4.83E-06	14.90720693	0.280649165	0.2129	QS	39.54545455	Illumina	FMSEQ010	lung	522	Illumina_lung
LP0034_12	720	118	4.67E-06	14.90720693	0.280649165	0.2129	QS	39.54545455	Illumina	FMSEQ010	lung	522	Illumina_lung
LP0034_12	721	135	5.34E-06	14.90720693	0.280649165	0.2129	QS	39.54545455	Illumina	FMSEQ010	lung	522	Illumina_lung
LP0034_12	722	125	4.94E-06	14.90720693	0.280649165	0.2129	QS	39.54545455	Illumina	FMSEQ010	lung	522	Illumina_lung
LP0034_12	723	103	4.07E-06	14.90720693	0.280649165	0.2129	QS	39.54545455	Illumina	FMSEQ010	lung	522	Illumina_lung
LP0034_12	724	114	4.51E-06	14.90720693	0.280649165	0.2129	QS	39.54545455	Illumina	FMSEQ010	lung	522	Illumina_lung
LP0034_12	725	113	4.47E-06	14.90720693	0.280649165	0.2129	QS	39.54545455	Illumina	FMSEQ010	lung	522	Illumina_lung
LP0034_12	726	107	4.23E-06	14.90720693	0.280649165	0.2129	QS	39.54545455	Illumina	FMSEQ010	lung	522	Illumina_lung
LP0034_12	727	127	5.02E-06	14.90720693	0.280649165	0.2129	QS	39.54545455	Illumina	FMSEQ010	lung	522	Illumina_lung
LP0034_12	728	85	3.36E-06	14.90720693	0.280649165	0.2129	QS	39.54545455	Illumina	FMSEQ010	lung	522	Illumina_lung
LP0034_12	729	124	4.91E-06	14.90720693	0.280649165	0.2129	QS	39.54545455	Illumina	FMSEQ010	lung	522	Illumina_lung
LP0034_12	730	104	4.11E-06	14.90720693	0.280649165	0.2129	QS	39.54545455	Illumina	FMSEQ010	lung	522	Illumina_lung
LP0034_12	731	128	5.06E-06	14.90720693	0.280649165	0.2129	QS	39.54545455	Illumina	FMSEQ010	lung	522	Illumina_lung
LP0034_12	732	114	4.51E-06	14.90720693	0.280649165	0.2129	QS	39.54545455	Illumina	FMSEQ010	lung	522	Illumina_lung
LP0034_12	733	109	4.31E-06	14.90720693	0.280649165	0.2129	QS	39.54545455	Illumina	FMSEQ010	lung	522	Illumina_lung
LP0034_12	734	111	4.39E-06	14.90720693	0.280649165	0.2129	QS	39.54545455	Illumina	FMSEQ010	lung	522	Illumina_lung
LP0034_12	735	99	3.92E-06	14.90720693	0.280649165	0.2129	QS	39.54545455	Illumina	FMSEQ010	lung	522	Illumina_lung
LP0034_12	736	112	4.43E-06	14.90720693	0.280649165	0.2129	QS	39.54545455	Illumina	FMSEQ010	lung	522	Illumina_lung
LP0034_12	737	102	4.03E-06	14.90720693	0.280649165	0.2129	QS	39.54545455	Illumina	FMSEQ010	lung	522	Illumina_lung
LP0034_12	738	108	4.27E-06	14.90720693	0.280649165	0.2129	QS	39.54545455	Illumina	FMSEQ010	lung	522	Illumina_lung
LP0034_12	739	96	3.80E-06	14.90720693	0.280649165	0.2129	QS	39.54545455	Illumina	FMSEQ010	lung	522	Illumina_lung
LP0034_12	740	100	3.96E-06	14.90720693	0.280649165	0.2129	QS	39.54545455	Illumina	FMSEQ010	lung	522	Illumina_lung
LP0034_12	741	99	3.92E-06	14.90720693	0.280649165	0.2129	QS	39.54545455	Illumina	FMSEQ010	lung	522	Illumina_lung
LP0034_12	742	84	3.32E-06	14.90720693	0.280649165	0.2129	QS	39.54545455	Illumina	FMSEQ010	lung	522	Illumina_lung
LP0034_12	743	113	4.47E-06	14.90720693	0.280649165	0.2129	QS	39.54545455	Illumina	FMSEQ010	lung	522	Illumina_lung
LP0034_12	744	104	4.11E-06	14.90720693	0.280649165	0.2129	QS	39.54545455	Illumina	FMSEQ010	lung	522	Illumina_lung
LP0034_12	745	96	3.80E-06	14.90720693	0.280649165	0.2129	QS	39.54545455	Illumina	FMSEQ010	lung	522	Illumina_lung
LP0034_12	746	101	4.00E-06	14.90720693	0.280649165	0.2129	QS	39.54545455	Illumina	FMSEQ010	lung	522	Illumina_lung
LP0034_12	747	98	3.88E-06	14.90720693	0.280649165	0.2129	QS	39.54545455	Illumina	FMSEQ010	lung	522	Illumina_lung
LP0034_12	748	91	3.60E-06	14.90720693	0.280649165	0.2129	QS	39.54545455	Illumina	FMSEQ010	lung	522	Illumina_lung
LP0034_12	749	94	3.72E-06	14.90720693	0.280649165	0.2129	QS	39.54545455	Illumina	FMSEQ010	lung	522	Illumina_lung
LP0034_12	750	91	3.60E-06	14.90720693	0.280649165	0.2129	QS	39.54545455	Illumina	FMSEQ010	lung	522	Illumina_lung
LP0034_12	751	76	3.01E-06	14.90720693	0.280649165	0.2129	QS	39.54545455	Illumina	FMSEQ010	lung	522	Illumina_lung
LP0034_12	752	90	3.56E-06	14.90720693	0.280649165	0.2129	QS	39.54545455	Illumina	FMSEQ010	lung	522	Illumina_lung
LP0034_12	753	110	4.35E-06	14.90720693	0.280649165	0.2129	QS	39.54545455	Illumina	FMSEQ010	lung	522	Illumina_lung
LP0034_12	754	85	3.36E-06	14.90720693	0.280649165	0.2129	QS	39.54545455	Illumina	FMSEQ010	lung	522	Illumina_lung
LP0034_12	755	81	3.20E-06	14.90720693	0.280649165	0.2129	QS	39.54545455	Illumina	FMSEQ010	lung	522	Illumina_lung
LP0034_12	756	95	3.76E-06	14.90720693	0.280649165	0.2129	QS	39.54545455	Illumina	FMSEQ010	lung	522	Illumina_lung
LP0034_12	757	81	3.20E-06	14.90720693	0.280649165	0.2129	QS	39.54545455	Illumina	FMSEQ010	lung	522	Illumina_lung
LP0034_12	758	67	2.65E-06	14.90720693	0.280649165	0.2129	QS	39.54545455	Illumina	FMSEQ010	lung	522	Illumina_lung
LP0034_12	759	82	3.24E-06	14.90720693	0.280649165	0.2129	QS	39.54545455	Illumina	FMSEQ010	lung	522	Illumina_lung
LP0034_12	760	59	2.33E-06	14.90720693	0.280649165	0.2129	QS	39.54545455	Illumina	FMSEQ010	lung	522	Illumina_lung
LP0034_12	761	88	3.48E-06	14.90720693	0.280649165	0.2129	QS	39.54545455	Illumina	FMSEQ010	lung	522	Illumina_lung
LP0034_12	762	85	3.36E-06	14.90720693	0.280649165	0.2129	QS	39.54545455	Illumina	FMSEQ010	lung	522	Illumina_lung
LP0034_12	763	78	3.09E-06	14.90720693	0.280649165	0.2129	QS	39.54545455	Illumina	FMSEQ010	lung	522	Illumina_lung
LP0034_12	764	76	3.01E-06	14.90720693	0.280649165	0.2129	QS	39.54545455	Illumina	FMSEQ010	lung	522	Illumina_lung
LP0034_12	765	71	2.81E-06	14.90720693	0.280649165	0.2129	QS	39.54545455	Illumina	FMSEQ010	lung	522	Illumina_lung
LP0034_12	766	64	2.53E-06	14.90720693	0.280649165	0.2129	QS	39.54545455	Illumina	FMSEQ010	lung	522	Illumina_lung
LP0034_12	767	66	2.61E-06	14.90720693	0.280649165	0.2129	QS	39.54545455	Illumina	FMSEQ010	lung	522	Illumina_lung
LP0034_12	768	64	2.53E-06	14.90720693	0.280649165	0.2129	QS	39.54545455	Illumina	FMSEQ010	lung	522	Illumina_lung
LP0034_12	769	65	2.57E-06	14.90720693	0.280649165	0.2129	QS	39.54545455	Illumina	FMSEQ010	lung	522	Illumina_lung
LP0034_12	770	69	2.73E-06	14.90720693	0.280649165	0.2129	QS	39.54545455	Illumina	FMSEQ010	lung	522	Illumina_lung
LP0034_12	771	79	3.12E-06	14.90720693	0.280649165	0.2129	QS	39.54545455	Illumina	FMSEQ010	lung	522	Illumina_lung
LP0034_12	772	78	3.09E-06	14.90720693	0.280649165	0.2129	QS	39.54545455	Illumina	FMSEQ010	lung	522	Illumina_lung
LP0034_12	773	65	2.57E-06	14.90720693	0.280649165	0.2129	QS	39.54545455	Illumina	FMSEQ010	lung	522	Illumina_lung
LP0034_12	774	66	2.61E-06	14.90720693	0.280649165	0.2129	QS	39.54545455	Illumina	FMSEQ010	lung	522	Illumina_lung
LP0034_12	775	55	2.18E-06	14.90720693	0.280649165	0.2129	QS	39.54545455	Illumina	FMSEQ010	lung	522	Illumina_lung
LP0034_12	776	60	2.37E-06	14.90720693	0.280649165	0.2129	QS	39.54545455	Illumina	FMSEQ010	lung	522	Illumina_lung
LP0034_12	777	45	1.78E-06	14.90720693	0.280649165	0.2129	QS	39.54545455	Illumina	FMSEQ010	lung	522	Illumina_lung
LP0034_12	778	45	1.78E-06	14.90720693	0.280649165	0.2129	QS	39.54545455	Illumina	FMSEQ010	lung	522	Illumina_lung
LP0034_12	779	52	2.06E-06	14.90720693	0.280649165	0.2129	QS	39.54545455	Illumina	FMSEQ010	lung	522	Illumina_lung
LP0034_12	780	53	2.10E-06	14.90720693	0.280649165	0.2129	QS	39.54545455	Illumina	FMSEQ010	lung	522	Illumina_lung
LP0034_12	781	50	1.98E-06	14.90720693	0.280649165	0.2129	QS	39.54545455	Illumina	FMSEQ010	lung	522	Illumina_lung
LP0034_12	782	55	2.18E-06	14.90720693	0.280649165	0.2129	QS	39.54545455	Illumina	FMSEQ010	lung	522	Illumina_lung
LP0034_12	783	48	1.90E-06	14.90720693	0.280649165	0.2129	QS	39.54545455	Illumina	FMSEQ010	lung	522	Illumina_lung
LP0034_12	784	46	1.82E-06	14.90720693	0.280649165	0.2129	QS	39.54545455	Illumina	FMSEQ010	lung	522	Illumina_lung
LP0034_12	785	37	1.46E-06	14.90720693	0.280649165	0.2129	QS	39.54545455	Illumina	FMSEQ010	lung	522	Illumina_lung
LP0034_12	786	41	1.62E-06	14.90720693	0.280649165	0.2129	QS	39.54545455	Illumina	FMSEQ010	lung	522	Illumina_lung
LP0034_12	787	38	1.50E-06	14.90720693	0.280649165	0.2129	QS	39.54545455	Illumina	FMSEQ010	lung	522	Illumina_lung
LP0034_12	788	45	1.78E-06	14.90720693	0.280649165	0.2129	QS	39.54545455	Illumina	FMSEQ010	lung	522	Illumina_lung
LP0034_12	789	53	2.10E-06	14.90720693	0.280649165	0.2129	QS	39.54545455	Illumina	FMSEQ010	lung	522	Illumina_lung
LP0034_12	790	30	1.19E-06	14.90720693	0.280649165	0.2129	QS	39.54545455	Illumina	FMSEQ010	lung	522	Illumina_lung
LP0034_12	791	30	1.19E-06	14.90720693	0.280649165	0.2129	QS	39.54545455	Illumina	FMSEQ010	lung	522	Illumina_lung
LP0034_12	792	40	1.58E-06	14.90720693	0.280649165	0.2129	QS	39.54545455	Illumina	FMSEQ010	lung	522	Illumina_lung
LP0034_12	793	28	1.11E-06	14.90720693	0.280649165	0.2129	QS	39.54545455	Illumina	FMSEQ010	lung	522	Illumina_lung
LP0034_12	794	35	1.38E-06	14.90720693	0.280649165	0.2129	QS	39.54545455	Illumina	FMSEQ010	lung	522	Illumina_lung
LP0034_12	795	35	1.38E-06	14.90720693	0.280649165	0.2129	QS	39.54545455	Illumina	FMSEQ010	lung	522	Illumina_lung
LP0034_12	796	33	1.31E-06	14.90720693	0.280649165	0.2129	QS	39.54545455	Illumina	FMSEQ010	lung	522	Illumina_lung
LP0034_12	797	29	1.15E-06	14.90720693	0.280649165	0.2129	QS	39.54545455	Illumina	FMSEQ010	lung	522	Illumina_lung
LP0034_12	798	31	1.23E-06	14.90720693	0.280649165	0.2129	QS	39.54545455	Illumina	FMSEQ010	lung	522	Illumina_lung
LP0034_12	799	35	1.38E-06	14.90720693	0.280649165	0.2129	QS	39.54545455	Illumina	FMSEQ010	lung	522	Illumina_lung
LP0034_12	800	43	1.70E-06	14.90720693	0.280649165	0.2129	QS	39.54545455	Illumina	FMSEQ010	lung	522	Illumina_lung
LP0034_12	801	46	1.82E-06	14.90720693	0.280649165	0.2129	QS	39.54545455	Illumina	FMSEQ010	lung	522	Illumina_lung
LP0034_12	802	26	1.03E-06	14.90720693	0.280649165	0.2129	QS	39.54545455	Illumina	FMSEQ010	lung	522	Illumina_lung
LP0034_12	803	21	8.31E-07	14.90720693	0.280649165	0.2129	QS	39.54545455	Illumina	FMSEQ010	lung	522	Illumina_lung
LP0034_12	804	29	1.15E-06	14.90720693	0.280649165	0.2129	QS	39.54545455	Illumina	FMSEQ010	lung	522	Illumina_lung
LP0034_12	805	27	1.07E-06	14.90720693	0.280649165	0.2129	QS	39.54545455	Illumina	FMSEQ010	lung	522	Illumina_lung
LP0034_12	806	21	8.31E-07	14.90720693	0.280649165	0.2129	QS	39.54545455	Illumina	FMSEQ010	lung	522	Illumina_lung
LP0034_12	807	23	9.10E-07	14.90720693	0.280649165	0.2129	QS	39.54545455	Illumina	FMSEQ010	lung	522	Illumina_lung
LP0034_12	808	30	1.19E-06	14.90720693	0.280649165	0.2129	QS	39.54545455	Illumina	FMSEQ010	lung	522	Illumina_lung
LP0034_12	809	25	9.89E-07	14.90720693	0.280649165	0.2129	QS	39.54545455	Illumina	FMSEQ010	lung	522	Illumina_lung
LP0034_12	810	25	9.89E-07	14.90720693	0.280649165	0.2129	QS	39.54545455	Illumina	FMSEQ010	lung	522	Illumina_lung
LP0034_12	811	24	9.49E-07	14.90720693	0.280649165	0.2129	QS	39.54545455	Illumina	FMSEQ010	lung	522	Illumina_lung
LP0034_12	812	25	9.89E-07	14.90720693	0.280649165	0.2129	QS	39.54545455	Illumina	FMSEQ010	lung	522	Illumina_lung
LP0034_12	813	15	5.93E-07	14.90720693	0.280649165	0.2129	QS	39.54545455	Illumina	FMSEQ010	lung	522	Illumina_lung
LP0034_12	814	30	1.19E-06	14.90720693	0.280649165	0.2129	QS	39.54545455	Illumina	FMSEQ010	lung	522	Illumina_lung
LP0034_12	815	21	8.31E-07	14.90720693	0.280649165	0.2129	QS	39.54545455	Illumina	FMSEQ010	lung	522	Illumina_lung
LP0034_12	816	19	7.52E-07	14.90720693	0.280649165	0.2129	QS	39.54545455	Illumina	FMSEQ010	lung	522	Illumina_lung
LP0034_12	817	25	9.89E-07	14.90720693	0.280649165	0.2129	QS	39.54545455	Illumina	FMSEQ010	lung	522	Illumina_lung
LP0034_12	818	22	8.70E-07	14.90720693	0.280649165	0.2129	QS	39.54545455	Illumina	FMSEQ010	lung	522	Illumina_lung
LP0034_12	819	25	9.89E-07	14.90720693	0.280649165	0.2129	QS	39.54545455	Illumina	FMSEQ010	lung	522	Illumina_lung
LP0034_12	820	18	7.12E-07	14.90720693	0.280649165	0.2129	QS	39.54545455	Illumina	FMSEQ010	lung	522	Illumina_lung
LP0034_12	821	20	7.91E-07	14.90720693	0.280649165	0.2129	QS	39.54545455	Illumina	FMSEQ010	lung	522	Illumina_lung
LP0034_12	822	22	8.70E-07	14.90720693	0.280649165	0.2129	QS	39.54545455	Illumina	FMSEQ010	lung	522	Illumina_lung
LP0034_12	823	10	3.96E-07	14.90720693	0.280649165	0.2129	QS	39.54545455	Illumina	FMSEQ010	lung	522	Illumina_lung
LP0034_12	824	20	7.91E-07	14.90720693	0.280649165	0.2129	QS	39.54545455	Illumina	FMSEQ010	lung	522	Illumina_lung
LP0034_12	825	28	1.11E-06	14.90720693	0.280649165	0.2129	QS	39.54545455	Illumina	FMSEQ010	lung	522	Illumina_lung
LP0034_12	826	27	1.07E-06	14.90720693	0.280649165	0.2129	QS	39.54545455	Illumina	FMSEQ010	lung	522	Illumina_lung
LP0034_12	827	15	5.93E-07	14.90720693	0.280649165	0.2129	QS	39.54545455	Illumina	FMSEQ010	lung	522	Illumina_lung
LP0034_12	828	20	7.91E-07	14.90720693	0.280649165	0.2129	QS	39.54545455	Illumina	FMSEQ010	lung	522	Illumina_lung
LP0034_12	829	31	1.23E-06	14.90720693	0.280649165	0.2129	QS	39.54545455	Illumina	FMSEQ010	lung	522	Illumina_lung
LP0034_12	830	18	7.12E-07	14.90720693	0.280649165	0.2129	QS	39.54545455	Illumina	FMSEQ010	lung	522	Illumina_lung
LP0034_12	831	25	9.89E-07	14.90720693	0.280649165	0.2129	QS	39.54545455	Illumina	FMSEQ010	lung	522	Illumina_lung
LP0034_12	832	20	7.91E-07	14.90720693	0.280649165	0.2129	QS	39.54545455	Illumina	FMSEQ010	lung	522	Illumina_lung
LP0034_12	833	11	4.35E-07	14.90720693	0.280649165	0.2129	QS	39.54545455	Illumina	FMSEQ010	lung	522	Illumina_lung
LP0034_12	834	14	5.54E-07	14.90720693	0.280649165	0.2129	QS	39.54545455	Illumina	FMSEQ010	lung	522	Illumina_lung
LP0034_12	835	13	5.14E-07	14.90720693	0.280649165	0.2129	QS	39.54545455	Illumina	FMSEQ010	lung	522	Illumina_lung
LP0034_12	836	14	5.54E-07	14.90720693	0.280649165	0.2129	QS	39.54545455	Illumina	FMSEQ010	lung	522	Illumina_lung
LP0034_12	837	18	7.12E-07	14.90720693	0.280649165	0.2129	QS	39.54545455	Illumina	FMSEQ010	lung	522	Illumina_lung
LP0034_12	838	19	7.52E-07	14.90720693	0.280649165	0.2129	QS	39.54545455	Illumina	FMSEQ010	lung	522	Illumina_lung
LP0034_12	839	14	5.54E-07	14.90720693	0.280649165	0.2129	QS	39.54545455	Illumina	FMSEQ010	lung	522	Illumina_lung
LP0034_12	840	15	5.93E-07	14.90720693	0.280649165	0.2129	QS	39.54545455	Illumina	FMSEQ010	lung	522	Illumina_lung
LP0034_12	841	18	7.12E-07	14.90720693	0.280649165	0.2129	QS	39.54545455	Illumina	FMSEQ010	lung	522	Illumina_lung
LP0034_12	842	20	7.91E-07	14.90720693	0.280649165	0.2129	QS	39.54545455	Illumina	FMSEQ010	lung	522	Illumina_lung
LP0034_12	843	14	5.54E-07	14.90720693	0.280649165	0.2129	QS	39.54545455	Illumina	FMSEQ010	lung	522	Illumina_lung
LP0034_12	844	13	5.14E-07	14.90720693	0.280649165	0.2129	QS	39.54545455	Illumina	FMSEQ010	lung	522	Illumina_lung
LP0034_12	845	9	3.56E-07	14.90720693	0.280649165	0.2129	QS	39.54545455	Illumina	FMSEQ010	lung	522	Illumina_lung
LP0034_12	846	14	5.54E-07	14.90720693	0.280649165	0.2129	QS	39.54545455	Illumina	FMSEQ010	lung	522	Illumina_lung
LP0034_12	847	18	7.12E-07	14.90720693	0.280649165	0.2129	QS	39.54545455	Illumina	FMSEQ010	lung	522	Illumina_lung
LP0034_12	848	11	4.35E-07	14.90720693	0.280649165	0.2129	QS	39.54545455	Illumina	FMSEQ010	lung	522	Illumina_lung
LP0034_12	849	19	7.52E-07	14.90720693	0.280649165	0.2129	QS	39.54545455	Illumina	FMSEQ010	lung	522	Illumina_lung
LP0034_12	850	12	4.75E-07	14.90720693	0.280649165	0.2129	QS	39.54545455	Illumina	FMSEQ010	lung	522	Illumina_lung
LP0034_12	851	14	5.54E-07	14.90720693	0.280649165	0.2129	QS	39.54545455	Illumina	FMSEQ010	lung	522	Illumina_lung
LP0034_12	852	22	8.70E-07	14.90720693	0.280649165	0.2129	QS	39.54545455	Illumina	FMSEQ010	lung	522	Illumina_lung
LP0034_12	853	10	3.96E-07	14.90720693	0.280649165	0.2129	QS	39.54545455	Illumina	FMSEQ010	lung	522	Illumina_lung
LP0034_12	854	10	3.96E-07	14.90720693	0.280649165	0.2129	QS	39.54545455	Illumina	FMSEQ010	lung	522	Illumina_lung
LP0034_12	855	17	6.72E-07	14.90720693	0.280649165	0.2129	QS	39.54545455	Illumina	FMSEQ010	lung	522	Illumina_lung
LP0034_12	856	23	9.10E-07	14.90720693	0.280649165	0.2129	QS	39.54545455	Illumina	FMSEQ010	lung	522	Illumina_lung
LP0034_12	857	16	6.33E-07	14.90720693	0.280649165	0.2129	QS	39.54545455	Illumina	FMSEQ010	lung	522	Illumina_lung
LP0034_12	858	19	7.52E-07	14.90720693	0.280649165	0.2129	QS	39.54545455	Illumina	FMSEQ010	lung	522	Illumina_lung
LP0034_12	859	16	6.33E-07	14.90720693	0.280649165	0.2129	QS	39.54545455	Illumina	FMSEQ010	lung	522	Illumina_lung
LP0034_12	860	14	5.54E-07	14.90720693	0.280649165	0.2129	QS	39.54545455	Illumina	FMSEQ010	lung	522	Illumina_lung
LP0034_12	861	18	7.12E-07	14.90720693	0.280649165	0.2129	QS	39.54545455	Illumina	FMSEQ010	lung	522	Illumina_lung
LP0034_12	862	15	5.93E-07	14.90720693	0.280649165	0.2129	QS	39.54545455	Illumina	FMSEQ010	lung	522	Illumina_lung
LP0034_12	863	10	3.96E-07	14.90720693	0.280649165	0.2129	QS	39.54545455	Illumina	FMSEQ010	lung	522	Illumina_lung
LP0034_12	864	17	6.72E-07	14.90720693	0.280649165	0.2129	QS	39.54545455	Illumina	FMSEQ010	lung	522	Illumina_lung
LP0034_12	865	8	3.16E-07	14.90720693	0.280649165	0.2129	QS	39.54545455	Illumina	FMSEQ010	lung	522	Illumina_lung
LP0034_12	866	8	3.16E-07	14.90720693	0.280649165	0.2129	QS	39.54545455	Illumina	FMSEQ010	lung	522	Illumina_lung
LP0034_12	867	7	2.77E-07	14.90720693	0.280649165	0.2129	QS	39.54545455	Illumina	FMSEQ010	lung	522	Illumina_lung
LP0034_12	868	12	4.75E-07	14.90720693	0.280649165	0.2129	QS	39.54545455	Illumina	FMSEQ010	lung	522	Illumina_lung
LP0034_12	869	15	5.93E-07	14.90720693	0.280649165	0.2129	QS	39.54545455	Illumina	FMSEQ010	lung	522	Illumina_lung
LP0034_12	870	14	5.54E-07	14.90720693	0.280649165	0.2129	QS	39.54545455	Illumina	FMSEQ010	lung	522	Illumina_lung
LP0034_12	871	15	5.93E-07	14.90720693	0.280649165	0.2129	QS	39.54545455	Illumina	FMSEQ010	lung	522	Illumina_lung
LP0034_12	872	14	5.54E-07	14.90720693	0.280649165	0.2129	QS	39.54545455	Illumina	FMSEQ010	lung	522	Illumina_lung
LP0034_12	873	10	3.96E-07	14.90720693	0.280649165	0.2129	QS	39.54545455	Illumina	FMSEQ010	lung	522	Illumina_lung
LP0034_12	874	8	3.16E-07	14.90720693	0.280649165	0.2129	QS	39.54545455	Illumina	FMSEQ010	lung	522	Illumina_lung
LP0034_12	875	16	6.33E-07	14.90720693	0.280649165	0.2129	QS	39.54545455	Illumina	FMSEQ010	lung	522	Illumina_lung
LP0034_12	876	11	4.35E-07	14.90720693	0.280649165	0.2129	QS	39.54545455	Illumina	FMSEQ010	lung	522	Illumina_lung
LP0034_12	877	13	5.14E-07	14.90720693	0.280649165	0.2129	QS	39.54545455	Illumina	FMSEQ010	lung	522	Illumina_lung
LP0034_12	878	12	4.75E-07	14.90720693	0.280649165	0.2129	QS	39.54545455	Illumina	FMSEQ010	lung	522	Illumina_lung
LP0034_12	879	18	7.12E-07	14.90720693	0.280649165	0.2129	QS	39.54545455	Illumina	FMSEQ010	lung	522	Illumina_lung
LP0034_12	880	9	3.56E-07	14.90720693	0.280649165	0.2129	QS	39.54545455	Illumina	FMSEQ010	lung	522	Illumina_lung
LP0034_12	881	9	3.56E-07	14.90720693	0.280649165	0.2129	QS	39.54545455	Illumina	FMSEQ010	lung	522	Illumina_lung
LP0034_12	882	18	7.12E-07	14.90720693	0.280649165	0.2129	QS	39.54545455	Illumina	FMSEQ010	lung	522	Illumina_lung
LP0034_12	883	15	5.93E-07	14.90720693	0.280649165	0.2129	QS	39.54545455	Illumina	FMSEQ010	lung	522	Illumina_lung
LP0034_12	884	13	5.14E-07	14.90720693	0.280649165	0.2129	QS	39.54545455	Illumina	FMSEQ010	lung	522	Illumina_lung
LP0034_12	885	16	6.33E-07	14.90720693	0.280649165	0.2129	QS	39.54545455	Illumina	FMSEQ010	lung	522	Illumina_lung
LP0034_12	886	16	6.33E-07	14.90720693	0.280649165	0.2129	QS	39.54545455	Illumina	FMSEQ010	lung	522	Illumina_lung
LP0034_12	887	6	2.37E-07	14.90720693	0.280649165	0.2129	QS	39.54545455	Illumina	FMSEQ010	lung	522	Illumina_lung
LP0034_12	888	16	6.33E-07	14.90720693	0.280649165	0.2129	QS	39.54545455	Illumina	FMSEQ010	lung	522	Illumina_lung
LP0034_12	889	15	5.93E-07	14.90720693	0.280649165	0.2129	QS	39.54545455	Illumina	FMSEQ010	lung	522	Illumina_lung
LP0034_12	890	12	4.75E-07	14.90720693	0.280649165	0.2129	QS	39.54545455	Illumina	FMSEQ010	lung	522	Illumina_lung
LP0034_12	891	19	7.52E-07	14.90720693	0.280649165	0.2129	QS	39.54545455	Illumina	FMSEQ010	lung	522	Illumina_lung
LP0034_12	892	17	6.72E-07	14.90720693	0.280649165	0.2129	QS	39.54545455	Illumina	FMSEQ010	lung	522	Illumina_lung
LP0034_12	893	17	6.72E-07	14.90720693	0.280649165	0.2129	QS	39.54545455	Illumina	FMSEQ010	lung	522	Illumina_lung
LP0034_12	894	11	4.35E-07	14.90720693	0.280649165	0.2129	QS	39.54545455	Illumina	FMSEQ010	lung	522	Illumina_lung
LP0034_12	895	11	4.35E-07	14.90720693	0.280649165	0.2129	QS	39.54545455	Illumina	FMSEQ010	lung	522	Illumina_lung
LP0034_12	896	16	6.33E-07	14.90720693	0.280649165	0.2129	QS	39.54545455	Illumina	FMSEQ010	lung	522	Illumina_lung
LP0034_12	897	8	3.16E-07	14.90720693	0.280649165	0.2129	QS	39.54545455	Illumina	FMSEQ010	lung	522	Illumina_lung
LP0034_12	898	18	7.12E-07	14.90720693	0.280649165	0.2129	QS	39.54545455	Illumina	FMSEQ010	lung	522	Illumina_lung
LP0034_12	899	18	7.12E-07	14.90720693	0.280649165	0.2129	QS	39.54545455	Illumina	FMSEQ010	lung	522	Illumina_lung
LP0034_12	900	11	4.35E-07	14.90720693	0.280649165	0.2129	QS	39.54545455	Illumina	FMSEQ010	lung	522	Illumina_lung
LP0034_12	901	12	4.75E-07	14.90720693	0.280649165	0.2129	QS	39.54545455	Illumina	FMSEQ010	lung	522	Illumina_lung
LP0034_12	902	13	5.14E-07	14.90720693	0.280649165	0.2129	QS	39.54545455	Illumina	FMSEQ010	lung	522	Illumina_lung
LP0034_12	903	9	3.56E-07	14.90720693	0.280649165	0.2129	QS	39.54545455	Illumina	FMSEQ010	lung	522	Illumina_lung
LP0034_12	904	9	3.56E-07	14.90720693	0.280649165	0.2129	QS	39.54545455	Illumina	FMSEQ010	lung	522	Illumina_lung
LP0034_12	905	15	5.93E-07	14.90720693	0.280649165	0.2129	QS	39.54545455	Illumina	FMSEQ010	lung	522	Illumina_lung
LP0034_12	906	13	5.14E-07	14.90720693	0.280649165	0.2129	QS	39.54545455	Illumina	FMSEQ010	lung	522	Illumina_lung
LP0034_12	907	10	3.96E-07	14.90720693	0.280649165	0.2129	QS	39.54545455	Illumina	FMSEQ010	lung	522	Illumina_lung
LP0034_12	908	13	5.14E-07	14.90720693	0.280649165	0.2129	QS	39.54545455	Illumina	FMSEQ010	lung	522	Illumina_lung
LP0034_12	909	13	5.14E-07	14.90720693	0.280649165	0.2129	QS	39.54545455	Illumina	FMSEQ010	lung	522	Illumina_lung
LP0034_12	910	8	3.16E-07	14.90720693	0.280649165	0.2129	QS	39.54545455	Illumina	FMSEQ010	lung	522	Illumina_lung
LP0034_12	911	7	2.77E-07	14.90720693	0.280649165	0.2129	QS	39.54545455	Illumina	FMSEQ010	lung	522	Illumina_lung
LP0034_12	912	9	3.56E-07	14.90720693	0.280649165	0.2129	QS	39.54545455	Illumina	FMSEQ010	lung	522	Illumina_lung
LP0034_12	913	11	4.35E-07	14.90720693	0.280649165	0.2129	QS	39.54545455	Illumina	FMSEQ010	lung	522	Illumina_lung
LP0034_12	914	8	3.16E-07	14.90720693	0.280649165	0.2129	QS	39.54545455	Illumina	FMSEQ010	lung	522	Illumina_lung
LP0034_12	915	15	5.93E-07	14.90720693	0.280649165	0.2129	QS	39.54545455	Illumina	FMSEQ010	lung	522	Illumina_lung
LP0034_12	916	9	3.56E-07	14.90720693	0.280649165	0.2129	QS	39.54545455	Illumina	FMSEQ010	lung	522	Illumina_lung
LP0034_12	917	14	5.54E-07	14.90720693	0.280649165	0.2129	QS	39.54545455	Illumina	FMSEQ010	lung	522	Illumina_lung
LP0034_12	918	10	3.96E-07	14.90720693	0.280649165	0.2129	QS	39.54545455	Illumina	FMSEQ010	lung	522	Illumina_lung
LP0034_12	919	6	2.37E-07	14.90720693	0.280649165	0.2129	QS	39.54545455	Illumina	FMSEQ010	lung	522	Illumina_lung
LP0034_12	920	7	2.77E-07	14.90720693	0.280649165	0.2129	QS	39.54545455	Illumina	FMSEQ010	lung	522	Illumina_lung
LP0034_12	921	19	7.52E-07	14.90720693	0.280649165	0.2129	QS	39.54545455	Illumina	FMSEQ010	lung	522	Illumina_lung
LP0034_12	922	17	6.72E-07	14.90720693	0.280649165	0.2129	QS	39.54545455	Illumina	FMSEQ010	lung	522	Illumina_lung
LP0034_12	923	14	5.54E-07	14.90720693	0.280649165	0.2129	QS	39.54545455	Illumina	FMSEQ010	lung	522	Illumina_lung
LP0034_12	924	9	3.56E-07	14.90720693	0.280649165	0.2129	QS	39.54545455	Illumina	FMSEQ010	lung	522	Illumina_lung
LP0034_12	925	8	3.16E-07	14.90720693	0.280649165	0.2129	QS	39.54545455	Illumina	FMSEQ010	lung	522	Illumina_lung
LP0034_12	926	8	3.16E-07	14.90720693	0.280649165	0.2129	QS	39.54545455	Illumina	FMSEQ010	lung	522	Illumina_lung
LP0034_12	927	13	5.14E-07	14.90720693	0.280649165	0.2129	QS	39.54545455	Illumina	FMSEQ010	lung	522	Illumina_lung
LP0034_12	928	12	4.75E-07	14.90720693	0.280649165	0.2129	QS	39.54545455	Illumina	FMSEQ010	lung	522	Illumina_lung
LP0034_12	929	10	3.96E-07	14.90720693	0.280649165	0.2129	QS	39.54545455	Illumina	FMSEQ010	lung	522	Illumina_lung
LP0034_12	930	9	3.56E-07	14.90720693	0.280649165	0.2129	QS	39.54545455	Illumina	FMSEQ010	lung	522	Illumina_lung
LP0034_12	931	13	5.14E-07	14.90720693	0.280649165	0.2129	QS	39.54545455	Illumina	FMSEQ010	lung	522	Illumina_lung
LP0034_12	932	10	3.96E-07	14.90720693	0.280649165	0.2129	QS	39.54545455	Illumina	FMSEQ010	lung	522	Illumina_lung
LP0034_12	933	12	4.75E-07	14.90720693	0.280649165	0.2129	QS	39.54545455	Illumina	FMSEQ010	lung	522	Illumina_lung
LP0034_12	934	14	5.54E-07	14.90720693	0.280649165	0.2129	QS	39.54545455	Illumina	FMSEQ010	lung	522	Illumina_lung
LP0034_12	935	14	5.54E-07	14.90720693	0.280649165	0.2129	QS	39.54545455	Illumina	FMSEQ010	lung	522	Illumina_lung
LP0034_12	936	9	3.56E-07	14.90720693	0.280649165	0.2129	QS	39.54545455	Illumina	FMSEQ010	lung	522	Illumina_lung
LP0034_12	937	5	1.98E-07	14.90720693	0.280649165	0.2129	QS	39.54545455	Illumina	FMSEQ010	lung	522	Illumina_lung
LP0034_12	938	8	3.16E-07	14.90720693	0.280649165	0.2129	QS	39.54545455	Illumina	FMSEQ010	lung	522	Illumina_lung
LP0034_12	939	13	5.14E-07	14.90720693	0.280649165	0.2129	QS	39.54545455	Illumina	FMSEQ010	lung	522	Illumina_lung
LP0034_12	940	7	2.77E-07	14.90720693	0.280649165	0.2129	QS	39.54545455	Illumina	FMSEQ010	lung	522	Illumina_lung
LP0034_12	941	8	3.16E-07	14.90720693	0.280649165	0.2129	QS	39.54545455	Illumina	FMSEQ010	lung	522	Illumina_lung
LP0034_12	942	10	3.96E-07	14.90720693	0.280649165	0.2129	QS	39.54545455	Illumina	FMSEQ010	lung	522	Illumina_lung
LP0034_12	943	9	3.56E-07	14.90720693	0.280649165	0.2129	QS	39.54545455	Illumina	FMSEQ010	lung	522	Illumina_lung
LP0034_12	944	9	3.56E-07	14.90720693	0.280649165	0.2129	QS	39.54545455	Illumina	FMSEQ010	lung	522	Illumina_lung
LP0034_12	945	4	1.58E-07	14.90720693	0.280649165	0.2129	QS	39.54545455	Illumina	FMSEQ010	lung	522	Illumina_lung
LP0034_12	946	11	4.35E-07	14.90720693	0.280649165	0.2129	QS	39.54545455	Illumina	FMSEQ010	lung	522	Illumina_lung
LP0034_12	947	9	3.56E-07	14.90720693	0.280649165	0.2129	QS	39.54545455	Illumina	FMSEQ010	lung	522	Illumina_lung
LP0034_12	948	12	4.75E-07	14.90720693	0.280649165	0.2129	QS	39.54545455	Illumina	FMSEQ010	lung	522	Illumina_lung
LP0034_12	949	7	2.77E-07	14.90720693	0.280649165	0.2129	QS	39.54545455	Illumina	FMSEQ010	lung	522	Illumina_lung
LP0034_12	950	5	1.98E-07	14.90720693	0.280649165	0.2129	QS	39.54545455	Illumina	FMSEQ010	lung	522	Illumina_lung
LP0034_12	951	8	3.16E-07	14.90720693	0.280649165	0.2129	QS	39.54545455	Illumina	FMSEQ010	lung	522	Illumina_lung
LP0034_12	952	12	4.75E-07	14.90720693	0.280649165	0.2129	QS	39.54545455	Illumina	FMSEQ010	lung	522	Illumina_lung
LP0034_12	953	7	2.77E-07	14.90720693	0.280649165	0.2129	QS	39.54545455	Illumina	FMSEQ010	lung	522	Illumina_lung
LP0034_12	954	5	1.98E-07	14.90720693	0.280649165	0.2129	QS	39.54545455	Illumina	FMSEQ010	lung	522	Illumina_lung
LP0034_12	955	4	1.58E-07	14.90720693	0.280649165	0.2129	QS	39.54545455	Illumina	FMSEQ010	lung	522	Illumina_lung
LP0034_12	956	6	2.37E-07	14.90720693	0.280649165	0.2129	QS	39.54545455	Illumina	FMSEQ010	lung	522	Illumina_lung
LP0034_12	957	5	1.98E-07	14.90720693	0.280649165	0.2129	QS	39.54545455	Illumina	FMSEQ010	lung	522	Illumina_lung
LP0034_12	958	8	3.16E-07	14.90720693	0.280649165	0.2129	QS	39.54545455	Illumina	FMSEQ010	lung	522	Illumina_lung
LP0034_12	959	2	7.91E-08	14.90720693	0.280649165	0.2129	QS	39.54545455	Illumina	FMSEQ010	lung	522	Illumina_lung
LP0034_12	960	6	2.37E-07	14.90720693	0.280649165	0.2129	QS	39.54545455	Illumina	FMSEQ010	lung	522	Illumina_lung
LP0034_12	961	6	2.37E-07	14.90720693	0.280649165	0.2129	QS	39.54545455	Illumina	FMSEQ010	lung	522	Illumina_lung
LP0034_12	962	7	2.77E-07	14.90720693	0.280649165	0.2129	QS	39.54545455	Illumina	FMSEQ010	lung	522	Illumina_lung
LP0034_12	963	3	1.19E-07	14.90720693	0.280649165	0.2129	QS	39.54545455	Illumina	FMSEQ010	lung	522	Illumina_lung
LP0034_12	964	6	2.37E-07	14.90720693	0.280649165	0.2129	QS	39.54545455	Illumina	FMSEQ010	lung	522	Illumina_lung
LP0034_12	965	5	1.98E-07	14.90720693	0.280649165	0.2129	QS	39.54545455	Illumina	FMSEQ010	lung	522	Illumina_lung
LP0034_12	966	6	2.37E-07	14.90720693	0.280649165	0.2129	QS	39.54545455	Illumina	FMSEQ010	lung	522	Illumina_lung
LP0034_12	967	3	1.19E-07	14.90720693	0.280649165	0.2129	QS	39.54545455	Illumina	FMSEQ010	lung	522	Illumina_lung
LP0034_12	968	3	1.19E-07	14.90720693	0.280649165	0.2129	QS	39.54545455	Illumina	FMSEQ010	lung	522	Illumina_lung
LP0034_12	969	6	2.37E-07	14.90720693	0.280649165	0.2129	QS	39.54545455	Illumina	FMSEQ010	lung	522	Illumina_lung
LP0034_12	970	5	1.98E-07	14.90720693	0.280649165	0.2129	QS	39.54545455	Illumina	FMSEQ010	lung	522	Illumina_lung
LP0034_12	971	7	2.77E-07	14.90720693	0.280649165	0.2129	QS	39.54545455	Illumina	FMSEQ010	lung	522	Illumina_lung
LP0034_12	972	6	2.37E-07	14.90720693	0.280649165	0.2129	QS	39.54545455	Illumina	FMSEQ010	lung	522	Illumina_lung
LP0034_12	973	2	7.91E-08	14.90720693	0.280649165	0.2129	QS	39.54545455	Illumina	FMSEQ010	lung	522	Illumina_lung
LP0034_12	974	6	2.37E-07	14.90720693	0.280649165	0.2129	QS	39.54545455	Illumina	FMSEQ010	lung	522	Illumina_lung
LP0034_12	975	6	2.37E-07	14.90720693	0.280649165	0.2129	QS	39.54545455	Illumina	FMSEQ010	lung	522	Illumina_lung
LP0034_12	976	2	7.91E-08	14.90720693	0.280649165	0.2129	QS	39.54545455	Illumina	FMSEQ010	lung	522	Illumina_lung
LP0034_12	977	6	2.37E-07	14.90720693	0.280649165	0.2129	QS	39.54545455	Illumina	FMSEQ010	lung	522	Illumina_lung
LP0034_12	978	2	7.91E-08	14.90720693	0.280649165	0.2129	QS	39.54545455	Illumina	FMSEQ010	lung	522	Illumina_lung
LP0034_12	979	2	7.91E-08	14.90720693	0.280649165	0.2129	QS	39.54545455	Illumina	FMSEQ010	lung	522	Illumina_lung
LP0034_12	980	6	2.37E-07	14.90720693	0.280649165	0.2129	QS	39.54545455	Illumina	FMSEQ010	lung	522	Illumina_lung
LP0034_12	981	4	1.58E-07	14.90720693	0.280649165	0.2129	QS	39.54545455	Illumina	FMSEQ010	lung	522	Illumina_lung
LP0034_12	982	3	1.19E-07	14.90720693	0.280649165	0.2129	QS	39.54545455	Illumina	FMSEQ010	lung	522	Illumina_lung
LP0034_12	983	4	1.58E-07	14.90720693	0.280649165	0.2129	QS	39.54545455	Illumina	FMSEQ010	lung	522	Illumina_lung
LP0034_12	984	2	7.91E-08	14.90720693	0.280649165	0.2129	QS	39.54545455	Illumina	FMSEQ010	lung	522	Illumina_lung
LP0034_12	985	3	1.19E-07	14.90720693	0.280649165	0.2129	QS	39.54545455	Illumina	FMSEQ010	lung	522	Illumina_lung
LP0034_12	986	1	3.96E-08	14.90720693	0.280649165	0.2129	QS	39.54545455	Illumina	FMSEQ010	lung	522	Illumina_lung
LP0034_12	987	5	1.98E-07	14.90720693	0.280649165	0.2129	QS	39.54545455	Illumina	FMSEQ010	lung	522	Illumina_lung
LP0034_12	988	1	3.96E-08	14.90720693	0.280649165	0.2129	QS	39.54545455	Illumina	FMSEQ010	lung	522	Illumina_lung
LP0034_12	989	7	2.77E-07	14.90720693	0.280649165	0.2129	QS	39.54545455	Illumina	FMSEQ010	lung	522	Illumina_lung
LP0034_12	990	1	3.96E-08	14.90720693	0.280649165	0.2129	QS	39.54545455	Illumina	FMSEQ010	lung	522	Illumina_lung
LP0034_12	991	7	2.77E-07	14.90720693	0.280649165	0.2129	QS	39.54545455	Illumina	FMSEQ010	lung	522	Illumina_lung
LP0034_12	992	5	1.98E-07	14.90720693	0.280649165	0.2129	QS	39.54545455	Illumina	FMSEQ010	lung	522	Illumina_lung
LP0034_12	993	7	2.77E-07	14.90720693	0.280649165	0.2129	QS	39.54545455	Illumina	FMSEQ010	lung	522	Illumina_lung
LP0034_12	994	3	1.19E-07	14.90720693	0.280649165	0.2129	QS	39.54545455	Illumina	FMSEQ010	lung	522	Illumina_lung
LP0034_12	995	2	7.91E-08	14.90720693	0.280649165	0.2129	QS	39.54545455	Illumina	FMSEQ010	lung	522	Illumina_lung
LP0034_12	996	1	3.96E-08	14.90720693	0.280649165	0.2129	QS	39.54545455	Illumina	FMSEQ010	lung	522	Illumina_lung
LP0034_12	997	3	1.19E-07	14.90720693	0.280649165	0.2129	QS	39.54545455	Illumina	FMSEQ010	lung	522	Illumina_lung
LP0034_12	998	1	3.96E-08	14.90720693	0.280649165	0.2129	QS	39.54545455	Illumina	FMSEQ010	lung	522	Illumina_lung
LP0034_12	999	4	1.58E-07	14.90720693	0.280649165	0.2129	QS	39.54545455	Illumina	FMSEQ010	lung	522	Illumina_lung
LP0034_12	1000	4	1.58E-07	14.90720693	0.280649165	0.2129	QS	39.54545455	Illumina	FMSEQ010	lung	522	Illumina_lung
LP0035_04	2	24	3.70E-07	8.293203147	0.198950613	0.1052	QS	29.31818182	Illumina	FMSEQ010	lung	539	Illumina_lung
LP0035_04	3	26	4.01E-07	8.293203147	0.198950613	0.1052	QS	29.31818182	Illumina	FMSEQ010	lung	539	Illumina_lung
LP0035_04	4	29	4.47E-07	8.293203147	0.198950613	0.1052	QS	29.31818182	Illumina	FMSEQ010	lung	539	Illumina_lung
LP0035_04	5	25	3.85E-07	8.293203147	0.198950613	0.1052	QS	29.31818182	Illumina	FMSEQ010	lung	539	Illumina_lung
LP0035_04	6	16	2.47E-07	8.293203147	0.198950613	0.1052	QS	29.31818182	Illumina	FMSEQ010	lung	539	Illumina_lung
LP0035_04	7	28	4.31E-07	8.293203147	0.198950613	0.1052	QS	29.31818182	Illumina	FMSEQ010	lung	539	Illumina_lung
LP0035_04	8	24	3.70E-07	8.293203147	0.198950613	0.1052	QS	29.31818182	Illumina	FMSEQ010	lung	539	Illumina_lung
LP0035_04	9	24	3.70E-07	8.293203147	0.198950613	0.1052	QS	29.31818182	Illumina	FMSEQ010	lung	539	Illumina_lung
LP0035_04	10	32	4.93E-07	8.293203147	0.198950613	0.1052	QS	29.31818182	Illumina	FMSEQ010	lung	539	Illumina_lung
LP0035_04	11	21	3.24E-07	8.293203147	0.198950613	0.1052	QS	29.31818182	Illumina	FMSEQ010	lung	539	Illumina_lung
LP0035_04	12	24	3.70E-07	8.293203147	0.198950613	0.1052	QS	29.31818182	Illumina	FMSEQ010	lung	539	Illumina_lung
LP0035_04	13	27	4.16E-07	8.293203147	0.198950613	0.1052	QS	29.31818182	Illumina	FMSEQ010	lung	539	Illumina_lung
LP0035_04	14	22	3.39E-07	8.293203147	0.198950613	0.1052	QS	29.31818182	Illumina	FMSEQ010	lung	539	Illumina_lung
LP0035_04	15	23	3.54E-07	8.293203147	0.198950613	0.1052	QS	29.31818182	Illumina	FMSEQ010	lung	539	Illumina_lung
LP0035_04	16	29	4.47E-07	8.293203147	0.198950613	0.1052	QS	29.31818182	Illumina	FMSEQ010	lung	539	Illumina_lung
[truncated: 37,317 more rows]
