# Supplementary material for: Real‐time analysis of the cancer genome and fragmentome from plasma and urine cell‐free DNA using nanopore sequencing
Source: EMBO Mol Med. 2023 Nov 9;15(12):e17282. doi: 10.15252/emmm.202217282 (PMC10701599; doi:10.15252/emmm.202217282)
Supplement: Supplementary file 6 — Source Data for Figure 2 [file EMMM-15-e17282-s006.zip › EMM-2022-17282-V4-Figure_2b_Source_Data-sd.csv]

item	TF_ichorCNA	SLX	fluid	size_range
1	0.08364	plasma_150_300_500000_45	plasma	150_300
2	0.08626	plasma_150_300_500000_46	plasma	150_300
3	0.07638	plasma_150_300_500000_47	plasma	150_300
4	0.05947	plasma_150_300_500000_48	plasma	150_300
5	0.07984	plasma_150_300_500000_49	plasma	150_300
6	0.09115	plasma_150_300_500000_50	plasma	150_300
7	0.07609	plasma_150_300_500000_51	plasma	150_300
8	0.08604	plasma_150_300_500000_52	plasma	150_300
9	0.08634	plasma_150_300_500000_53	plasma	150_300
10	0.08397	plasma_150_300_500000_54	plasma	150_300
11	0.09286	plasma_150_300_500000_55	plasma	150_300
12	0.08774	plasma_150_300_500000_56	plasma	150_300
13	0.07775	plasma_150_300_500000_57	plasma	150_300
14	0.08893	plasma_150_300_500000_58	plasma	150_300
15	0.08466	plasma_150_300_500000_59	plasma	150_300
16	0.07902	plasma_150_300_500000_60	plasma	150_300
17	0.08845	plasma_150_300_500000_61	plasma	150_300
18	0.09085	plasma_150_300_500000_62	plasma	150_300
19	0.08105	plasma_150_300_500000_63	plasma	150_300
20	0.07952	plasma_150_300_500000_64	plasma	150_300
21	0.08841	plasma_150_300_500000_65	plasma	150_300
22	0.07323	plasma_150_300_500000_66	plasma	150_300
23	0.07103	plasma_150_300_500000_67	plasma	150_300
24	0.08513	plasma_150_300_500000_68	plasma	150_300
25	0.08548	plasma_150_300_500000_69	plasma	150_300
26	0.08682	plasma_above_300_500000_45	plasma	above_300
27	0.0835	plasma_above_300_500000_46	plasma	above_300
28	0.03429	plasma_above_300_500000_47	plasma	above_300
29	0.04516	plasma_above_300_500000_48	plasma	above_300
30	0.06926	plasma_above_300_500000_49	plasma	above_300
31	0.09172	plasma_above_300_500000_50	plasma	above_300
32	0.1023	plasma_above_300_500000_51	plasma	above_300
33	0.0903	plasma_above_300_500000_52	plasma	above_300
34	0.08917	plasma_above_300_500000_53	plasma	above_300
35	0.0989	plasma_above_300_500000_54	plasma	above_300
36	0.08556	plasma_above_300_500000_55	plasma	above_300
37	0.1062	plasma_above_300_500000_56	plasma	above_300
38	0.06624	plasma_above_300_500000_57	plasma	above_300
39	0.08847	plasma_above_300_500000_58	plasma	above_300
40	0.09679	plasma_above_300_500000_59	plasma	above_300
41	0.07782	plasma_above_300_500000_60	plasma	above_300
42	0.08146	plasma_above_300_500000_61	plasma	above_300
43	0.09958	plasma_above_300_500000_62	plasma	above_300
44	0.1008	plasma_above_300_500000_63	plasma	above_300
45	0.09118	plasma_above_300_500000_64	plasma	above_300
46	0.08902	plasma_above_300_500000_65	plasma	above_300
47	0.1022	plasma_above_300_500000_66	plasma	above_300
48	0.09066	plasma_above_300_500000_67	plasma	above_300
49	0.09313	plasma_above_300_500000_68	plasma	above_300
50	0.0954	plasma_above_300_500000_69	plasma	above_300
51	0.1827	plasma_below_150_500000_45	plasma	below_150
52	0.1853	plasma_below_150_500000_46	plasma	below_150
53	0.1821	plasma_below_150_500000_47	plasma	below_150
54	0.1773	plasma_below_150_500000_48	plasma	below_150
55	0.1738	plasma_below_150_500000_49	plasma	below_150
56	0.1824	plasma_below_150_500000_50	plasma	below_150
57	0.1837	plasma_below_150_500000_51	plasma	below_150
58	0.1765	plasma_below_150_500000_52	plasma	below_150
59	0.1689	plasma_below_150_500000_53	plasma	below_150
60	0.1782	plasma_below_150_500000_54	plasma	below_150
61	0.1741	plasma_below_150_500000_55	plasma	below_150
62	0.1855	plasma_below_150_500000_56	plasma	below_150
63	0.1707	plasma_below_150_500000_57	plasma	below_150
64	0.1647	plasma_below_150_500000_58	plasma	below_150
65	0.1783	plasma_below_150_500000_59	plasma	below_150
66	0.1739	plasma_below_150_500000_60	plasma	below_150
67	0.1676	plasma_below_150_500000_61	plasma	below_150
68	0.183	plasma_below_150_500000_62	plasma	below_150
69	0.1714	plasma_below_150_500000_63	plasma	below_150
70	0.1783	plasma_below_150_500000_64	plasma	below_150
71	0.1749	plasma_below_150_500000_65	plasma	below_150
72	0.1634	plasma_below_150_500000_66	plasma	below_150
73	0.1705	plasma_below_150_500000_67	plasma	below_150
74	0.1692	plasma_below_150_500000_68	plasma	below_150
75	0.1707	plasma_below_150_500000_69	plasma	below_150
76	0.1561	urine_150_300_500000_45	urine	150_300
77	0.1624	urine_150_300_500000_46	urine	150_300
78	0.1903	urine_150_300_500000_47	urine	150_300
79	0.1629	urine_150_300_500000_48	urine	150_300
80	0.164	urine_150_300_500000_49	urine	150_300
81	0.1613	urine_150_300_500000_50	urine	150_300
82	0.1566	urine_150_300_500000_51	urine	150_300
83	0.182	urine_150_300_500000_52	urine	150_300
84	0.1585	urine_150_300_500000_53	urine	150_300
85	0.145	urine_150_300_500000_54	urine	150_300
86	0.1736	urine_150_300_500000_55	urine	150_300
87	0.1516	urine_150_300_500000_56	urine	150_300
88	0.1627	urine_150_300_500000_57	urine	150_300
89	0.1588	urine_150_300_500000_58	urine	150_300
90	0.1684	urine_150_300_500000_59	urine	150_300
91	0.1661	urine_150_300_500000_60	urine	150_300
92	0.1663	urine_150_300_500000_61	urine	150_300
93	0.1715	urine_150_300_500000_62	urine	150_300
94	0.1603	urine_150_300_500000_63	urine	150_300
95	0.176	urine_150_300_500000_64	urine	150_300
96	0.1748	urine_150_300_500000_65	urine	150_300
97	0.1701	urine_150_300_500000_66	urine	150_300
98	0.1848	urine_150_300_500000_67	urine	150_300
99	0.1761	urine_150_300_500000_68	urine	150_300
100	0.1774	urine_150_300_500000_69	urine	150_300
101	0.1024	urine_above_300_500000_45	urine	above_300
102	0.1048	urine_above_300_500000_46	urine	above_300
103	0.09685	urine_above_300_500000_47	urine	above_300
104	0.09648	urine_above_300_500000_48	urine	above_300
105	0.08174	urine_above_300_500000_49	urine	above_300
106	0.08884	urine_above_300_500000_50	urine	above_300
107	0.09288	urine_above_300_500000_51	urine	above_300
108	0.1051	urine_above_300_500000_52	urine	above_300
109	0.0822	urine_above_300_500000_53	urine	above_300
110	0.0951	urine_above_300_500000_54	urine	above_300
111	0.1002	urine_above_300_500000_55	urine	above_300
112	0.08234	urine_above_300_500000_56	urine	above_300
113	0.1042	urine_above_300_500000_57	urine	above_300
114	0.09903	urine_above_300_500000_58	urine	above_300
115	0.1076	urine_above_300_500000_59	urine	above_300
116	0.08811	urine_above_300_500000_60	urine	above_300
117	0.1077	urine_above_300_500000_61	urine	above_300
118	0.1023	urine_above_300_500000_62	urine	above_300
119	0.1159	urine_above_300_500000_63	urine	above_300
120	0.09688	urine_above_300_500000_64	urine	above_300
121	0.07723	urine_above_300_500000_65	urine	above_300
122	0.103	urine_above_300_500000_66	urine	above_300
123	0.08986	urine_above_300_500000_67	urine	above_300
124	0.08508	urine_above_300_500000_68	urine	above_300
125	0.08834	urine_above_300_500000_69	urine	above_300
126	0.2385	urine_below_150_500000_45	urine	below_150
127	0.2385	urine_below_150_500000_46	urine	below_150
128	0.2385	urine_below_150_500000_47	urine	below_150
129	0.2385	urine_below_150_500000_48	urine	below_150
130	0.2385	urine_below_150_500000_49	urine	below_150
131	0.2385	urine_below_150_500000_50	urine	below_150
132	0.2385	urine_below_150_500000_51	urine	below_150
133	0.2385	urine_below_150_500000_52	urine	below_150
134	0.2385	urine_below_150_500000_53	urine	below_150
135	0.2385	urine_below_150_500000_54	urine	below_150
136	0.2385	urine_below_150_500000_55	urine	below_150
137	0.2385	urine_below_150_500000_56	urine	below_150
138	0.2385	urine_below_150_500000_57	urine	below_150
139	0.2385	urine_below_150_500000_58	urine	below_150
140	0.2385	urine_below_150_500000_59	urine	below_150
141	0.2385	urine_below_150_500000_60	urine	below_150
142	0.2385	urine_below_150_500000_61	urine	below_150
143	0.2385	urine_below_150_500000_62	urine	below_150
144	0.2385	urine_below_150_500000_63	urine	below_150
145	0.2385	urine_below_150_500000_64	urine	below_150
146	0.2385	urine_below_150_500000_65	urine	below_150
147	0.2385	urine_below_150_500000_66	urine	below_150
148	0.2385	urine_below_150_500000_67	urine	below_150
149	0.2385	urine_below_150_500000_68	urine	below_150
150	0.2385	urine_below_150_500000_69	urine	below_150
