# Supplementary material for: Real‐time analysis of the cancer genome and fragmentome from plasma and urine cell‐free DNA using nanopore sequencing
Source: EMBO Mol Med. 2023 Nov 9;15(12):e17282. doi: 10.15252/emmm.202217282 (PMC10701599; doi:10.15252/emmm.202217282)
Supplement: Supplementary file 6 — Source Data for Figure 2 [file EMMM-15-e17282-s006.zip › EMM-2022-17282-V4-Figure_2D_Source_Data-sd.csv]

index	insert_size	genome	median	sum	density
1	44	graft	1	2	5.20559E-06
2	45	graft	1	1	2.6028E-06
3	46	graft	1	2	5.20559E-06
4	47	graft	2	4	1.04112E-05
5	48	graft	2.5	5	1.3014E-05
6	49	graft	3	6	1.56168E-05
7	50	graft	2	7	1.82196E-05
8	51	graft	3	6	1.56168E-05
9	52	graft	10	23	5.98643E-05
10	53	graft	2	12	3.12336E-05
11	54	graft	6	16	4.16448E-05
12	55	graft	6	17	4.42476E-05
13	56	graft	6	20	5.20559E-05
14	57	graft	10	26	6.76727E-05
15	58	graft	9	25	6.50699E-05
16	59	graft	13	35	9.10979E-05
17	60	graft	9	24	6.24671E-05
18	61	graft	10	32	8.32895E-05
19	62	graft	11	36	9.37007E-05
20	63	graft	9	26	6.76727E-05
21	64	graft	9	25	6.50699E-05
22	65	graft	10	30	7.80839E-05
23	66	graft	10	37	9.63035E-05
24	67	graft	8	22	5.72615E-05
25	68	graft	8	26	6.76727E-05
26	69	graft	13	34	8.84951E-05
27	70	graft	10	27	7.02755E-05
28	71	graft	13	42	0.000109317
29	72	graft	12	44	0.000114523
30	73	graft	9	40	0.000104112
31	74	graft	13	49	0.000127537
32	75	graft	15	43	0.00011192
33	76	graft	8	42	0.000109317
34	77	graft	8	47	0.000122331
35	78	graft	14	46	0.000119729
36	79	graft	17	79	0.000205621
37	80	graft	13	78	0.000203018
38	81	graft	17	95	0.000247266
39	82	graft	13	80	0.000208224
40	83	graft	10	111	0.000288911
41	84	graft	20	110	0.000286308
42	85	graft	18	97	0.000252471
43	86	graft	23	109	0.000283705
44	87	graft	22	125	0.00032535
45	88	graft	15	122	0.000317541
46	89	graft	21	129	0.000335761
47	90	graft	22	143	0.0003722
48	91	graft	26	167	0.000434667
49	92	graft	15	144	0.000374803
50	93	graft	29	154	0.000400831
51	94	graft	31	170	0.000442476
52	95	graft	20	145	0.000377406
53	96	graft	22	185	0.000481518
54	97	graft	16	182	0.000473709
55	98	graft	28	207	0.000538779
56	99	graft	18	206	0.000536176
57	100	graft	30	231	0.000601246
58	101	graft	41	228	0.000593438
59	102	graft	26	257	0.000668919
60	103	graft	35	249	0.000648097
61	104	graft	24	250	0.000650699
62	105	graft	35	273	0.000710564
63	106	graft	37	313	0.000814676
64	107	graft	34	332	0.000864129
65	108	graft	39	321	0.000835498
66	109	graft	44	331	0.000861526
67	110	graft	38	360	0.000937007
68	111	graft	30	354	0.00092139
69	112	graft	45	393	0.001022899
70	113	graft	38	417	0.001085367
71	114	graft	38	429	0.0011166
72	115	graft	68	503	0.001309207
73	116	graft	46	512	0.001332632
74	117	graft	48	558	0.001452361
75	118	graft	50	581	0.001512225
76	119	graft	63	667	0.001736066
77	120	graft	52	691	0.001798533
78	121	graft	62	736	0.001915659
79	122	graft	54	774	0.002014565
80	123	graft	47	840	0.00218635
81	124	graft	66	873	0.002272242
82	125	graft	62	851	0.002214981
83	126	graft	72	1058	0.00275376
84	127	graft	73	1079	0.002808418
85	128	graft	66	1153	0.003001026
86	129	graft	69	1214	0.003159796
87	130	graft	75	1280	0.003331581
88	131	graft	79	1376	0.003581449
89	132	graft	92	1458	0.003794879
90	133	graft	77	1561	0.004062967
91	134	graft	101	1679	0.004370097
92	135	graft	85	1796	0.004674624
93	136	graft	76	1923	0.00500518
94	137	graft	99	1977	0.005145731
95	138	graft	108	2101	0.005468478
96	139	graft	107	2298	0.005981229
97	140	graft	105	2408	0.006267536
98	141	graft	116	2481	0.006457541
99	142	graft	117	2770	0.007209749
100	143	graft	116	2896	0.007537702
101	144	graft	108	2980	0.007756337
102	145	graft	124	3128	0.008141551
103	146	graft	147	3222	0.008386214
104	147	graft	118	3378	0.00879225
105	148	graft	133	3301	0.008591835
106	149	graft	148	3437	0.008945815
107	150	graft	130	3317	0.008633479
108	151	graft	142	3376	0.008787044
109	152	graft	165	3544	0.009224314
110	153	graft	157	3473	0.009039516
111	154	graft	153	3436	0.008943212
112	155	graft	143	3510	0.009135819
113	156	graft	183	3541	0.009216506
114	157	graft	154	3484	0.009068146
115	158	graft	162	3582	0.009323221
116	159	graft	152	3534	0.009198286
117	160	graft	189	3616	0.009411716
118	161	graft	168	3617	0.009414319
119	162	graft	171	3485	0.009070749
120	163	graft	173	3612	0.009401305
121	164	graft	189	3572	0.009297193
122	165	graft	195	3532	0.009193081
123	166	graft	194	3490	0.009083763
124	167	graft	191	3494	0.009094174
125	168	graft	220	3390	0.008823483
126	169	graft	195	3251	0.008461695
127	170	graft	203	3222	0.008386214
128	171	graft	225	3170	0.008250868
129	172	graft	187	2931	0.007628799
130	173	graft	181	2851	0.007420576
131	174	graft	198	2803	0.007295641
132	175	graft	182	2568	0.006683984
133	176	graft	180	2458	0.006397676
134	177	graft	190	2313	0.006020271
135	178	graft	166	2319	0.006035887
136	179	graft	155	2074	0.005398202
137	180	graft	195	2074	0.005398202
138	181	graft	160	1919	0.004994768
139	182	graft	162	1868	0.004862026
140	183	graft	149	1754	0.004565307
141	184	graft	138	1653	0.004302424
142	185	graft	158	1581	0.004115023
143	186	graft	158	1430	0.003722
144	187	graft	118	1400	0.003643916
145	188	graft	124	1315	0.003422679
146	189	graft	139	1287	0.0033498
147	190	graft	136	1187	0.003089521
148	191	graft	164	1149	0.002990614
149	192	graft	125	1104	0.002873488
150	193	graft	115	1018	0.002649648
151	194	graft	119	1041	0.002709512
152	195	graft	115	874	0.002274845
153	196	graft	90	920	0.002394574
154	197	graft	107	873	0.002272242
155	198	graft	109	853	0.002220186
156	199	graft	104	776	0.002019771
157	200	graft	107	742	0.001931276
158	201	graft	96	746	0.001941687
159	202	graft	121	713	0.001855795
160	203	graft	94	623	0.001621543
161	204	graft	97	594	0.001546062
162	205	graft	108	608	0.001582501
163	206	graft	77	507	0.001319618
164	207	graft	81	529	0.00137688
165	208	graft	104	519	0.001350852
166	209	graft	85	486	0.00126496
167	210	graft	81	431	0.001121806
168	211	graft	86	449	0.001168656
169	212	graft	72	427	0.001111395
170	213	graft	80	425	0.001106189
171	214	graft	76	414	0.001077558
172	215	graft	74	391	0.001017694
173	216	graft	56	369	0.000960432
174	217	graft	88	366	0.000952624
175	218	graft	70	371	0.000965638
176	219	graft	81	361	0.00093961
177	220	graft	59	300	0.000780839
178	221	graft	75	331	0.000861526
179	222	graft	55	288	0.000749606
180	223	graft	52	310	0.000806867
181	224	graft	68	336	0.00087454
182	225	graft	64	312	0.000812073
183	226	graft	59	303	0.000788648
184	227	graft	52	262	0.000681933
185	228	graft	55	285	0.000741797
186	229	graft	56	295	0.000767825
187	230	graft	59	269	0.000700153
188	231	graft	46	255	0.000663713
189	232	graft	52	252	0.000655905
190	233	graft	61	279	0.00072618
191	234	graft	61	257	0.000668919
192	235	graft	64	301	0.000783442
193	236	graft	51	276	0.000718372
194	237	graft	59	274	0.000713167
195	238	graft	50	269	0.000700153
196	239	graft	49	249	0.000648097
197	240	graft	61	263	0.000684536
198	241	graft	62	287	0.000747003
199	242	graft	54	293	0.00076262
200	243	graft	49	252	0.000655905
201	244	graft	57	266	0.000692344
202	245	graft	46	278	0.000723578
203	246	graft	62	274	0.000713167
204	247	graft	51	280	0.000728783
205	248	graft	64	292	0.000760017
206	249	graft	54	313	0.000814676
207	250	graft	50	301	0.000783442
208	251	graft	54	296	0.000770428
209	252	graft	55	346	0.000900568
210	253	graft	49	303	0.000788648
211	254	graft	59	327	0.000851115
212	255	graft	45	322	0.000838101
213	256	graft	67	359	0.000934404
214	257	graft	58	340	0.000884951
215	258	graft	48	354	0.00092139
216	259	graft	50	358	0.000931802
217	260	graft	51	397	0.001033311
218	261	graft	58	366	0.000952624
219	262	graft	54	388	0.001009885
220	263	graft	49	424	0.001103586
221	264	graft	61	430	0.001119203
222	265	graft	52	404	0.00105153
223	266	graft	58	401	0.001043722
224	267	graft	51	408	0.001061941
225	268	graft	51	442	0.001150436
226	269	graft	47	416	0.001082764
227	270	graft	71	538	0.001400305
228	271	graft	55	481	0.001251946
229	272	graft	54	511	0.00133003
230	273	graft	63	537	0.001397702
231	274	graft	57	554	0.00144195
232	275	graft	67	549	0.001428936
233	276	graft	61	582	0.001514828
234	277	graft	72	585	0.001522637
235	278	graft	68	634	0.001650174
236	279	graft	51	625	0.001626748
237	280	graft	47	639	0.001663188
238	281	graft	54	653	0.001699627
239	282	graft	51	663	0.001725655
240	283	graft	66	741	0.001928673
241	284	graft	54	744	0.001936481
242	285	graft	64	769	0.002001551
243	286	graft	63	780	0.002030182
244	287	graft	55	813	0.002116074
245	288	graft	67	834	0.002170733
246	289	graft	62	893	0.002324298
247	290	graft	58	841	0.002188953
248	291	graft	58	877	0.002282653
249	292	graft	66	929	0.002417999
250	293	graft	66	944	0.002457041
251	294	graft	59	946	0.002462246
252	295	graft	71	1046	0.002722526
253	296	graft	69	1057	0.002751157
254	297	graft	69	1050	0.002732937
255	298	graft	74	1124	0.002925544
256	299	graft	75	1117	0.002907325
257	300	graft	106	1206	0.003138974
258	301	graft	75	1175	0.003058287
259	302	graft	76	1220	0.003175413
260	303	graft	65	1212	0.003154591
261	304	graft	60	1252	0.003258702
262	305	graft	78	1303	0.003391445
263	306	graft	62	1199	0.003120754
264	307	graft	76	1278	0.003326375
265	308	graft	64	1282	0.003336786
266	309	graft	76	1367	0.003558024
267	310	graft	73	1364	0.003550216
268	311	graft	59	1304	0.003394048
269	312	graft	67	1373	0.003573641
270	313	graft	85	1420	0.003695972
271	314	graft	69	1414	0.003680356
272	315	graft	83	1396	0.003633505
273	316	graft	82	1478	0.003846935
274	317	graft	86	1418	0.003690767
275	318	graft	85	1404	0.003654328
276	319	graft	78	1422	0.003701178
277	320	graft	82	1366	0.003555421
278	321	graft	84	1360	0.003539805
279	322	graft	69	1314	0.003420076
280	323	graft	83	1410	0.003669944
281	324	graft	70	1321	0.003438295
282	325	graft	87	1385	0.003604875
283	326	graft	72	1310	0.003409665
284	327	graft	83	1350	0.003513777
285	328	graft	77	1269	0.00330295
286	329	graft	98	1326	0.003451309
287	330	graft	67	1240	0.003227469
288	331	graft	68	1218	0.003170207
289	332	graft	83	1204	0.003133768
290	333	graft	80	1207	0.003141577
291	334	graft	84	1260	0.003279525
292	335	graft	70	1202	0.003128563
293	336	graft	98	1252	0.003258702
294	337	graft	65	1179	0.003068698
295	338	graft	69	1154	0.003003628
296	339	graft	74	1058	0.00275376
297	340	graft	97	1176	0.00306089
298	341	graft	88	1094	0.00284746
299	342	graft	103	1076	0.00280061
300	343	graft	92	1042	0.002712115
301	344	graft	81	1078	0.002805816
302	345	graft	98	1095	0.002850063
303	346	graft	103	1034	0.002691293
304	347	graft	68	1041	0.002709512
305	348	graft	70	1059	0.002756363
306	349	graft	64	974	0.002535125
307	350	graft	84	941	0.002449232
308	351	graft	72	935	0.002433616
309	352	graft	66	893	0.002324298
310	353	graft	64	880	0.002290462
311	354	graft	92	909	0.002365943
312	355	graft	65	859	0.002235803
313	356	graft	68	892	0.002321695
314	357	graft	77	803	0.002090046
315	358	graft	65	800	0.002082238
316	359	graft	71	767	0.001996346
317	360	graft	62	726	0.001889631
318	361	graft	69	779	0.002027579
319	362	graft	81	752	0.001957304
320	363	graft	61	702	0.001827164
321	364	graft	60	637	0.001657982
322	365	graft	61	646	0.001681407
323	366	graft	58	658	0.001712641
324	367	graft	51	610	0.001587706
325	368	graft	54	622	0.00161894
326	369	graft	75	598	0.001556473
327	370	graft	43	555	0.001444553
328	371	graft	55	551	0.001434141
329	372	graft	47	513	0.001335235
330	373	graft	47	493	0.001283179
331	374	graft	44	476	0.001238932
332	375	graft	52	449	0.001168656
333	376	graft	63	491	0.001277974
334	377	graft	54	414	0.001077558
335	378	graft	52	451	0.001173862
336	379	graft	38	394	0.001025502
337	380	graft	42	388	0.001009885
338	381	graft	33	374	0.000973446
339	382	graft	34	348	0.000905774
340	383	graft	44	353	0.000918788
341	384	graft	55	358	0.000931802
342	385	graft	42	350	0.000910979
343	386	graft	40	320	0.000832895
344	387	graft	46	332	0.000864129
345	388	graft	38	287	0.000747003
346	389	graft	39	268	0.00069755
347	390	graft	37	272	0.000707961
348	391	graft	37	258	0.000671522
349	392	graft	32	247	0.000642891
350	393	graft	25	240	0.000624671
351	394	graft	33	238	0.000619466
352	395	graft	35	243	0.00063248
353	396	graft	37	231	0.000601246
354	397	graft	35	213	0.000554396
355	398	graft	36	231	0.000601246
356	399	graft	34	185	0.000481518
357	400	graft	29	188	0.000489326
358	401	graft	33	193	0.00050234
359	402	graft	38	184	0.000478915
360	403	graft	41	189	0.000491929
361	404	graft	45	210	0.000546587
362	405	graft	34	173	0.000450284
363	406	graft	35	166	0.000432064
364	407	graft	27	153	0.000398228
365	408	graft	34	158	0.000411242
366	409	graft	24	155	0.000403434
367	410	graft	39	179	0.000465901
368	411	graft	38	160	0.000416448
369	412	graft	34	151	0.000393022
370	413	graft	30	160	0.000416448
371	414	graft	33	165	0.000429462
372	415	graft	28	143	0.0003722
373	416	graft	27	139	0.000361789
374	417	graft	24	121	0.000314938
375	418	graft	33	143	0.0003722
376	419	graft	26	147	0.000382611
377	420	graft	29	137	0.000356583
378	421	graft	31	170	0.000442476
379	422	graft	26	132	0.000343569
380	423	graft	24	136	0.00035398
381	424	graft	25	146	0.000380008
382	425	graft	24	129	0.000335761
383	426	graft	27	145	0.000377406
384	427	graft	23	141	0.000366994
385	428	graft	27	141	0.000366994
386	429	graft	31	175	0.00045549
387	430	graft	23	155	0.000403434
388	431	graft	31	163	0.000424256
389	432	graft	26	162	0.000421653
390	433	graft	31	170	0.000442476
391	434	graft	27	154	0.000400831
392	435	graft	22	155	0.000403434
393	436	graft	25	165	0.000429462
394	437	graft	26	149	0.000387817
395	438	graft	20	151	0.000393022
396	439	graft	26	163	0.000424256
397	440	graft	29	163	0.000424256
398	441	graft	28	182	0.000473709
399	442	graft	25	181	0.000471106
400	443	graft	27	183	0.000476312
401	444	graft	21	159	0.000413845
402	445	graft	25	171	0.000445078
403	446	graft	23	169	0.000439873
404	447	graft	32	204	0.000530971
405	448	graft	24	160	0.000416448
406	449	graft	30	200	0.000520559
407	450	graft	29	187	0.000486723
408	451	graft	28	202	0.000525765
409	452	graft	22	184	0.000478915
410	453	graft	27	191	0.000497134
411	454	graft	28	227	0.000590835
412	455	graft	27	202	0.000525765
413	456	graft	23	186	0.00048412
414	457	graft	20	222	0.000577821
415	458	graft	30	211	0.00054919
416	459	graft	35	259	0.000674125
417	460	graft	19	225	0.000585629
418	461	graft	26	218	0.00056741
419	462	graft	30	218	0.00056741
420	463	graft	27	230	0.000598643
421	464	graft	26	230	0.000598643
422	465	graft	32	225	0.000585629
423	466	graft	22	227	0.000590835
424	467	graft	25	238	0.000619466
425	468	graft	23	246	0.000640288
426	469	graft	25	224	0.000583027
427	470	graft	27	250	0.000650699
428	471	graft	26	249	0.000648097
429	472	graft	35	258	0.000671522
430	473	graft	22	250	0.000650699
431	474	graft	27	264	0.000687139
432	475	graft	20	245	0.000637685
433	476	graft	23	289	0.000752208
434	477	graft	33	263	0.000684536
435	478	graft	29	246	0.000640288
436	479	graft	28	249	0.000648097
437	480	graft	21	256	0.000666316
438	481	graft	24	263	0.000684536
439	482	graft	25	234	0.000609055
440	483	graft	24	216	0.000562204
441	484	graft	34	259	0.000674125
442	485	graft	24	258	0.000671522
443	486	graft	27	249	0.000648097
444	487	graft	27	260	0.000676727
445	488	graft	28	247	0.000642891
446	489	graft	31	276	0.000718372
447	490	graft	37	279	0.00072618
448	491	graft	22	237	0.000616863
449	492	graft	31	235	0.000611657
450	493	graft	32	297	0.000773031
451	494	graft	30	268	0.00069755
452	495	graft	23	232	0.000603849
453	496	graft	38	269	0.000700153
454	497	graft	21	236	0.00061426
455	498	graft	36	239	0.000622069
456	499	graft	24	256	0.000666316
457	500	graft	22	233	0.000606452
458	501	graft	22	233	0.000606452
459	502	graft	19	239	0.000622069
460	503	graft	19	207	0.000538779
461	504	graft	25	234	0.000609055
462	505	graft	30	236	0.00061426
463	506	graft	31	238	0.000619466
464	507	graft	29	253	0.000658508
465	508	graft	19	218	0.00056741
466	509	graft	21	224	0.000583027
467	510	graft	23	234	0.000609055
468	511	graft	21	206	0.000536176
469	512	graft	23	233	0.000606452
470	513	graft	23	215	0.000559601
471	514	graft	21	204	0.000530971
472	515	graft	38	252	0.000655905
473	516	graft	24	196	0.000510148
474	517	graft	28	228	0.000593438
475	518	graft	32	243	0.00063248
476	519	graft	30	212	0.000551793
477	520	graft	27	198	0.000515354
478	521	graft	34	225	0.000585629
479	522	graft	25	198	0.000515354
480	523	graft	27	203	0.000528368
481	524	graft	27	181	0.000471106
482	525	graft	21	189	0.000491929
483	526	graft	27	195	0.000507546
484	527	graft	21	183	0.000476312
485	528	graft	27	195	0.000507546
486	529	graft	20	196	0.000510148
487	530	graft	23	196	0.000510148
488	531	graft	29	192	0.000499737
489	532	graft	25	198	0.000515354
490	533	graft	22	172	0.000447681
491	534	graft	25	188	0.000489326
492	535	graft	25	176	0.000458092
493	536	graft	23	158	0.000411242
494	537	graft	23	177	0.000460695
495	538	graft	26	166	0.000432064
496	539	graft	25	159	0.000413845
497	540	graft	25	168	0.00043727
498	541	graft	21	168	0.00043727
499	542	graft	28	153	0.000398228
500	543	graft	27	162	0.000421653
501	544	graft	18	157	0.000408639
502	545	graft	31	170	0.000442476
503	546	graft	24	152	0.000395625
504	547	graft	29	165	0.000429462
505	548	graft	22	151	0.000393022
506	549	graft	32	147	0.000382611
507	550	graft	27	158	0.000411242
508	551	graft	27	148	0.000385214
509	552	graft	24	130	0.000338364
510	553	graft	28	167	0.000434667
511	554	graft	24	123	0.000320144
512	555	graft	26	124	0.000322747
513	556	graft	20	135	0.000351378
514	557	graft	15	117	0.000304527
515	558	graft	20	134	0.000348775
516	559	graft	23	143	0.0003722
517	560	graft	22	127	0.000330555
518	561	graft	18	128	0.000333158
519	562	graft	23	126	0.000327952
520	563	graft	18	128	0.000333158
521	564	graft	20	113	0.000294116
522	565	graft	24	131	0.000340966
523	566	graft	18	101	0.000262883
524	567	graft	19	89	0.000231649
525	568	graft	25	112	0.000291513
526	569	graft	20	93	0.00024206
527	570	graft	19	95	0.000247266
528	571	graft	19	97	0.000252471
529	572	graft	11	76	0.000197813
530	573	graft	19	89	0.000231649
531	574	graft	19	93	0.00024206
532	575	graft	19	83	0.000216032
533	576	graft	25	98	0.000255074
534	577	graft	21	95	0.000247266
535	578	graft	19	82	0.000213429
536	579	graft	20	83	0.000216032
537	580	graft	17	85	0.000221238
538	581	graft	19	82	0.000213429
539	582	graft	18	82	0.000213429
540	583	graft	21	93	0.00024206
541	584	graft	15	62	0.000161373
542	585	graft	17	62	0.000161373
543	586	graft	14	69	0.000179593
544	587	graft	14	70	0.000182196
545	588	graft	20	84	0.000218635
546	589	graft	22	62	0.000161373
547	590	graft	17	80	0.000208224
548	591	graft	19	79	0.000205621
549	592	graft	17	74	0.000192607
550	593	graft	18	76	0.000197813
551	594	graft	13	71	0.000184799
552	595	graft	16	58	0.000150962
553	596	graft	19	76	0.000197813
554	597	graft	17	66	0.000171785
555	598	graft	14	56	0.000145757
556	599	graft	15	59	0.000153565
557	600	graft	19	74	0.000192607
558	601	graft	17	61	0.000158771
559	602	graft	13	71	0.000184799
560	603	graft	9	60	0.000156168
561	604	graft	28	85	0.000221238
562	605	graft	17	63	0.000163976
563	606	graft	18	71	0.000184799
564	607	graft	16	55	0.000143154
565	608	graft	16	64	0.000166579
566	609	graft	12	59	0.000153565
567	610	graft	14	66	0.000171785
568	611	graft	16	69	0.000179593
569	612	graft	11	63	0.000163976
570	613	graft	13	57	0.000148359
571	614	graft	12	60	0.000156168
572	615	graft	14	65	0.000169182
573	616	graft	8	58	0.000150962
574	617	graft	12	68	0.00017699
575	618	graft	13	71	0.000184799
576	619	graft	16	72	0.000187401
577	620	graft	18	77	0.000200415
578	621	graft	17	68	0.00017699
579	622	graft	15	74	0.000192607
580	623	graft	10	59	0.000153565
581	624	graft	13	53	0.000137948
582	625	graft	7	53	0.000137948
583	626	graft	14	60	0.000156168
584	627	graft	15	64	0.000166579
585	628	graft	11	68	0.00017699
586	629	graft	13	59	0.000153565
587	630	graft	13	74	0.000192607
588	631	graft	15	65	0.000169182
589	632	graft	10	47	0.000122331
590	633	graft	14	65	0.000169182
591	634	graft	16	75	0.00019521
592	635	graft	12	67	0.000174387
593	636	graft	19	82	0.000213429
594	637	graft	16	71	0.000184799
595	638	graft	18	69	0.000179593
596	639	graft	11	63	0.000163976
597	640	graft	13	78	0.000203018
598	641	graft	19	80	0.000208224
599	642	graft	19	74	0.000192607
600	643	graft	14	65	0.000169182
601	644	graft	20	67	0.000174387
602	645	graft	12	55	0.000143154
603	646	graft	16	79	0.000205621
604	647	graft	17	58	0.000150962
605	648	graft	11	77	0.000200415
606	649	graft	16	67	0.000174387
607	650	graft	13	67	0.000174387
608	651	graft	15	68	0.00017699
609	652	graft	16	70	0.000182196
610	653	graft	14	63	0.000163976
611	654	graft	12	73	0.000190004
612	655	graft	11	61	0.000158771
613	656	graft	12	74	0.000192607
614	657	graft	15	64	0.000166579
615	658	graft	13	78	0.000203018
616	659	graft	12	68	0.00017699
617	660	graft	14	65	0.000169182
618	661	graft	12	63	0.000163976
619	662	graft	12	64	0.000166579
620	663	graft	14	77	0.000200415
621	664	graft	15	70	0.000182196
622	665	graft	12	61	0.000158771
623	666	graft	20	77	0.000200415
624	667	graft	14	73	0.000190004
625	668	graft	14	69	0.000179593
626	669	graft	14	59	0.000153565
627	670	graft	16	59	0.000153565
628	671	graft	12	67	0.000174387
629	672	graft	16	64	0.000166579
630	673	graft	16	62	0.000161373
631	674	graft	22	72	0.000187401
632	675	graft	13	60	0.000156168
633	676	graft	15	60	0.000156168
634	677	graft	18	64	0.000166579
635	678	graft	13	61	0.000158771
636	679	graft	17	69	0.000179593
637	680	graft	18	60	0.000156168
638	681	graft	12	58	0.000150962
639	682	graft	13	59	0.000153565
640	683	graft	9	60	0.000156168
641	684	graft	23	66	0.000171785
642	685	graft	10	57	0.000148359
643	686	graft	15	55	0.000143154
644	687	graft	14	66	0.000171785
645	688	graft	11	62	0.000161373
646	689	graft	14	62	0.000161373
647	690	graft	18	71	0.000184799
648	691	graft	13	73	0.000190004
649	692	graft	19	81	0.000210827
650	693	graft	12	62	0.000161373
651	694	graft	19	57	0.000148359
652	695	graft	16	63	0.000163976
653	696	graft	18	68	0.00017699
654	697	graft	17	60	0.000156168
655	698	graft	16	62	0.000161373
656	699	graft	18	67	0.000174387
657	700	graft	18	69	0.000179593
658	701	graft	17	61	0.000158771
659	702	graft	10	55	0.000143154
660	703	graft	14	56	0.000145757
661	704	graft	14	59	0.000153565
662	705	graft	11	54	0.000140551
663	706	graft	13	63	0.000163976
664	707	graft	13	55	0.000143154
665	708	graft	13	49	0.000127537
666	709	graft	15	51	0.000132743
667	710	graft	23	59	0.000153565
668	711	graft	14	62	0.000161373
669	712	graft	13	63	0.000163976
670	713	graft	16	69	0.000179593
671	714	graft	12	44	0.000114523
672	715	graft	17	68	0.00017699
673	716	graft	21	73	0.000190004
674	717	graft	13	47	0.000122331
675	718	graft	9	60	0.000156168
676	719	graft	12	44	0.000114523
677	720	graft	14	63	0.000163976
678	721	graft	12	46	0.000119729
679	722	graft	13	50	0.00013014
680	723	graft	18	49	0.000127537
681	724	graft	14	46	0.000119729
682	725	graft	15	55	0.000143154
683	726	graft	10	37	9.63035E-05
684	727	graft	12	45	0.000117126
685	728	graft	12	53	0.000137948
686	729	graft	13	51	0.000132743
687	730	graft	18	54	0.000140551
688	731	graft	13	50	0.00013014
689	732	graft	15	48	0.000124934
690	733	graft	16	65	0.000169182
691	734	graft	13	32	8.32895E-05
692	735	graft	18	55	0.000143154
693	736	graft	16	64	0.000166579
694	737	graft	15	51	0.000132743
695	738	graft	11	51	0.000132743
696	739	graft	12	41	0.000106715
697	740	graft	15	58	0.000150962
698	741	graft	15	48	0.000124934
699	742	graft	13	44	0.000114523
700	743	graft	18	51	0.000132743
701	744	graft	13	51	0.000132743
702	745	graft	15	42	0.000109317
703	746	graft	12	36	9.37007E-05
704	747	graft	14	44	0.000114523
705	748	graft	13	46	0.000119729
706	749	graft	11	33	8.58923E-05
707	750	graft	9	34	8.84951E-05
708	751	graft	12	37	9.63035E-05
709	752	graft	18	46	0.000119729
710	753	graft	12	39	0.000101509
711	754	graft	11	34	8.84951E-05
712	755	graft	13	45	0.000117126
713	756	graft	9	43	0.00011192
714	757	graft	11	38	9.89063E-05
715	758	graft	9	36	9.37007E-05
716	759	graft	11	44	0.000114523
717	760	graft	15	44	0.000114523
718	761	graft	16	45	0.000117126
719	762	graft	15	47	0.000122331
720	763	graft	12	33	8.58923E-05
721	764	graft	8	31	8.06867E-05
722	765	graft	12	30	7.80839E-05
723	766	graft	13	37	9.63035E-05
724	767	graft	13	36	9.37007E-05
725	768	graft	12	32	8.32895E-05
726	769	graft	7	26	6.76727E-05
727	770	graft	7	34	8.84951E-05
728	771	graft	10	36	9.37007E-05
729	772	graft	11	34	8.84951E-05
730	773	graft	12	30	7.80839E-05
731	774	graft	12	38	9.89063E-05
732	775	graft	9	28	7.28783E-05
733	776	graft	12	35	9.10979E-05
734	777	graft	9	38	9.89063E-05
735	778	graft	9	35	9.10979E-05
736	779	graft	13	38	9.89063E-05
737	780	graft	11	36	9.37007E-05
738	781	graft	6	25	6.50699E-05
739	782	graft	10	31	8.06867E-05
740	783	graft	8	21	5.46587E-05
741	784	graft	13	40	0.000104112
742	785	graft	10	29	7.54811E-05
743	786	graft	11	32	8.32895E-05
744	787	graft	13	33	8.58923E-05
745	788	graft	13	38	9.89063E-05
746	789	graft	9	27	7.02755E-05
747	790	graft	8	33	8.58923E-05
748	791	graft	11	30	7.80839E-05
749	792	graft	13	29	7.54811E-05
750	793	graft	5	24	6.24671E-05
751	794	graft	13	34	8.84951E-05
752	795	graft	8	26	6.76727E-05
753	796	graft	10	37	9.63035E-05
754	797	graft	12	30	7.80839E-05
755	798	graft	11	32	8.32895E-05
756	799	graft	9	29	7.54811E-05
757	800	graft	10	35	9.10979E-05
758	801	graft	11	29	7.54811E-05
759	802	graft	7	23	5.98643E-05
760	803	graft	11	26	6.76727E-05
761	804	graft	8	26	6.76727E-05
762	805	graft	10	23	5.98643E-05
763	806	graft	9	26	6.76727E-05
764	807	graft	9	25	6.50699E-05
765	808	graft	13	36	9.37007E-05
766	809	graft	6	23	5.98643E-05
767	810	graft	9	29	7.54811E-05
768	811	graft	13	36	9.37007E-05
769	812	graft	8	26	6.76727E-05
770	813	graft	8	23	5.98643E-05
771	814	graft	11	34	8.84951E-05
772	815	graft	6	21	5.46587E-05
773	816	graft	9	27	7.02755E-05
774	817	graft	6	19	4.94532E-05
775	818	graft	12	26	6.76727E-05
776	819	graft	10	26	6.76727E-05
777	820	graft	8	23	5.98643E-05
778	821	graft	7	22	5.72615E-05
779	822	graft	8	25	6.50699E-05
780	823	graft	9	27	7.02755E-05
781	824	graft	8	26	6.76727E-05
782	825	graft	8	27	7.02755E-05
783	826	graft	9	26	6.76727E-05
784	827	graft	8	28	7.28783E-05
785	828	graft	9	28	7.28783E-05
786	829	graft	9	29	7.54811E-05
787	830	graft	9	26	6.76727E-05
788	831	graft	9	25	6.50699E-05
789	832	graft	11	29	7.54811E-05
790	833	graft	9	30	7.80839E-05
791	834	graft	7	28	7.28783E-05
792	835	graft	7	25	6.50699E-05
793	836	graft	6	17	4.42476E-05
794	837	graft	5	22	5.72615E-05
795	838	graft	9	26	6.76727E-05
796	839	graft	11	29	7.54811E-05
797	840	graft	10	29	7.54811E-05
798	841	graft	14	31	8.06867E-05
799	842	graft	10	28	7.28783E-05
800	843	graft	7	21	5.46587E-05
801	844	graft	11	26	6.76727E-05
802	845	graft	8	27	7.02755E-05
803	846	graft	10	23	5.98643E-05
804	847	graft	5	12	3.12336E-05
805	848	graft	7	28	7.28783E-05
806	849	graft	8	31	8.06867E-05
807	850	graft	6	24	6.24671E-05
808	851	graft	8	21	5.46587E-05
809	852	graft	7	27	7.02755E-05
810	853	graft	9	28	7.28783E-05
811	854	graft	9	27	7.02755E-05
812	855	graft	8	24	6.24671E-05
813	856	graft	7	18	4.68504E-05
814	857	graft	13	37	9.63035E-05
815	858	graft	10	26	6.76727E-05
816	859	graft	7	20	5.20559E-05
817	860	graft	9	24	6.24671E-05
818	861	graft	7	26	6.76727E-05
819	862	graft	6	19	4.94532E-05
820	863	graft	7	24	6.24671E-05
821	864	graft	6	28	7.28783E-05
822	865	graft	10	31	8.06867E-05
823	866	graft	8	25	6.50699E-05
824	867	graft	7	19	4.94532E-05
825	868	graft	11	30	7.80839E-05
826	869	graft	10	31	8.06867E-05
827	870	graft	6	19	4.94532E-05
828	871	graft	10	28	7.28783E-05
829	872	graft	8	25	6.50699E-05
830	873	graft	7	27	7.02755E-05
831	874	graft	5	15	3.9042E-05
832	875	graft	6	19	4.94532E-05
833	876	graft	11	29	7.54811E-05
834	877	graft	6	21	5.46587E-05
835	878	graft	6	22	5.72615E-05
836	879	graft	9	30	7.80839E-05
837	880	graft	8	27	7.02755E-05
838	881	graft	8	24	6.24671E-05
839	882	graft	6	18	4.68504E-05
840	883	graft	11	29	7.54811E-05
841	884	graft	8	24	6.24671E-05
842	885	graft	10	26	6.76727E-05
843	886	graft	10	33	8.58923E-05
844	887	graft	6	22	5.72615E-05
845	888	graft	4	11	2.86308E-05
846	889	graft	6	21	5.46587E-05
847	890	graft	7	18	4.68504E-05
848	891	graft	8	23	5.98643E-05
849	892	graft	5	18	4.68504E-05
850	893	graft	8	22	5.72615E-05
851	894	graft	9	30	7.80839E-05
852	895	graft	8	30	7.80839E-05
853	896	graft	10	27	7.02755E-05
854	897	graft	8	30	7.80839E-05
855	898	graft	9	28	7.28783E-05
856	899	graft	5	20	5.20559E-05
857	900	graft	7	24	6.24671E-05
858	901	graft	7	23	5.98643E-05
859	902	graft	8	24	6.24671E-05
860	903	graft	7	26	6.76727E-05
861	904	graft	7	23	5.98643E-05
862	905	graft	5	13	3.38364E-05
863	906	graft	5	17	4.42476E-05
864	907	graft	9	26	6.76727E-05
865	908	graft	8	27	7.02755E-05
866	909	graft	9	25	6.50699E-05
867	910	graft	3	9	2.34252E-05
868	911	graft	11	32	8.32895E-05
869	912	graft	9	28	7.28783E-05
870	913	graft	5	18	4.68504E-05
871	914	graft	9	29	7.54811E-05
872	915	graft	5	17	4.42476E-05
873	916	graft	5	20	5.20559E-05
874	917	graft	9	25	6.50699E-05
875	918	graft	8	25	6.50699E-05
876	919	graft	10	28	7.28783E-05
877	920	graft	5	15	3.9042E-05
878	921	graft	9	28	7.28783E-05
879	922	graft	9	28	7.28783E-05
880	923	graft	11	27	7.02755E-05
881	924	graft	9	30	7.80839E-05
882	925	graft	8	26	6.76727E-05
883	926	graft	10	24	6.24671E-05
884	927	graft	9	26	6.76727E-05
885	928	graft	9	29	7.54811E-05
886	929	graft	9	23	5.98643E-05
887	930	graft	6	18	4.68504E-05
888	931	graft	10	30	7.80839E-05
889	932	graft	5	20	5.20559E-05
890	933	graft	7	24	6.24671E-05
891	934	graft	6	19	4.94532E-05
892	935	graft	10	27	7.02755E-05
893	936	graft	6	20	5.20559E-05
894	937	graft	7	19	4.94532E-05
895	938	graft	6	19	4.94532E-05
896	939	graft	7	21	5.46587E-05
897	940	graft	4	15	3.9042E-05
898	941	graft	6	17	4.42476E-05
899	942	graft	3	12	3.12336E-05
900	943	graft	4	16	4.16448E-05
901	944	graft	3	14	3.64392E-05
902	945	graft	9	24	6.24671E-05
903	946	graft	6	25	6.50699E-05
904	947	graft	5	19	4.94532E-05
905	948	graft	7	22	5.72615E-05
906	949	graft	10	28	7.28783E-05
907	950	graft	9	23	5.98643E-05
908	951	graft	7	24	6.24671E-05
909	952	graft	8	22	5.72615E-05
910	953	graft	6	18	4.68504E-05
911	954	graft	6	15	3.9042E-05
912	955	graft	7	19	4.94532E-05
913	956	graft	5	12	3.12336E-05
914	957	graft	7	19	4.94532E-05
915	958	graft	6	16	4.16448E-05
916	959	graft	6	13	3.38364E-05
917	960	graft	6	18	4.68504E-05
918	961	graft	6	18	4.68504E-05
919	962	graft	4.5	9	2.34252E-05
920	963	graft	4	13	3.38364E-05
921	964	graft	6	20	5.20559E-05
922	965	graft	8	20	5.20559E-05
923	966	graft	7	20	5.20559E-05
924	967	graft	7	21	5.46587E-05
925	968	graft	4	12	3.12336E-05
926	969	graft	7	18	4.68504E-05
927	970	graft	7	23	5.98643E-05
928	971	graft	6	19	4.94532E-05
929	972	graft	5	19	4.94532E-05
930	973	graft	4	14	3.64392E-05
931	974	graft	4	16	4.16448E-05
932	975	graft	3	9	2.34252E-05
933	976	graft	6	19	4.94532E-05
934	977	graft	6	20	5.20559E-05
935	978	graft	2	9	2.34252E-05
936	979	graft	6	19	4.94532E-05
937	980	graft	7	17	4.42476E-05
938	981	graft	6	17	4.42476E-05
939	982	graft	4	13	3.38364E-05
940	983	graft	3	10	2.6028E-05
941	984	graft	2	7	1.82196E-05
942	985	graft	6	21	5.46587E-05
943	986	graft	4	15	3.9042E-05
944	987	graft	6	17	4.42476E-05
945	988	graft	4	11	2.86308E-05
946	989	graft	3	6	1.56168E-05
947	990	graft	4	12	3.12336E-05
948	991	graft	4	12	3.12336E-05
949	992	graft	5	14	3.64392E-05
950	993	graft	5	14	3.64392E-05
951	994	graft	5	15	3.9042E-05
952	995	graft	5	14	3.64392E-05
953	996	graft	5	14	3.64392E-05
954	997	graft	5	17	4.42476E-05
955	998	graft	6	20	5.20559E-05
956	999	graft	5	14	3.64392E-05
957	1000	graft	8	22	5.72615E-05
958	1001	graft	4	8	2.08224E-05
959	1002	graft	4	11	2.86308E-05
960	1003	graft	4	17	4.42476E-05
961	1004	graft	4	9	2.34252E-05
962	1005	graft	5	17	4.42476E-05
963	1006	graft	5	14	3.64392E-05
964	1007	graft	6	21	5.46587E-05
965	1008	graft	4	16	4.16448E-05
966	1009	graft	4	11	2.86308E-05
967	1010	graft	3	7	1.82196E-05
968	1011	graft	4	12	3.12336E-05
969	1012	graft	6	18	4.68504E-05
970	1013	graft	6	20	5.20559E-05
971	1014	graft	4	12	3.12336E-05
972	1015	graft	6	20	5.20559E-05
973	1016	graft	6	17	4.42476E-05
974	1017	graft	4	11	2.86308E-05
975	1018	graft	4	12	3.12336E-05
976	1019	graft	5	14	3.64392E-05
977	1020	graft	5.5	11	2.86308E-05
978	1021	graft	4	13	3.38364E-05
979	1022	graft	2	10	2.6028E-05
980	1023	graft	4	18	4.68504E-05
981	1024	graft	4.5	9	2.34252E-05
982	1025	graft	5	15	3.9042E-05
983	1026	graft	2	8	2.08224E-05
984	1027	graft	5	14	3.64392E-05
985	1028	graft	5	22	5.72615E-05
986	1029	graft	2	14	3.64392E-05
987	1030	graft	5	17	4.42476E-05
988	1031	graft	7	17	4.42476E-05
989	1032	graft	9	25	6.50699E-05
990	1033	graft	5	16	4.16448E-05
991	1034	graft	3	9	2.34252E-05
992	1035	graft	3	16	4.16448E-05
993	1036	graft	4	16	4.16448E-05
994	1037	graft	5	13	3.38364E-05
995	1038	graft	4	17	4.42476E-05
996	1039	graft	2	14	3.64392E-05
997	1040	graft	3	9	2.34252E-05
998	1041	graft	7	17	4.42476E-05
999	1042	graft	4	11	2.86308E-05
1000	1043	graft	5	18	4.68504E-05
1001	1044	graft	4	8	2.08224E-05
1002	1045	graft	2	9	2.34252E-05
1003	1046	graft	8	17	4.42476E-05
1004	1047	graft	5	16	4.16448E-05
1005	1048	graft	4	13	3.38364E-05
1006	1049	graft	5	12	3.12336E-05
1007	1050	graft	4	16	4.16448E-05
1008	1051	graft	5	12	3.12336E-05
1009	1052	graft	3.5	7	1.82196E-05
1010	1053	graft	4	11	2.86308E-05
1011	1054	graft	6	12	3.12336E-05
1012	1055	graft	5	17	4.42476E-05
1013	1056	graft	2	11	2.86308E-05
1014	1057	graft	6	18	4.68504E-05
1015	1058	graft	4	12	3.12336E-05
1016	1059	graft	7	20	5.20559E-05
1017	1060	graft	2	9	2.34252E-05
1018	1061	graft	3	9	2.34252E-05
1019	1062	graft	4	15	3.9042E-05
1020	1063	graft	6	16	4.16448E-05
1021	1064	graft	3	10	2.6028E-05
1022	1065	graft	4	13	3.38364E-05
1023	1066	graft	7	18	4.68504E-05
1024	1067	graft	4	15	3.9042E-05
1025	1068	graft	7	19	4.94532E-05
1026	1069	graft	3	14	3.64392E-05
1027	1070	graft	6	15	3.9042E-05
1028	1071	graft	4	16	4.16448E-05
1029	1072	graft	3	14	3.64392E-05
1030	1073	graft	3	13	3.38364E-05
1031	1074	graft	5	10	2.6028E-05
1032	1075	graft	6	17	4.42476E-05
1033	1076	graft	3	10	2.6028E-05
1034	1077	graft	4	17	4.42476E-05
1035	1078	graft	4	12	3.12336E-05
1036	1079	graft	3	10	2.6028E-05
1037	1080	graft	3.5	7	1.82196E-05
1038	1081	graft	5	18	4.68504E-05
1039	1082	graft	2	7	1.82196E-05
1040	1083	graft	4	12	3.12336E-05
1041	1084	graft	3	10	2.6028E-05
1042	1085	graft	1	5	1.3014E-05
1043	1086	graft	3	10	2.6028E-05
1044	1087	graft	5	10	2.6028E-05
1045	1088	graft	4	12	3.12336E-05
1046	1089	graft	5	14	3.64392E-05
1047	1090	graft	7	24	6.24671E-05
1048	1091	graft	2	12	3.12336E-05
1049	1092	graft	5	17	4.42476E-05
1050	1093	graft	2	8	2.08224E-05
1051	1094	graft	2	15	3.9042E-05
1052	1095	graft	7	21	5.46587E-05
1053	1096	graft	6	12	3.12336E-05
1054	1097	graft	5	11	2.86308E-05
1055	1098	graft	4	11	2.86308E-05
1056	1099	graft	4	14	3.64392E-05
1057	1100	graft	7	14	3.64392E-05
1058	1101	graft	7	14	3.64392E-05
1059	1102	graft	6	17	4.42476E-05
1060	1103	graft	5	15	3.9042E-05
1061	1104	graft	5	20	5.20559E-05
1062	1105	graft	3	12	3.12336E-05
1063	1106	graft	6	18	4.68504E-05
1064	1107	graft	5	13	3.38364E-05
1065	1108	graft	3	10	2.6028E-05
1066	1109	graft	3	14	3.64392E-05
1067	1110	graft	4	13	3.38364E-05
1068	1111	graft	3.5	7	1.82196E-05
1069	1112	graft	4	12	3.12336E-05
1070	1113	graft	4	11	2.86308E-05
1071	1114	graft	3.5	7	1.82196E-05
1072	1115	graft	5	13	3.38364E-05
1073	1116	graft	3	14	3.64392E-05
1074	1117	graft	4	11	2.86308E-05
1075	1118	graft	5	15	3.9042E-05
1076	1119	graft	3.5	7	1.82196E-05
1077	1120	graft	2	8	2.08224E-05
1078	1121	graft	7	24	6.24671E-05
1079	1122	graft	3	10	2.6028E-05
1080	1123	graft	5	23	5.98643E-05
1081	1124	graft	4	14	3.64392E-05
1082	1125	graft	2	13	3.38364E-05
1083	1126	graft	5	16	4.16448E-05
1084	1127	graft	4	12	3.12336E-05
1085	1128	graft	3	13	3.38364E-05
1086	1129	graft	2	14	3.64392E-05
1087	1130	graft	3	12	3.12336E-05
1088	1131	graft	4	16	4.16448E-05
1089	1132	graft	4	8	2.08224E-05
1090	1133	graft	4	10	2.6028E-05
1091	1134	graft	5	10	2.6028E-05
1092	1135	graft	3	10	2.6028E-05
1093	1136	graft	5	16	4.16448E-05
1094	1137	graft	4	13	3.38364E-05
1095	1138	graft	1	9	2.34252E-05
1096	1139	graft	4.5	9	2.34252E-05
1097	1140	graft	4	13	3.38364E-05
1098	1141	graft	3	14	3.64392E-05
1099	1142	graft	4	13	3.38364E-05
1100	1143	graft	3	11	2.86308E-05
1101	1144	graft	2	10	2.6028E-05
1102	1145	graft	6	12	3.12336E-05
1103	1146	graft	5	11	2.86308E-05
1104	1147	graft	3	12	3.12336E-05
1105	1148	graft	3	12	3.12336E-05
1106	1149	graft	6	14	3.64392E-05
1107	1150	graft	5.5	11	2.86308E-05
1108	1151	graft	6.5	13	3.38364E-05
1109	1152	graft	5.5	11	2.86308E-05
1110	1153	graft	2	10	2.6028E-05
1111	1154	graft	1	11	2.86308E-05
1112	1155	graft	5	10	2.6028E-05
1113	1156	graft	5	15	3.9042E-05
1114	1157	graft	3	7	1.82196E-05
1115	1158	graft	3	13	3.38364E-05
1116	1159	graft	3	8	2.08224E-05
1117	1160	graft	3	6	1.56168E-05
1118	1161	graft	6.5	13	3.38364E-05
1119	1162	graft	4	13	3.38364E-05
1120	1163	graft	8	18	4.68504E-05
1121	1164	graft	6	13	3.38364E-05
1122	1165	graft	2	11	2.86308E-05
1123	1166	graft	2	7	1.82196E-05
1124	1167	graft	2	7	1.82196E-05
1125	1168	graft	1	8	2.08224E-05
1126	1169	graft	4	12	3.12336E-05
1127	1170	graft	5	5	1.3014E-05
1128	1171	graft	1	6	1.56168E-05
1129	1172	graft	6	14	3.64392E-05
1130	1173	graft	2	6	1.56168E-05
1131	1174	graft	2	7	1.82196E-05
1132	1175	graft	3	8	2.08224E-05
1133	1176	graft	4	9	2.34252E-05
1134	1177	graft	3.5	7	1.82196E-05
1135	1178	graft	5	10	2.6028E-05
1136	1179	graft	3	6	1.56168E-05
1137	1180	graft	6	13	3.38364E-05
1138	1181	graft	3	11	2.86308E-05
1139	1182	graft	5	10	2.6028E-05
1140	1183	graft	5	10	2.6028E-05
1141	1184	graft	3	6	1.56168E-05
1142	1185	graft	4	15	3.9042E-05
1143	1186	graft	4.5	9	2.34252E-05
1144	1187	graft	6.5	13	3.38364E-05
1145	1188	graft	2	6	1.56168E-05
1146	1189	graft	3	13	3.38364E-05
1147	1190	graft	1	5	1.3014E-05
1148	1191	graft	3.5	7	1.82196E-05
1149	1192	graft	3	3	7.80839E-06
1150	1193	graft	4	11	2.86308E-05
1151	1194	graft	5.5	11	2.86308E-05
1152	1195	graft	3.5	7	1.82196E-05
1153	1196	graft	4	8	2.08224E-05
1154	1197	graft	5.5	11	2.86308E-05
1155	1198	graft	2	7	1.82196E-05
1156	1199	graft	1	5	1.3014E-05
1157	1200	graft	2	6	1.56168E-05
1158	1201	graft	2	7	1.82196E-05
1159	1202	graft	3.5	7	1.82196E-05
1160	1203	graft	3	9	2.34252E-05
1161	1204	graft	3	10	2.6028E-05
1162	1205	graft	4.5	9	2.34252E-05
1163	1206	graft	4.5	9	2.34252E-05
1164	1207	graft	2	6	1.56168E-05
1165	1208	graft	3	8	2.08224E-05
1166	1209	graft	3	12	3.12336E-05
1167	1210	graft	3	9	2.34252E-05
1168	1211	graft	5	17	4.42476E-05
1169	1212	graft	7	19	4.94532E-05
1170	1213	graft	3	9	2.34252E-05
1171	1214	graft	4	8	2.08224E-05
1172	1215	graft	3.5	7	1.82196E-05
1173	1216	graft	2	4	1.04112E-05
1174	1217	graft	1	8	2.08224E-05
1175	1218	graft	2	7	1.82196E-05
1176	1219	graft	3	9	2.34252E-05
1177	1220	graft	5	12	3.12336E-05
1178	1221	graft	5	15	3.9042E-05
1179	1222	graft	1	6	1.56168E-05
1180	1223	graft	2	4	1.04112E-05
1181	1224	graft	3	11	2.86308E-05
1182	1225	graft	2.5	5	1.3014E-05
1183	1226	graft	1	4	1.04112E-05
1184	1227	graft	4	10	2.6028E-05
1185	1228	graft	3.5	7	1.82196E-05
1186	1229	graft	3	7	1.82196E-05
1187	1230	graft	3	13	3.38364E-05
1188	1231	graft	3.5	7	1.82196E-05
1189	1232	graft	3	6	1.56168E-05
1190	1233	graft	6.5	13	3.38364E-05
1191	1234	graft	3	14	3.64392E-05
1192	1235	graft	2	7	1.82196E-05
1193	1236	graft	4	18	4.68504E-05
1194	1237	graft	2	7	1.82196E-05
1195	1238	graft	3	11	2.86308E-05
1196	1239	graft	2	13	3.38364E-05
1197	1240	graft	2	7	1.82196E-05
1198	1241	graft	2.5	5	1.3014E-05
1199	1242	graft	3	6	1.56168E-05
1200	1243	graft	2	9	2.34252E-05
1201	1244	graft	1	10	2.6028E-05
1202	1245	graft	4	12	3.12336E-05
1203	1246	graft	5	13	3.38364E-05
1204	1247	graft	3	7	1.82196E-05
1205	1248	graft	3	11	2.86308E-05
1206	1249	graft	2	9	2.34252E-05
1207	1250	graft	2	10	2.6028E-05
1208	1251	graft	5	10	2.6028E-05
1209	1252	graft	5	10	2.6028E-05
1210	1253	graft	1	7	1.82196E-05
1211	1254	graft	2	8	2.08224E-05
1212	1255	graft	6.5	13	3.38364E-05
1213	1256	graft	1	4	1.04112E-05
1214	1257	graft	1	7	1.82196E-05
1215	1258	graft	4	8	2.08224E-05
1216	1259	graft	1	7	1.82196E-05
1217	1260	graft	2	10	2.6028E-05
1218	1261	graft	4	10	2.6028E-05
1219	1262	graft	4	10	2.6028E-05
1220	1263	graft	2	4	1.04112E-05
1221	1264	graft	4	12	3.12336E-05
1222	1265	graft	3	9	2.34252E-05
1223	1266	graft	3	6	1.56168E-05
1224	1267	graft	1	7	1.82196E-05
1225	1268	graft	3	6	1.56168E-05
1226	1269	graft	1	2	5.20559E-06
1227	1270	graft	6	13	3.38364E-05
1228	1271	graft	2	7	1.82196E-05
1229	1272	graft	3	9	2.34252E-05
1230	1273	graft	4	8	2.08224E-05
1231	1274	graft	7	7	1.82196E-05
1232	1275	graft	2.5	5	1.3014E-05
1233	1276	graft	3.5	7	1.82196E-05
1234	1277	graft	4	8	2.08224E-05
1235	1278	graft	4	4	1.04112E-05
1236	1279	graft	2	8	2.08224E-05
1237	1280	graft	2.5	5	1.3014E-05
1238	1281	graft	1.5	3	7.80839E-06
1239	1282	graft	5	10	2.6028E-05
1240	1283	graft	1	7	1.82196E-05
1241	1284	graft	7	14	3.64392E-05
1242	1285	graft	2	4	1.04112E-05
1243	1286	graft	4.5	9	2.34252E-05
1244	1287	graft	3.5	7	1.82196E-05
1245	1288	graft	4	13	3.38364E-05
1246	1289	graft	4	11	2.86308E-05
1247	1290	graft	4	4	1.04112E-05
1248	1291	graft	2	8	2.08224E-05
1249	1292	graft	3.5	7	1.82196E-05
1250	1293	graft	2	8	2.08224E-05
1251	1294	graft	2	4	1.04112E-05
1252	1295	graft	1	6	1.56168E-05
1253	1296	graft	3.5	7	1.82196E-05
1254	1297	graft	2.5	5	1.3014E-05
1255	1298	graft	6.5	13	3.38364E-05
1256	1299	graft	1	6	1.56168E-05
1257	1300	graft	5	10	2.6028E-05
1258	1301	graft	3	6	1.56168E-05
1259	1302	graft	4.5	9	2.34252E-05
1260	1303	graft	2	8	2.08224E-05
1261	1304	graft	4	8	2.08224E-05
1262	1305	graft	2.5	5	1.3014E-05
1263	1306	graft	3	11	2.86308E-05
1264	1307	graft	3	6	1.56168E-05
1265	1308	graft	6	12	3.12336E-05
1266	1309	graft	4	4	1.04112E-05
1267	1310	graft	4.5	9	2.34252E-05
1268	1311	graft	3	8	2.08224E-05
1269	1312	graft	2	8	2.08224E-05
1270	1313	graft	3.5	7	1.82196E-05
1271	1314	graft	2.5	5	1.3014E-05
1272	1315	graft	3	9	2.34252E-05
1273	1316	graft	4	8	2.08224E-05
1274	1317	graft	3	6	1.56168E-05
1275	1318	graft	2	4	1.04112E-05
1276	1319	graft	1.5	3	7.80839E-06
1277	1320	graft	3	11	2.86308E-05
1278	1321	graft	4.5	9	2.34252E-05
1279	1322	graft	1.5	3	7.80839E-06
1280	1323	graft	2	7	1.82196E-05
1281	1324	graft	3	6	1.56168E-05
1282	1325	graft	2	7	1.82196E-05
1283	1326	graft	4	4	1.04112E-05
1284	1327	graft	4.5	9	2.34252E-05
1285	1328	graft	3.5	7	1.82196E-05
1286	1329	graft	6	6	1.56168E-05
1287	1330	graft	2	4	1.04112E-05
1288	1331	graft	2.5	5	1.3014E-05
1289	1332	graft	2	4	1.04112E-05
1290	1333	graft	2	6	1.56168E-05
1291	1334	graft	2	4	1.04112E-05
1292	1335	graft	4.5	9	2.34252E-05
1293	1336	graft	5	5	1.3014E-05
1294	1337	graft	1	6	1.56168E-05
1295	1338	graft	3	6	1.56168E-05
1296	1339	graft	5	13	3.38364E-05
1297	1340	graft	2.5	5	1.3014E-05
1298	1341	graft	5	5	1.3014E-05
1299	1342	graft	5.5	11	2.86308E-05
1300	1343	graft	1	2	5.20559E-06
1301	1344	graft	3	6	1.56168E-05
1302	1345	graft	3	6	1.56168E-05
1303	1346	graft	3.5	7	1.82196E-05
1304	1347	graft	2.5	5	1.3014E-05
1305	1348	graft	3	10	2.6028E-05
1306	1349	graft	2	4	1.04112E-05
1307	1350	graft	3.5	7	1.82196E-05
1308	1351	graft	4.5	9	2.34252E-05
1309	1352	graft	2.5	5	1.3014E-05
1310	1353	graft	4	8	2.08224E-05
1311	1354	graft	1	2	5.20559E-06
1312	1355	graft	1	6	1.56168E-05
1313	1356	graft	1	1	2.6028E-06
1314	1357	graft	2.5	5	1.3014E-05
1315	1358	graft	3	6	1.56168E-05
1316	1359	graft	3	3	7.80839E-06
1317	1360	graft	3	6	1.56168E-05
1318	1361	graft	2.5	5	1.3014E-05
1319	1362	graft	4	8	2.08224E-05
1320	1363	graft	4	8	2.08224E-05
1321	1364	graft	3	3	7.80839E-06
1322	1365	graft	2.5	5	1.3014E-05
1323	1366	graft	2	6	1.56168E-05
1324	1367	graft	3	3	7.80839E-06
1325	1368	graft	2	9	2.34252E-05
1326	1369	graft	5	10	2.6028E-05
1327	1370	graft	2	6	1.56168E-05
1328	1371	graft	3	6	1.56168E-05
1329	1372	graft	3	9	2.34252E-05
1330	1373	graft	2	4	1.04112E-05
1331	1374	graft	2	6	1.56168E-05
1332	1375	graft	1.5	3	7.80839E-06
1333	1376	graft	2.5	5	1.3014E-05
1334	1377	graft	3.5	7	1.82196E-05
1335	1378	graft	1	6	1.56168E-05
1336	1379	graft	2	4	1.04112E-05
1337	1380	graft	4.5	9	2.34252E-05
1338	1381	graft	2	4	1.04112E-05
1339	1382	graft	5	10	2.6028E-05
1340	1383	graft	3.5	7	1.82196E-05
1341	1384	graft	4.5	9	2.34252E-05
1342	1385	graft	6.5	13	3.38364E-05
1343	1386	graft	3.5	7	1.82196E-05
1344	1387	graft	1	1	2.6028E-06
1345	1388	graft	3	6	1.56168E-05
1346	1389	graft	6	6	1.56168E-05
1347	1390	graft	2	6	1.56168E-05
1348	1391	graft	1.5	3	7.80839E-06
1349	1392	graft	4	8	2.08224E-05
1350	1393	graft	4	8	2.08224E-05
1351	1394	graft	5	5	1.3014E-05
1352	1395	graft	2	4	1.04112E-05
1353	1396	graft	4	4	1.04112E-05
1354	1397	graft	3	6	1.56168E-05
1355	1398	graft	3	6	1.56168E-05
1356	1399	graft	3	3	7.80839E-06
1357	1400	graft	1	2	5.20559E-06
1358	1401	graft	3	9	2.34252E-05
1359	1402	graft	2.5	5	1.3014E-05
1360	1403	graft	1.5	3	7.80839E-06
1361	1404	graft	2	2	5.20559E-06
1362	1405	graft	2	4	1.04112E-05
1363	1406	graft	3	3	7.80839E-06
1364	1407	graft	2	4	1.04112E-05
1365	1408	graft	1	4	1.04112E-05
1366	1409	graft	3	6	1.56168E-05
1367	1410	graft	2	4	1.04112E-05
1368	1411	graft	3	6	1.56168E-05
1369	1412	graft	2	7	1.82196E-05
1370	1413	graft	3.5	7	1.82196E-05
1371	1414	graft	3	6	1.56168E-05
1372	1415	graft	1	1	2.6028E-06
1373	1416	graft	4	4	1.04112E-05
1374	1417	graft	3.5	7	1.82196E-05
1375	1418	graft	1.5	3	7.80839E-06
1376	1419	graft	3.5	7	1.82196E-05
1377	1420	graft	1.5	3	7.80839E-06
1378	1421	graft	1.5	3	7.80839E-06
1379	1422	graft	9	9	2.34252E-05
1380	1423	graft	4.5	9	2.34252E-05
1381	1424	graft	3	6	1.56168E-05
1382	1425	graft	2.5	5	1.3014E-05
1383	1426	graft	3	6	1.56168E-05
1384	1427	graft	2	5	1.3014E-05
1385	1428	graft	2	4	1.04112E-05
1386	1429	graft	3.5	7	1.82196E-05
1387	1430	graft	2.5	5	1.3014E-05
1388	1431	graft	3	6	1.56168E-05
1389	1432	graft	3	6	1.56168E-05
1390	1433	graft	3	6	1.56168E-05
1391	1434	graft	2.5	5	1.3014E-05
1392	1435	graft	3.5	7	1.82196E-05
1393	1436	graft	2.5	5	1.3014E-05
1394	1437	graft	2	7	1.82196E-05
1395	1438	graft	4.5	9	2.34252E-05
1396	1439	graft	1	8	2.08224E-05
1397	1440	graft	2.5	5	1.3014E-05
1398	1441	graft	2	4	1.04112E-05
1399	1442	graft	3	6	1.56168E-05
1400	1443	graft	3	3	7.80839E-06
1401	1444	graft	2.5	5	1.3014E-05
1402	1445	graft	7	7	1.82196E-05
1403	1446	graft	11	11	2.86308E-05
1404	1447	graft	5	10	2.6028E-05
1405	1448	graft	2	2	5.20559E-06
1406	1449	graft	1.5	3	7.80839E-06
1407	1450	graft	3	6	1.56168E-05
1408	1451	graft	3.5	7	1.82196E-05
1409	1452	graft	4.5	9	2.34252E-05
1410	1453	graft	3	6	1.56168E-05
1411	1454	graft	3	6	1.56168E-05
1412	1455	graft	2	2	5.20559E-06
1413	1456	graft	3	3	7.80839E-06
1414	1457	graft	3	6	1.56168E-05
1415	1458	graft	2.5	5	1.3014E-05
1416	1459	graft	6	12	3.12336E-05
1417	1460	graft	1.5	3	7.80839E-06
1418	1461	graft	2	4	1.04112E-05
1419	1462	graft	2.5	5	1.3014E-05
1420	1463	graft	1	1	2.6028E-06
1421	1464	graft	1	1	2.6028E-06
1422	1465	graft	2	5	1.3014E-05
1423	1466	graft	3.5	7	1.82196E-05
1424	1467	graft	5	5	1.3014E-05
1425	1468	graft	3	10	2.6028E-05
1426	1469	graft	2.5	5	1.3014E-05
1427	1470	graft	2.5	5	1.3014E-05
1428	1471	graft	4	8	2.08224E-05
1429	1472	graft	2.5	5	1.3014E-05
1430	1473	graft	4.5	9	2.34252E-05
1431	1474	graft	2.5	5	1.3014E-05
1432	1475	graft	2	2	5.20559E-06
1433	1476	graft	3	6	1.56168E-05
1434	1477	graft	3	3	7.80839E-06
1435	1478	graft	2.5	5	1.3014E-05
1436	1479	graft	2.5	5	1.3014E-05
1437	1480	graft	1.5	3	7.80839E-06
1438	1481	graft	3.5	7	1.82196E-05
1439	1482	graft	4	8	2.08224E-05
1440	1483	graft	2	2	5.20559E-06
1441	1484	graft	1	2	5.20559E-06
1442	1485	graft	6	12	3.12336E-05
1443	1486	graft	1	1	2.6028E-06
1444	1487	graft	2	4	1.04112E-05
1445	1488	graft	3	3	7.80839E-06
1446	1489	graft	3.5	7	1.82196E-05
1447	1490	graft	1	7	1.82196E-05
1448	1491	graft	4	8	2.08224E-05
1449	1492	graft	1	5	1.3014E-05
1450	1493	graft	2.5	5	1.3014E-05
1451	1494	graft	5	10	2.6028E-05
1452	1495	graft	2.5	5	1.3014E-05
1453	1496	graft	1	1	2.6028E-06
1454	1497	graft	3	6	1.56168E-05
1455	1498	graft	2.5	5	1.3014E-05
1456	1499	graft	1.5	3	7.80839E-06
1457	1500	graft	1	5	1.3014E-05
1458	1501	graft	4.5	9	2.34252E-05
1459	1502	graft	2	4	1.04112E-05
1460	1503	graft	7	7	1.82196E-05
1461	1504	graft	2	2	5.20559E-06
1462	1505	graft	1.5	3	7.80839E-06
1463	1506	graft	2	4	1.04112E-05
1464	1507	graft	3.5	7	1.82196E-05
1465	1508	graft	5	10	2.6028E-05
1466	1509	graft	2	2	5.20559E-06
1467	1510	graft	1.5	3	7.80839E-06
1468	1511	graft	2	4	1.04112E-05
1469	1512	graft	4	12	3.12336E-05
1470	1513	graft	1.5	3	7.80839E-06
1471	1514	graft	2	2	5.20559E-06
1472	1515	graft	3	3	7.80839E-06
1473	1516	graft	4	4	1.04112E-05
1474	1517	graft	3	6	1.56168E-05
1475	1518	graft	1	2	5.20559E-06
1476	1519	graft	2	4	1.04112E-05
1477	1520	graft	2.5	5	1.3014E-05
1478	1521	graft	1.5	3	7.80839E-06
1479	1522	graft	2.5	5	1.3014E-05
1480	1523	graft	1.5	3	7.80839E-06
1481	1524	graft	2.5	5	1.3014E-05
1482	1525	graft	2.5	5	1.3014E-05
1483	1526	graft	3	3	7.80839E-06
1484	1527	graft	1.5	3	7.80839E-06
1485	1528	graft	1	5	1.3014E-05
1486	1529	graft	1.5	3	7.80839E-06
1487	1530	graft	2	2	5.20559E-06
1488	1531	graft	1.5	3	7.80839E-06
1489	1532	graft	3	6	1.56168E-05
1490	1533	graft	4	8	2.08224E-05
1491	1534	graft	2	2	5.20559E-06
1492	1535	graft	2	4	1.04112E-05
1493	1536	graft	1	1	2.6028E-06
1494	1538	graft	1	2	5.20559E-06
1495	1539	graft	2	2	5.20559E-06
1496	1540	graft	3	3	7.80839E-06
1497	1541	graft	2.5	5	1.3014E-05
1498	1542	graft	1.5	3	7.80839E-06
1499	1543	graft	1.5	3	7.80839E-06
1500	1544	graft	1.5	3	7.80839E-06
1501	1545	graft	2	4	1.04112E-05
1502	1546	graft	3	6	1.56168E-05
1503	1547	graft	1	1	2.6028E-06
1504	1548	graft	1.5	3	7.80839E-06
1505	1549	graft	1.5	3	7.80839E-06
1506	1550	graft	4	4	1.04112E-05
1507	1552	graft	2.5	5	1.3014E-05
1508	1553	graft	4	4	1.04112E-05
1509	1554	graft	1.5	3	7.80839E-06
1510	1555	graft	1.5	3	7.80839E-06
1511	1556	graft	1.5	3	7.80839E-06
1512	1557	graft	1.5	3	7.80839E-06
1513	1558	graft	1.5	3	7.80839E-06
1514	1559	graft	1.5	3	7.80839E-06
1515	1560	graft	3	3	7.80839E-06
1516	1561	graft	5	5	1.3014E-05
1517	1562	graft	2	2	5.20559E-06
1518	1563	graft	4	8	2.08224E-05
1519	1564	graft	1	4	1.04112E-05
1520	1565	graft	2	4	1.04112E-05
1521	1566	graft	3	3	7.80839E-06
1522	1567	graft	3	3	7.80839E-06
1523	1568	graft	3	3	7.80839E-06
1524	1569	graft	1	1	2.6028E-06
1525	1570	graft	4	4	1.04112E-05
1526	1571	graft	2.5	5	1.3014E-05
1527	1572	graft	3	3	7.80839E-06
1528	1573	graft	5	5	1.3014E-05
1529	1574	graft	1	10	2.6028E-05
1530	1575	graft	2	4	1.04112E-05
1531	1576	graft	3	6	1.56168E-05
1532	1577	graft	4.5	9	2.34252E-05
1533	1578	graft	3	6	1.56168E-05
1534	1579	graft	3	3	7.80839E-06
1535	1580	graft	1.5	3	7.80839E-06
1536	1581	graft	3	3	7.80839E-06
1537	1582	graft	1	2	5.20559E-06
1538	1583	graft	1	1	2.6028E-06
1539	1584	graft	1	2	5.20559E-06
1540	1585	graft	5	5	1.3014E-05
1541	1586	graft	3.5	7	1.82196E-05
1542	1587	graft	5	5	1.3014E-05
1543	1588	graft	4	4	1.04112E-05
1544	1589	graft	2	4	1.04112E-05
1545	1590	graft	1.5	3	7.80839E-06
1546	1591	graft	3	6	1.56168E-05
1547	1592	graft	2	4	1.04112E-05
1548	1593	graft	1	1	2.6028E-06
1549	1594	graft	2	4	1.04112E-05
1550	1595	graft	6	6	1.56168E-05
1551	1596	graft	2.5	5	1.3014E-05
1552	1597	graft	2.5	5	1.3014E-05
1553	1598	graft	3	3	7.80839E-06
1554	1599	graft	2	2	5.20559E-06
1555	1600	graft	2	4	1.04112E-05
1556	1601	graft	3.5	7	1.82196E-05
1557	1602	graft	1.5	3	7.80839E-06
1558	1603	graft	2	4	1.04112E-05
1559	1604	graft	1.5	3	7.80839E-06
1560	1605	graft	3	3	7.80839E-06
1561	1606	graft	2.5	5	1.3014E-05
1562	1607	graft	4	4	1.04112E-05
1563	1608	graft	1.5	3	7.80839E-06
1564	1609	graft	3	3	7.80839E-06
1565	1610	graft	2	4	1.04112E-05
1566	1611	graft	1	2	5.20559E-06
1567	1612	graft	2	4	1.04112E-05
1568	1613	graft	2.5	5	1.3014E-05
1569	1614	graft	2	4	1.04112E-05
1570	1615	graft	1	1	2.6028E-06
1571	1616	graft	2	4	1.04112E-05
1572	1617	graft	3.5	7	1.82196E-05
1573	1618	graft	4	8	2.08224E-05
1574	1619	graft	4	4	1.04112E-05
1575	1620	graft	4	8	2.08224E-05
1576	1621	graft	3	3	7.80839E-06
1577	1622	graft	2	2	5.20559E-06
1578	1623	graft	1	2	5.20559E-06
1579	1624	graft	2	2	5.20559E-06
1580	1625	graft	2.5	5	1.3014E-05
1581	1626	graft	1	1	2.6028E-06
1582	1627	graft	3	6	1.56168E-05
1583	1628	graft	2.5	5	1.3014E-05
1584	1629	graft	2	4	1.04112E-05
1585	1630	graft	1	2	5.20559E-06
1586	1631	graft	2	2	5.20559E-06
1587	1632	graft	2.5	5	1.3014E-05
1588	1634	graft	2	4	1.04112E-05
1589	1635	graft	4	4	1.04112E-05
1590	1636	graft	2.5	5	1.3014E-05
1591	1637	graft	2	2	5.20559E-06
1592	1638	graft	1	1	2.6028E-06
1593	1639	graft	2	4	1.04112E-05
1594	1640	graft	4	4	1.04112E-05
1595	1641	graft	1	2	5.20559E-06
1596	1642	graft	2	2	5.20559E-06
1597	1643	graft	3	3	7.80839E-06
1598	1644	graft	2	2	5.20559E-06
1599	1645	graft	1	1	2.6028E-06
1600	1646	graft	2	4	1.04112E-05
1601	1647	graft	2.5	5	1.3014E-05
1602	1648	graft	3	8	2.08224E-05
1603	1649	graft	2	4	1.04112E-05
1604	1650	graft	2	4	1.04112E-05
1605	1651	graft	2	4	1.04112E-05
1606	1652	graft	1	1	2.6028E-06
1607	1653	graft	3	3	7.80839E-06
1608	1654	graft	2.5	5	1.3014E-05
1609	1655	graft	1.5	3	7.80839E-06
1610	1656	graft	2	2	5.20559E-06
1611	1657	graft	2	2	5.20559E-06
1612	1658	graft	7	7	1.82196E-05
1613	1659	graft	2	4	1.04112E-05
1614	1661	graft	2.5	5	1.3014E-05
1615	1662	graft	2	2	5.20559E-06
1616	1663	graft	3	3	7.80839E-06
1617	1664	graft	1	2	5.20559E-06
1618	1665	graft	1	1	2.6028E-06
1619	1666	graft	1	4	1.04112E-05
1620	1667	graft	3	3	7.80839E-06
1621	1668	graft	1	1	2.6028E-06
1622	1669	graft	4	4	1.04112E-05
1623	1670	graft	2	4	1.04112E-05
1624	1671	graft	1	1	2.6028E-06
1625	1672	graft	1	1	2.6028E-06
1626	1673	graft	2	2	5.20559E-06
1627	1674	graft	3	3	7.80839E-06
1628	1675	graft	3	6	1.56168E-05
1629	1676	graft	3.5	7	1.82196E-05
1630	1677	graft	2	6	1.56168E-05
1631	1678	graft	3	3	7.80839E-06
1632	1679	graft	3	3	7.80839E-06
1633	1680	graft	1.5	3	7.80839E-06
1634	1681	graft	1	2	5.20559E-06
1635	1682	graft	2	2	5.20559E-06
1636	1683	graft	2	4	1.04112E-05
1637	1684	graft	2	2	5.20559E-06
1638	1685	graft	1.5	3	7.80839E-06
1639	1686	graft	1.5	3	7.80839E-06
1640	1687	graft	4	4	1.04112E-05
1641	1688	graft	1	1	2.6028E-06
1642	1689	graft	1.5	3	7.80839E-06
1643	1691	graft	1	1	2.6028E-06
1644	1693	graft	1	4	1.04112E-05
1645	1694	graft	3	3	7.80839E-06
1646	1695	graft	2	2	5.20559E-06
1647	1696	graft	3.5	7	1.82196E-05
1648	1697	graft	1	2	5.20559E-06
1649	1698	graft	2	4	1.04112E-05
1650	1699	graft	1	1	2.6028E-06
1651	1700	graft	1.5	3	7.80839E-06
1652	1702	graft	1	2	5.20559E-06
1653	1703	graft	2	2	5.20559E-06
1654	1704	graft	2.5	5	1.3014E-05
1655	1705	graft	2.5	5	1.3014E-05
1656	1706	graft	2	2	5.20559E-06
1657	1707	graft	3	6	1.56168E-05
1658	1708	graft	2	4	1.04112E-05
1659	1709	graft	1	2	5.20559E-06
1660	1710	graft	6	6	1.56168E-05
1661	1711	graft	1.5	3	7.80839E-06
1662	1712	graft	1	1	2.6028E-06
1663	1713	graft	1	2	5.20559E-06
1664	1714	graft	1	2	5.20559E-06
1665	1716	graft	1	1	2.6028E-06
1666	1719	graft	1	1	2.6028E-06
1667	1721	graft	2	2	5.20559E-06
1668	1722	graft	1	1	2.6028E-06
1669	1723	graft	1.5	3	7.80839E-06
1670	1724	graft	2	2	5.20559E-06
1671	1725	graft	3	6	1.56168E-05
1672	1726	graft	3	3	7.80839E-06
1673	1727	graft	1.5	3	7.80839E-06
1674	1728	graft	1	1	2.6028E-06
1675	1729	graft	2.5	5	1.3014E-05
1676	1730	graft	1	1	2.6028E-06
1677	1731	graft	1	2	5.20559E-06
1678	1732	graft	1	1	2.6028E-06
1679	1733	graft	5	5	1.3014E-05
1680	1734	graft	1	1	2.6028E-06
1681	1735	graft	1.5	3	7.80839E-06
1682	1736	graft	1.5	3	7.80839E-06
1683	1737	graft	2	2	5.20559E-06
1684	1738	graft	1.5	3	7.80839E-06
1685	1739	graft	3	3	7.80839E-06
1686	1740	graft	2	2	5.20559E-06
1687	1742	graft	1.5	3	7.80839E-06
1688	1743	graft	1	1	2.6028E-06
1689	1744	graft	1.5	3	7.80839E-06
1690	1745	graft	3	3	7.80839E-06
1691	1746	graft	1.5	3	7.80839E-06
1692	1747	graft	1	1	2.6028E-06
1693	1748	graft	1	1	2.6028E-06
1694	1749	graft	1	2	5.20559E-06
1695	1750	graft	1	1	2.6028E-06
1696	1751	graft	2	4	1.04112E-05
1697	1752	graft	1.5	3	7.80839E-06
1698	1754	graft	1.5	3	7.80839E-06
1699	1755	graft	2	2	5.20559E-06
1700	1756	graft	2	2	5.20559E-06
1701	1757	graft	4	4	1.04112E-05
1702	1758	graft	1	2	5.20559E-06
1703	1759	graft	3	3	7.80839E-06
1704	1760	graft	1	1	2.6028E-06
1705	1761	graft	3	3	7.80839E-06
1706	1762	graft	1.5	3	7.80839E-06
1707	1763	graft	1.5	3	7.80839E-06
1708	1764	graft	2	4	1.04112E-05
1709	1765	graft	1.5	3	7.80839E-06
1710	1766	graft	1	2	5.20559E-06
1711	1767	graft	2	2	5.20559E-06
1712	1769	graft	3	3	7.80839E-06
1713	1770	graft	1	1	2.6028E-06
1714	1771	graft	3	3	7.80839E-06
1715	1772	graft	1	1	2.6028E-06
1716	1773	graft	2	2	5.20559E-06
1717	1774	graft	2	2	5.20559E-06
1718	1776	graft	2	2	5.20559E-06
1719	1777	graft	1	2	5.20559E-06
1720	1778	graft	1	1	2.6028E-06
1721	1779	graft	3	3	7.80839E-06
1722	1780	graft	1	1	2.6028E-06
1723	1781	graft	1	1	2.6028E-06
1724	1783	graft	2	2	5.20559E-06
1725	1784	graft	1	2	5.20559E-06
1726	1785	graft	2	2	5.20559E-06
1727	1787	graft	1	1	2.6028E-06
1728	1788	graft	3	3	7.80839E-06
1729	1789	graft	1.5	3	7.80839E-06
1730	1790	graft	3	3	7.80839E-06
1731	1791	graft	3	3	7.80839E-06
1732	1792	graft	3	3	7.80839E-06
1733	1793	graft	1.5	3	7.80839E-06
1734	1795	graft	1.5	3	7.80839E-06
1735	1797	graft	2	2	5.20559E-06
1736	1799	graft	1	1	2.6028E-06
1737	1801	graft	1	1	2.6028E-06
1738	1802	graft	1.5	3	7.80839E-06
1739	1805	graft	2	2	5.20559E-06
1740	1806	graft	1	2	5.20559E-06
1741	1807	graft	2	2	5.20559E-06
1742	1808	graft	2	2	5.20559E-06
1743	1810	graft	1	2	5.20559E-06
1744	1811	graft	1.5	3	7.80839E-06
1745	1813	graft	1	1	2.6028E-06
1746	1814	graft	2	2	5.20559E-06
1747	1815	graft	2	4	1.04112E-05
1748	1816	graft	2	2	5.20559E-06
1749	1818	graft	1	1	2.6028E-06
1750	1819	graft	1	1	2.6028E-06
1751	1820	graft	2	4	1.04112E-05
1752	1821	graft	2	2	5.20559E-06
1753	1822	graft	1.5	3	7.80839E-06
1754	1823	graft	1	1	2.6028E-06
1755	1824	graft	1	2	5.20559E-06
1756	1825	graft	1	2	5.20559E-06
1757	1826	graft	1	1	2.6028E-06
1758	1827	graft	2	2	5.20559E-06
1759	1829	graft	1.5	3	7.80839E-06
1760	1830	graft	3	3	7.80839E-06
1761	1831	graft	2	4	1.04112E-05
1762	1832	graft	2	4	1.04112E-05
1763	1833	graft	1.5	3	7.80839E-06
1764	1835	graft	1	1	2.6028E-06
1765	1836	graft	2	2	5.20559E-06
1766	1837	graft	2	2	5.20559E-06
1767	1838	graft	2	4	1.04112E-05
1768	1839	graft	2	2	5.20559E-06
1769	1840	graft	1	1	2.6028E-06
1770	1841	graft	1	1	2.6028E-06
1771	1842	graft	3	3	7.80839E-06
1772	1843	graft	1	2	5.20559E-06
1773	1844	graft	1	1	2.6028E-06
1774	1845	graft	1	1	2.6028E-06
1775	1846	graft	2	2	5.20559E-06
1776	1847	graft	2	2	5.20559E-06
1777	1848	graft	1	1	2.6028E-06
1778	1849	graft	1	1	2.6028E-06
1779	1850	graft	1	1	2.6028E-06
1780	1854	graft	1	1	2.6028E-06
1781	1855	graft	1	1	2.6028E-06
1782	1856	graft	1	1	2.6028E-06
1783	1857	graft	1.5	3	7.80839E-06
1784	1859	graft	2	2	5.20559E-06
1785	1860	graft	1	1	2.6028E-06
1786	1861	graft	1	1	2.6028E-06
1787	1862	graft	1	2	5.20559E-06
1788	1865	graft	1	1	2.6028E-06
1789	1866	graft	2	2	5.20559E-06
1790	1867	graft	1	1	2.6028E-06
1791	1868	graft	1	2	5.20559E-06
1792	1869	graft	1	1	2.6028E-06
1793	1870	graft	1	1	2.6028E-06
1794	1871	graft	1.5	3	7.80839E-06
1795	1872	graft	1	1	2.6028E-06
1796	1873	graft	1	1	2.6028E-06
1797	1875	graft	1	1	2.6028E-06
1798	1876	graft	2	2	5.20559E-06
1799	1878	graft	1	1	2.6028E-06
1800	1880	graft	1.5	3	7.80839E-06
1801	1881	graft	2	2	5.20559E-06
1802	1882	graft	2	2	5.20559E-06
1803	1883	graft	1	1	2.6028E-06
1804	1884	graft	1	1	2.6028E-06
1805	1885	graft	2	2	5.20559E-06
1806	1886	graft	1	1	2.6028E-06
1807	1889	graft	1	1	2.6028E-06
1808	1890	graft	2	2	5.20559E-06
1809	1891	graft	1	1	2.6028E-06
1810	1892	graft	1	1	2.6028E-06
1811	1894	graft	1	1	2.6028E-06
1812	1895	graft	1	1	2.6028E-06
1813	1898	graft	1	1	2.6028E-06
1814	1899	graft	2	2	5.20559E-06
1815	1901	graft	1	1	2.6028E-06
1816	1902	graft	1	1	2.6028E-06
1817	1903	graft	1	1	2.6028E-06
1818	1904	graft	1	2	5.20559E-06
1819	1905	graft	1	1	2.6028E-06
1820	1906	graft	1	1	2.6028E-06
1821	1908	graft	2	2	5.20559E-06
1822	1909	graft	1	1	2.6028E-06
1823	1911	graft	2	2	5.20559E-06
1824	1912	graft	1	1	2.6028E-06
1825	1913	graft	1	2	5.20559E-06
1826	1917	graft	2	2	5.20559E-06
1827	1918	graft	1	2	5.20559E-06
1828	1920	graft	2	4	1.04112E-05
1829	1921	graft	1	2	5.20559E-06
1830	1922	graft	1	1	2.6028E-06
1831	1923	graft	1	2	5.20559E-06
1832	1924	graft	1	1	2.6028E-06
1833	1925	graft	1	1	2.6028E-06
1834	1926	graft	1.5	3	7.80839E-06
1835	1927	graft	1	1	2.6028E-06
1836	1928	graft	1.5	3	7.80839E-06
1837	1929	graft	2	2	5.20559E-06
1838	1930	graft	1	1	2.6028E-06
1839	1931	graft	1	1	2.6028E-06
1840	1932	graft	1	1	2.6028E-06
1841	1933	graft	2	4	1.04112E-05
1842	1936	graft	1	1	2.6028E-06
1843	1938	graft	2	2	5.20559E-06
1844	1939	graft	1	2	5.20559E-06
1845	1940	graft	1	1	2.6028E-06
1846	1941	graft	2	4	1.04112E-05
1847	1943	graft	1	1	2.6028E-06
1848	1944	graft	1	1	2.6028E-06
1849	1945	graft	3	3	7.80839E-06
1850	1946	graft	1	2	5.20559E-06
1851	1947	graft	1	1	2.6028E-06
1852	1948	graft	1	2	5.20559E-06
1853	1949	graft	1	1	2.6028E-06
1854	1950	graft	1	1	2.6028E-06
1855	1951	graft	1	1	2.6028E-06
1856	1952	graft	1	1	2.6028E-06
1857	1953	graft	2	2	5.20559E-06
1858	1954	graft	1	1	2.6028E-06
1859	1955	graft	1	1	2.6028E-06
1860	1958	graft	1	2	5.20559E-06
1861	1959	graft	1	1	2.6028E-06
1862	1960	graft	1	2	5.20559E-06
1863	1963	graft	2	2	5.20559E-06
1864	1964	graft	1	1	2.6028E-06
1865	1967	graft	1.5	3	7.80839E-06
1866	1968	graft	1	1	2.6028E-06
1867	1969	graft	1	1	2.6028E-06
1868	1971	graft	3	3	7.80839E-06
1869	1975	graft	1	1	2.6028E-06
1870	1976	graft	1.5	3	7.80839E-06
1871	1977	graft	1	1	2.6028E-06
1872	1978	graft	1	1	2.6028E-06
1873	1981	graft	2	2	5.20559E-06
1874	1983	graft	1	1	2.6028E-06
1875	1988	graft	1	1	2.6028E-06
1876	1989	graft	1	1	2.6028E-06
1877	1990	graft	1	1	2.6028E-06
1878	1993	graft	1	1	2.6028E-06
1879	1994	graft	1	1	2.6028E-06
1880	1995	graft	1	1	2.6028E-06
1881	1998	graft	1	1	2.6028E-06
1882	1999	graft	2	2	5.20559E-06
1883	2001	graft	1	1	2.6028E-06
1884	2002	graft	1	1	2.6028E-06
1885	2003	graft	1	1	2.6028E-06
1886	2006	graft	1	1	2.6028E-06
1887	2008	graft	1	1	2.6028E-06
1888	2010	graft	1	1	2.6028E-06
1889	2013	graft	1	1	2.6028E-06
1890	2014	graft	1	1	2.6028E-06
1891	2016	graft	1	1	2.6028E-06
1892	2017	graft	1	1	2.6028E-06
1893	2018	graft	1	1	2.6028E-06
1894	2019	graft	1	1	2.6028E-06
1895	2021	graft	1	1	2.6028E-06
1896	2023	graft	1	1	2.6028E-06
1897	2024	graft	1	1	2.6028E-06
1898	2027	graft	1	1	2.6028E-06
1899	2028	graft	1	1	2.6028E-06
1900	2029	graft	1	1	2.6028E-06
1901	2030	graft	1	1	2.6028E-06
1902	2031	graft	1	1	2.6028E-06
1903	2036	graft	1	1	2.6028E-06
1904	2038	graft	2	2	5.20559E-06
1905	2043	graft	1	1	2.6028E-06
1906	2045	graft	1	1	2.6028E-06
1907	2051	graft	1	1	2.6028E-06
1908	2055	graft	1	1	2.6028E-06
1909	2056	graft	1	1	2.6028E-06
1910	2058	graft	1	1	2.6028E-06
1911	2060	graft	2	2	5.20559E-06
1912	2062	graft	1	1	2.6028E-06
1913	2063	graft	3	3	7.80839E-06
1914	2064	graft	1	2	5.20559E-06
1915	2066	graft	1.5	3	7.80839E-06
1916	2067	graft	1	1	2.6028E-06
1917	2068	graft	1	1	2.6028E-06
1918	2069	graft	2	4	1.04112E-05
1919	2070	graft	2	2	5.20559E-06
1920	2071	graft	1	1	2.6028E-06
1921	2073	graft	2	2	5.20559E-06
1922	2076	graft	1	1	2.6028E-06
1923	2077	graft	2	2	5.20559E-06
1924	2080	graft	2	2	5.20559E-06
1925	2081	graft	1	1	2.6028E-06
1926	2086	graft	1	1	2.6028E-06
1927	2088	graft	1	1	2.6028E-06
1928	2089	graft	2	2	5.20559E-06
1929	2090	graft	1	1	2.6028E-06
1930	2094	graft	1	1	2.6028E-06
1931	2095	graft	1	1	2.6028E-06
1932	2096	graft	1	1	2.6028E-06
1933	2097	graft	2	2	5.20559E-06
1934	2099	graft	2	2	5.20559E-06
1935	2100	graft	1	1	2.6028E-06
1936	2104	graft	1	1	2.6028E-06
1937	2108	graft	1	2	5.20559E-06
1938	2113	graft	1	1	2.6028E-06
1939	2114	graft	1	1	2.6028E-06
1940	2116	graft	1	1	2.6028E-06
1941	2117	graft	1	1	2.6028E-06
1942	2120	graft	1	1	2.6028E-06
1943	2121	graft	1	1	2.6028E-06
1944	2122	graft	1	1	2.6028E-06
1945	2123	graft	1	1	2.6028E-06
1946	2124	graft	1.5	3	7.80839E-06
1947	2128	graft	2	2	5.20559E-06
1948	2134	graft	2	2	5.20559E-06
1949	2137	graft	1	1	2.6028E-06
1950	2138	graft	1	1	2.6028E-06
1951	2139	graft	2	2	5.20559E-06
1952	2142	graft	1	1	2.6028E-06
1953	2149	graft	1	2	5.20559E-06
1954	2160	graft	2	2	5.20559E-06
1955	2161	graft	1	1	2.6028E-06
1956	2162	graft	1	1	2.6028E-06
1957	2167	graft	1	1	2.6028E-06
1958	2168	graft	1	1	2.6028E-06
1959	2170	graft	1	1	2.6028E-06
1960	2171	graft	1	1	2.6028E-06
1961	2172	graft	1	1	2.6028E-06
1962	2175	graft	2	2	5.20559E-06
1963	2176	graft	1	1	2.6028E-06
1964	2180	graft	1	1	2.6028E-06
1965	2181	graft	1	1	2.6028E-06
1966	2182	graft	1	1	2.6028E-06
1967	2184	graft	1	1	2.6028E-06
1968	2185	graft	1	1	2.6028E-06
1969	2187	graft	1	1	2.6028E-06
1970	2197	graft	1	1	2.6028E-06
1971	2204	graft	1	1	2.6028E-06
1972	2206	graft	1	1	2.6028E-06
1973	2213	graft	1	1	2.6028E-06
1974	2228	graft	1	1	2.6028E-06
1975	2235	graft	1	1	2.6028E-06
1976	2241	graft	1	1	2.6028E-06
1977	2243	graft	1	1	2.6028E-06
1978	2247	graft	1	1	2.6028E-06
1979	2253	graft	2	2	5.20559E-06
1980	2257	graft	1	1	2.6028E-06
1981	2262	graft	1	1	2.6028E-06
1982	2267	graft	1	1	2.6028E-06
1983	2268	graft	1	1	2.6028E-06
1984	2275	graft	1	1	2.6028E-06
1985	2289	graft	1	1	2.6028E-06
1986	2297	graft	1	1	2.6028E-06
1987	2299	graft	1	1	2.6028E-06
1988	2306	graft	1	1	2.6028E-06
1989	2321	graft	1	1	2.6028E-06
1990	2327	graft	2	2	5.20559E-06
1991	2345	graft	1	1	2.6028E-06
1992	2350	graft	1	1	2.6028E-06
1993	2351	graft	1	1	2.6028E-06
1994	2360	graft	1	1	2.6028E-06
1995	2372	graft	1	1	2.6028E-06
1996	2374	graft	1	1	2.6028E-06
1997	2385	graft	1	1	2.6028E-06
1998	2387	graft	1	1	2.6028E-06
1999	2394	graft	1	1	2.6028E-06
[truncated: 2,504 more rows]
