# Supplementary material for: Real‐time analysis of the cancer genome and fragmentome from plasma and urine cell‐free DNA using nanopore sequencing
Source: EMBO Mol Med. 2023 Nov 9;15(12):e17282. doi: 10.15252/emmm.202217282 (PMC10701599; doi:10.15252/emmm.202217282)
Supplement: Supplementary file 6 — Source Data for Figure 2 [file EMMM-15-e17282-s006.zip › EMM-2022-17282-V4-Figure_2E_Source_Data-sd.csv]

index	size_range	phenotype	fraction
1	below_150	host	0.11
2	150_300	host	0.489
3	above_300	host	0.401
4	below_150	graft	0.115
5	150_300	graft	0.387
6	above_300	graft	0.498
