# Supplementary material for: Real‐time analysis of the cancer genome and fragmentome from plasma and urine cell‐free DNA using nanopore sequencing
Source: EMBO Mol Med. 2023 Nov 9;15(12):e17282. doi: 10.15252/emmm.202217282 (PMC10701599; doi:10.15252/emmm.202217282)
Supplement: Supplementary file 6 — Source Data for Figure 2 [file EMMM-15-e17282-s006.zip › EMM-2022-17282-V4-Figure_2F_3C_Source_Data-sd.csv]

X	sample	sample_id	samp_type	seq_type	site_name	position	count
1	FMSEQ024_barcode01	LUAD_IV_001	plasma	Nanopore	TssA	-990	1.01606
1	FMSEQ024_barcode01	LUAD_IV_001	plasma	Nanopore	TssA	-975	1.04615
1	FMSEQ024_barcode01	LUAD_IV_001	plasma	Nanopore	TssA	-960	1.00893
1	FMSEQ024_barcode01	LUAD_IV_001	plasma	Nanopore	TssA	-945	0.97375
1	FMSEQ024_barcode01	LUAD_IV_001	plasma	Nanopore	TssA	-930	1.02581
1	FMSEQ024_barcode01	LUAD_IV_001	plasma	Nanopore	TssA	-915	1.08958
1	FMSEQ024_barcode01	LUAD_IV_001	plasma	Nanopore	TssA	-900	1.05175
1	FMSEQ024_barcode01	LUAD_IV_001	plasma	Nanopore	TssA	-885	1.0739
1	FMSEQ024_barcode01	LUAD_IV_001	plasma	Nanopore	TssA	-870	1.07917
1	FMSEQ024_barcode01	LUAD_IV_001	plasma	Nanopore	TssA	-855	1.03191
1	FMSEQ024_barcode01	LUAD_IV_001	plasma	Nanopore	TssA	-840	0.95501
1	FMSEQ024_barcode01	LUAD_IV_001	plasma	Nanopore	TssA	-825	1.1627
1	FMSEQ024_barcode01	LUAD_IV_001	plasma	Nanopore	TssA	-810	1.20238
1	FMSEQ024_barcode01	LUAD_IV_001	plasma	Nanopore	TssA	-795	1.3065
1	FMSEQ024_barcode01	LUAD_IV_001	plasma	Nanopore	TssA	-780	1.49904
1	FMSEQ024_barcode01	LUAD_IV_001	plasma	Nanopore	TssA	-765	1.45541
1	FMSEQ024_barcode01	LUAD_IV_001	plasma	Nanopore	TssA	-750	1.51307
1	FMSEQ024_barcode01	LUAD_IV_001	plasma	Nanopore	TssA	-735	1.43373
1	FMSEQ024_barcode01	LUAD_IV_001	plasma	Nanopore	TssA	-720	1.3864
1	FMSEQ024_barcode01	LUAD_IV_001	plasma	Nanopore	TssA	-705	1.10539
1	FMSEQ024_barcode01	LUAD_IV_001	plasma	Nanopore	TssA	-690	0.83924
1	FMSEQ024_barcode01	LUAD_IV_001	plasma	Nanopore	TssA	-675	0.87658
1	FMSEQ024_barcode01	LUAD_IV_001	plasma	Nanopore	TssA	-660	0.73505
1	FMSEQ024_barcode01	LUAD_IV_001	plasma	Nanopore	TssA	-645	0.6476
1	FMSEQ024_barcode01	LUAD_IV_001	plasma	Nanopore	TssA	-630	0.7266
1	FMSEQ024_barcode01	LUAD_IV_001	plasma	Nanopore	TssA	-615	0.73338
1	FMSEQ024_barcode01	LUAD_IV_001	plasma	Nanopore	TssA	-600	0.86811
1	FMSEQ024_barcode01	LUAD_IV_001	plasma	Nanopore	TssA	-585	0.84182
1	FMSEQ024_barcode01	LUAD_IV_001	plasma	Nanopore	TssA	-570	0.88043
1	FMSEQ024_barcode01	LUAD_IV_001	plasma	Nanopore	TssA	-555	0.71539
1	FMSEQ024_barcode01	LUAD_IV_001	plasma	Nanopore	TssA	-540	0.52306
1	FMSEQ024_barcode01	LUAD_IV_001	plasma	Nanopore	TssA	-525	0.5028
1	FMSEQ024_barcode01	LUAD_IV_001	plasma	Nanopore	TssA	-510	0.50213
1	FMSEQ024_barcode01	LUAD_IV_001	plasma	Nanopore	TssA	-495	0.5874
1	FMSEQ024_barcode01	LUAD_IV_001	plasma	Nanopore	TssA	-480	0.71368
1	FMSEQ024_barcode01	LUAD_IV_001	plasma	Nanopore	TssA	-465	0.76994
1	FMSEQ024_barcode01	LUAD_IV_001	plasma	Nanopore	TssA	-450	0.88467
1	FMSEQ024_barcode01	LUAD_IV_001	plasma	Nanopore	TssA	-435	0.78898
1	FMSEQ024_barcode01	LUAD_IV_001	plasma	Nanopore	TssA	-420	0.84926
1	FMSEQ024_barcode01	LUAD_IV_001	plasma	Nanopore	TssA	-405	0.73741
1	FMSEQ024_barcode01	LUAD_IV_001	plasma	Nanopore	TssA	-390	0.64739
1	FMSEQ024_barcode01	LUAD_IV_001	plasma	Nanopore	TssA	-375	0.67723
1	FMSEQ024_barcode01	LUAD_IV_001	plasma	Nanopore	TssA	-360	0.66817
1	FMSEQ024_barcode01	LUAD_IV_001	plasma	Nanopore	TssA	-345	0.61201
1	FMSEQ024_barcode01	LUAD_IV_001	plasma	Nanopore	TssA	-330	0.59336
1	FMSEQ024_barcode01	LUAD_IV_001	plasma	Nanopore	TssA	-315	0.58126
1	FMSEQ024_barcode01	LUAD_IV_001	plasma	Nanopore	TssA	-300	0.54655
1	FMSEQ024_barcode01	LUAD_IV_001	plasma	Nanopore	TssA	-285	0.43641
1	FMSEQ024_barcode01	LUAD_IV_001	plasma	Nanopore	TssA	-270	0.46418
1	FMSEQ024_barcode01	LUAD_IV_001	plasma	Nanopore	TssA	-255	0.44681
1	FMSEQ024_barcode01	LUAD_IV_001	plasma	Nanopore	TssA	-240	0.45268
1	FMSEQ024_barcode01	LUAD_IV_001	plasma	Nanopore	TssA	-225	0.46491
1	FMSEQ024_barcode01	LUAD_IV_001	plasma	Nanopore	TssA	-210	0.38921
1	FMSEQ024_barcode01	LUAD_IV_001	plasma	Nanopore	TssA	-195	0.22633
1	FMSEQ024_barcode01	LUAD_IV_001	plasma	Nanopore	TssA	-180	0.23716
1	FMSEQ024_barcode01	LUAD_IV_001	plasma	Nanopore	TssA	-165	0.23551
1	FMSEQ024_barcode01	LUAD_IV_001	plasma	Nanopore	TssA	-150	0.18453
1	FMSEQ024_barcode01	LUAD_IV_001	plasma	Nanopore	TssA	-135	0.18432
1	FMSEQ024_barcode01	LUAD_IV_001	plasma	Nanopore	TssA	-120	0.11986
1	FMSEQ024_barcode01	LUAD_IV_001	plasma	Nanopore	TssA	-105	0.27963
1	FMSEQ024_barcode01	LUAD_IV_001	plasma	Nanopore	TssA	-90	0.32125
1	FMSEQ024_barcode01	LUAD_IV_001	plasma	Nanopore	TssA	-75	0.40363
1	FMSEQ024_barcode01	LUAD_IV_001	plasma	Nanopore	TssA	-60	0.40118
1	FMSEQ024_barcode01	LUAD_IV_001	plasma	Nanopore	TssA	-45	0.24992
1	FMSEQ024_barcode01	LUAD_IV_001	plasma	Nanopore	TssA	-30	0.27635
1	FMSEQ024_barcode01	LUAD_IV_001	plasma	Nanopore	TssA	-15	0.31827
1	FMSEQ024_barcode01	LUAD_IV_001	plasma	Nanopore	TssA	0	0.31735
1	FMSEQ024_barcode01	LUAD_IV_001	plasma	Nanopore	TssA	15	0.33528
1	FMSEQ024_barcode01	LUAD_IV_001	plasma	Nanopore	TssA	30	0.31812
1	FMSEQ024_barcode01	LUAD_IV_001	plasma	Nanopore	TssA	45	0.38398
1	FMSEQ024_barcode01	LUAD_IV_001	plasma	Nanopore	TssA	60	0.41679
1	FMSEQ024_barcode01	LUAD_IV_001	plasma	Nanopore	TssA	75	0.45241
1	FMSEQ024_barcode01	LUAD_IV_001	plasma	Nanopore	TssA	90	0.3949
1	FMSEQ024_barcode01	LUAD_IV_001	plasma	Nanopore	TssA	105	0.25126
1	FMSEQ024_barcode01	LUAD_IV_001	plasma	Nanopore	TssA	120	0.28934
1	FMSEQ024_barcode01	LUAD_IV_001	plasma	Nanopore	TssA	135	0.30208
1	FMSEQ024_barcode01	LUAD_IV_001	plasma	Nanopore	TssA	150	0.2538
1	FMSEQ024_barcode01	LUAD_IV_001	plasma	Nanopore	TssA	165	0.13717
1	FMSEQ024_barcode01	LUAD_IV_001	plasma	Nanopore	TssA	180	0.14394
1	FMSEQ024_barcode01	LUAD_IV_001	plasma	Nanopore	TssA	195	0.09262
1	FMSEQ024_barcode01	LUAD_IV_001	plasma	Nanopore	TssA	210	0.14685
1	FMSEQ024_barcode01	LUAD_IV_001	plasma	Nanopore	TssA	225	0.22084
1	FMSEQ024_barcode01	LUAD_IV_001	plasma	Nanopore	TssA	240	0.22114
1	FMSEQ024_barcode01	LUAD_IV_001	plasma	Nanopore	TssA	255	0.23121
1	FMSEQ024_barcode01	LUAD_IV_001	plasma	Nanopore	TssA	270	0.39323
1	FMSEQ024_barcode01	LUAD_IV_001	plasma	Nanopore	TssA	285	0.47376
1	FMSEQ024_barcode01	LUAD_IV_001	plasma	Nanopore	TssA	300	0.5328
1	FMSEQ024_barcode01	LUAD_IV_001	plasma	Nanopore	TssA	315	0.60678
1	FMSEQ024_barcode01	LUAD_IV_001	plasma	Nanopore	TssA	330	0.61968
1	FMSEQ024_barcode01	LUAD_IV_001	plasma	Nanopore	TssA	345	0.6097
1	FMSEQ024_barcode01	LUAD_IV_001	plasma	Nanopore	TssA	360	0.60338
1	FMSEQ024_barcode01	LUAD_IV_001	plasma	Nanopore	TssA	375	0.7064
1	FMSEQ024_barcode01	LUAD_IV_001	plasma	Nanopore	TssA	390	0.68693
1	FMSEQ024_barcode01	LUAD_IV_001	plasma	Nanopore	TssA	405	0.8002
1	FMSEQ024_barcode01	LUAD_IV_001	plasma	Nanopore	TssA	420	0.89398
1	FMSEQ024_barcode01	LUAD_IV_001	plasma	Nanopore	TssA	435	0.83674
1	FMSEQ024_barcode01	LUAD_IV_001	plasma	Nanopore	TssA	450	0.95505
1	FMSEQ024_barcode01	LUAD_IV_001	plasma	Nanopore	TssA	465	0.94195
1	FMSEQ024_barcode01	LUAD_IV_001	plasma	Nanopore	TssA	480	0.79801
1	FMSEQ024_barcode01	LUAD_IV_001	plasma	Nanopore	TssA	495	0.824
1	FMSEQ024_barcode01	LUAD_IV_001	plasma	Nanopore	TssA	510	0.77904
1	FMSEQ024_barcode01	LUAD_IV_001	plasma	Nanopore	TssA	525	0.78658
1	FMSEQ024_barcode01	LUAD_IV_001	plasma	Nanopore	TssA	540	0.77446
1	FMSEQ024_barcode01	LUAD_IV_001	plasma	Nanopore	TssA	555	0.83865
1	FMSEQ024_barcode01	LUAD_IV_001	plasma	Nanopore	TssA	570	0.74706
1	FMSEQ024_barcode01	LUAD_IV_001	plasma	Nanopore	TssA	585	0.76346
1	FMSEQ024_barcode01	LUAD_IV_001	plasma	Nanopore	TssA	600	0.72647
1	FMSEQ024_barcode01	LUAD_IV_001	plasma	Nanopore	TssA	615	0.64885
1	FMSEQ024_barcode01	LUAD_IV_001	plasma	Nanopore	TssA	630	0.77729
1	FMSEQ024_barcode01	LUAD_IV_001	plasma	Nanopore	TssA	645	0.84692
1	FMSEQ024_barcode01	LUAD_IV_001	plasma	Nanopore	TssA	660	0.81572
1	FMSEQ024_barcode01	LUAD_IV_001	plasma	Nanopore	TssA	675	0.78193
1	FMSEQ024_barcode01	LUAD_IV_001	plasma	Nanopore	TssA	690	0.70967
1	FMSEQ024_barcode01	LUAD_IV_001	plasma	Nanopore	TssA	705	0.78891
1	FMSEQ024_barcode01	LUAD_IV_001	plasma	Nanopore	TssA	720	0.91393
1	FMSEQ024_barcode01	LUAD_IV_001	plasma	Nanopore	TssA	735	1.00162
1	FMSEQ024_barcode01	LUAD_IV_001	plasma	Nanopore	TssA	750	0.86554
1	FMSEQ024_barcode01	LUAD_IV_001	plasma	Nanopore	TssA	765	0.96259
1	FMSEQ024_barcode01	LUAD_IV_001	plasma	Nanopore	TssA	780	1.12824
1	FMSEQ024_barcode01	LUAD_IV_001	plasma	Nanopore	TssA	795	1.13374
1	FMSEQ024_barcode01	LUAD_IV_001	plasma	Nanopore	TssA	810	1.09227
1	FMSEQ024_barcode01	LUAD_IV_001	plasma	Nanopore	TssA	825	0.96088
1	FMSEQ024_barcode01	LUAD_IV_001	plasma	Nanopore	TssA	840	0.83076
1	FMSEQ024_barcode01	LUAD_IV_001	plasma	Nanopore	TssA	855	0.94684
1	FMSEQ024_barcode01	LUAD_IV_001	plasma	Nanopore	TssA	870	0.93738
1	FMSEQ024_barcode01	LUAD_IV_001	plasma	Nanopore	TssA	885	0.90498
1	FMSEQ024_barcode01	LUAD_IV_001	plasma	Nanopore	TssA	900	0.83791
1	FMSEQ024_barcode01	LUAD_IV_001	plasma	Nanopore	TssA	915	0.91441
1	FMSEQ024_barcode01	LUAD_IV_001	plasma	Nanopore	TssA	930	1.03841
1	FMSEQ024_barcode01	LUAD_IV_001	plasma	Nanopore	TssA	945	1.09752
1	FMSEQ024_barcode01	LUAD_IV_001	plasma	Nanopore	TssA	960	1.03264
1	FMSEQ024_barcode01	LUAD_IV_001	plasma	Nanopore	TssA	975	0.97197
2	FMSEQ024_barcode01	LUAD_IV_001	plasma	Nanopore	Quies	-990	0.86109
2	FMSEQ024_barcode01	LUAD_IV_001	plasma	Nanopore	Quies	-975	0.92831
2	FMSEQ024_barcode01	LUAD_IV_001	plasma	Nanopore	Quies	-960	1.02291
2	FMSEQ024_barcode01	LUAD_IV_001	plasma	Nanopore	Quies	-945	1.06858
2	FMSEQ024_barcode01	LUAD_IV_001	plasma	Nanopore	Quies	-930	1.06925
2	FMSEQ024_barcode01	LUAD_IV_001	plasma	Nanopore	Quies	-915	1.0478
2	FMSEQ024_barcode01	LUAD_IV_001	plasma	Nanopore	Quies	-900	1.01787
2	FMSEQ024_barcode01	LUAD_IV_001	plasma	Nanopore	Quies	-885	0.98983
2	FMSEQ024_barcode01	LUAD_IV_001	plasma	Nanopore	Quies	-870	0.91014
2	FMSEQ024_barcode01	LUAD_IV_001	plasma	Nanopore	Quies	-855	1.02544
2	FMSEQ024_barcode01	LUAD_IV_001	plasma	Nanopore	Quies	-840	0.95846
2	FMSEQ024_barcode01	LUAD_IV_001	plasma	Nanopore	Quies	-825	1.02401
2	FMSEQ024_barcode01	LUAD_IV_001	plasma	Nanopore	Quies	-810	1.07138
2	FMSEQ024_barcode01	LUAD_IV_001	plasma	Nanopore	Quies	-795	1.08829
2	FMSEQ024_barcode01	LUAD_IV_001	plasma	Nanopore	Quies	-780	1.04101
2	FMSEQ024_barcode01	LUAD_IV_001	plasma	Nanopore	Quies	-765	1.03253
2	FMSEQ024_barcode01	LUAD_IV_001	plasma	Nanopore	Quies	-750	0.96265
2	FMSEQ024_barcode01	LUAD_IV_001	plasma	Nanopore	Quies	-735	0.94502
2	FMSEQ024_barcode01	LUAD_IV_001	plasma	Nanopore	Quies	-720	0.83703
2	FMSEQ024_barcode01	LUAD_IV_001	plasma	Nanopore	Quies	-705	0.94372
2	FMSEQ024_barcode01	LUAD_IV_001	plasma	Nanopore	Quies	-690	0.90564
2	FMSEQ024_barcode01	LUAD_IV_001	plasma	Nanopore	Quies	-675	0.99395
2	FMSEQ024_barcode01	LUAD_IV_001	plasma	Nanopore	Quies	-660	0.92299
2	FMSEQ024_barcode01	LUAD_IV_001	plasma	Nanopore	Quies	-645	0.92719
2	FMSEQ024_barcode01	LUAD_IV_001	plasma	Nanopore	Quies	-630	0.9755
2	FMSEQ024_barcode01	LUAD_IV_001	plasma	Nanopore	Quies	-615	1.02661
2	FMSEQ024_barcode01	LUAD_IV_001	plasma	Nanopore	Quies	-600	1.01192
2	FMSEQ024_barcode01	LUAD_IV_001	plasma	Nanopore	Quies	-585	1.04721
2	FMSEQ024_barcode01	LUAD_IV_001	plasma	Nanopore	Quies	-570	0.95868
2	FMSEQ024_barcode01	LUAD_IV_001	plasma	Nanopore	Quies	-555	0.95178
2	FMSEQ024_barcode01	LUAD_IV_001	plasma	Nanopore	Quies	-540	0.9232
2	FMSEQ024_barcode01	LUAD_IV_001	plasma	Nanopore	Quies	-525	0.80069
2	FMSEQ024_barcode01	LUAD_IV_001	plasma	Nanopore	Quies	-510	0.69989
2	FMSEQ024_barcode01	LUAD_IV_001	plasma	Nanopore	Quies	-495	0.77135
2	FMSEQ024_barcode01	LUAD_IV_001	plasma	Nanopore	Quies	-480	0.97928
2	FMSEQ024_barcode01	LUAD_IV_001	plasma	Nanopore	Quies	-465	1.03121
2	FMSEQ024_barcode01	LUAD_IV_001	plasma	Nanopore	Quies	-450	1.09959
2	FMSEQ024_barcode01	LUAD_IV_001	plasma	Nanopore	Quies	-435	1.23525
2	FMSEQ024_barcode01	LUAD_IV_001	plasma	Nanopore	Quies	-420	1.18008
2	FMSEQ024_barcode01	LUAD_IV_001	plasma	Nanopore	Quies	-405	1.13243
2	FMSEQ024_barcode01	LUAD_IV_001	plasma	Nanopore	Quies	-390	1.18295
2	FMSEQ024_barcode01	LUAD_IV_001	plasma	Nanopore	Quies	-375	1.06973
2	FMSEQ024_barcode01	LUAD_IV_001	plasma	Nanopore	Quies	-360	0.9796
2	FMSEQ024_barcode01	LUAD_IV_001	plasma	Nanopore	Quies	-345	1.0151
2	FMSEQ024_barcode01	LUAD_IV_001	plasma	Nanopore	Quies	-330	1.10791
2	FMSEQ024_barcode01	LUAD_IV_001	plasma	Nanopore	Quies	-315	1.0661
2	FMSEQ024_barcode01	LUAD_IV_001	plasma	Nanopore	Quies	-300	1.13428
2	FMSEQ024_barcode01	LUAD_IV_001	plasma	Nanopore	Quies	-285	1.19297
2	FMSEQ024_barcode01	LUAD_IV_001	plasma	Nanopore	Quies	-270	1.15003
2	FMSEQ024_barcode01	LUAD_IV_001	plasma	Nanopore	Quies	-255	1.09543
2	FMSEQ024_barcode01	LUAD_IV_001	plasma	Nanopore	Quies	-240	1.07894
2	FMSEQ024_barcode01	LUAD_IV_001	plasma	Nanopore	Quies	-225	0.9418
2	FMSEQ024_barcode01	LUAD_IV_001	plasma	Nanopore	Quies	-210	0.89638
2	FMSEQ024_barcode01	LUAD_IV_001	plasma	Nanopore	Quies	-195	0.99331
2	FMSEQ024_barcode01	LUAD_IV_001	plasma	Nanopore	Quies	-180	1.10432
2	FMSEQ024_barcode01	LUAD_IV_001	plasma	Nanopore	Quies	-165	1.21762
2	FMSEQ024_barcode01	LUAD_IV_001	plasma	Nanopore	Quies	-150	1.34996
2	FMSEQ024_barcode01	LUAD_IV_001	plasma	Nanopore	Quies	-135	1.34612
2	FMSEQ024_barcode01	LUAD_IV_001	plasma	Nanopore	Quies	-120	1.30112
2	FMSEQ024_barcode01	LUAD_IV_001	plasma	Nanopore	Quies	-105	1.17079
2	FMSEQ024_barcode01	LUAD_IV_001	plasma	Nanopore	Quies	-90	1.08946
2	FMSEQ024_barcode01	LUAD_IV_001	plasma	Nanopore	Quies	-75	1.05607
2	FMSEQ024_barcode01	LUAD_IV_001	plasma	Nanopore	Quies	-60	1.11876
2	FMSEQ024_barcode01	LUAD_IV_001	plasma	Nanopore	Quies	-45	1.08049
2	FMSEQ024_barcode01	LUAD_IV_001	plasma	Nanopore	Quies	-30	1.00223
2	FMSEQ024_barcode01	LUAD_IV_001	plasma	Nanopore	Quies	-15	0.9797
2	FMSEQ024_barcode01	LUAD_IV_001	plasma	Nanopore	Quies	0	0.96779
2	FMSEQ024_barcode01	LUAD_IV_001	plasma	Nanopore	Quies	15	0.8434
2	FMSEQ024_barcode01	LUAD_IV_001	plasma	Nanopore	Quies	30	0.75552
2	FMSEQ024_barcode01	LUAD_IV_001	plasma	Nanopore	Quies	45	0.8624
2	FMSEQ024_barcode01	LUAD_IV_001	plasma	Nanopore	Quies	60	0.97537
2	FMSEQ024_barcode01	LUAD_IV_001	plasma	Nanopore	Quies	75	1.17064
2	FMSEQ024_barcode01	LUAD_IV_001	plasma	Nanopore	Quies	90	1.24791
2	FMSEQ024_barcode01	LUAD_IV_001	plasma	Nanopore	Quies	105	1.18962
2	FMSEQ024_barcode01	LUAD_IV_001	plasma	Nanopore	Quies	120	1.11421
2	FMSEQ024_barcode01	LUAD_IV_001	plasma	Nanopore	Quies	135	1.05061
2	FMSEQ024_barcode01	LUAD_IV_001	plasma	Nanopore	Quies	150	1.07361
2	FMSEQ024_barcode01	LUAD_IV_001	plasma	Nanopore	Quies	165	0.95078
2	FMSEQ024_barcode01	LUAD_IV_001	plasma	Nanopore	Quies	180	0.96628
2	FMSEQ024_barcode01	LUAD_IV_001	plasma	Nanopore	Quies	195	1.09777
2	FMSEQ024_barcode01	LUAD_IV_001	plasma	Nanopore	Quies	210	1.13141
2	FMSEQ024_barcode01	LUAD_IV_001	plasma	Nanopore	Quies	225	1.1211
2	FMSEQ024_barcode01	LUAD_IV_001	plasma	Nanopore	Quies	240	1.08902
2	FMSEQ024_barcode01	LUAD_IV_001	plasma	Nanopore	Quies	255	1.11577
2	FMSEQ024_barcode01	LUAD_IV_001	plasma	Nanopore	Quies	270	1.15553
2	FMSEQ024_barcode01	LUAD_IV_001	plasma	Nanopore	Quies	285	1.17023
2	FMSEQ024_barcode01	LUAD_IV_001	plasma	Nanopore	Quies	300	1.2372
2	FMSEQ024_barcode01	LUAD_IV_001	plasma	Nanopore	Quies	315	1.19847
2	FMSEQ024_barcode01	LUAD_IV_001	plasma	Nanopore	Quies	330	1.26613
2	FMSEQ024_barcode01	LUAD_IV_001	plasma	Nanopore	Quies	345	1.28755
2	FMSEQ024_barcode01	LUAD_IV_001	plasma	Nanopore	Quies	360	1.19379
2	FMSEQ024_barcode01	LUAD_IV_001	plasma	Nanopore	Quies	375	1.07367
2	FMSEQ024_barcode01	LUAD_IV_001	plasma	Nanopore	Quies	390	0.99901
2	FMSEQ024_barcode01	LUAD_IV_001	plasma	Nanopore	Quies	405	1.00081
2	FMSEQ024_barcode01	LUAD_IV_001	plasma	Nanopore	Quies	420	0.94132
2	FMSEQ024_barcode01	LUAD_IV_001	plasma	Nanopore	Quies	435	1.00445
2	FMSEQ024_barcode01	LUAD_IV_001	plasma	Nanopore	Quies	450	1.04288
2	FMSEQ024_barcode01	LUAD_IV_001	plasma	Nanopore	Quies	465	1.1038
2	FMSEQ024_barcode01	LUAD_IV_001	plasma	Nanopore	Quies	480	1.25794
2	FMSEQ024_barcode01	LUAD_IV_001	plasma	Nanopore	Quies	495	1.27844
2	FMSEQ024_barcode01	LUAD_IV_001	plasma	Nanopore	Quies	510	1.25264
2	FMSEQ024_barcode01	LUAD_IV_001	plasma	Nanopore	Quies	525	1.26843
2	FMSEQ024_barcode01	LUAD_IV_001	plasma	Nanopore	Quies	540	1.23929
2	FMSEQ024_barcode01	LUAD_IV_001	plasma	Nanopore	Quies	555	1.22152
2	FMSEQ024_barcode01	LUAD_IV_001	plasma	Nanopore	Quies	570	1.14631
2	FMSEQ024_barcode01	LUAD_IV_001	plasma	Nanopore	Quies	585	1.08073
2	FMSEQ024_barcode01	LUAD_IV_001	plasma	Nanopore	Quies	600	1.09361
2	FMSEQ024_barcode01	LUAD_IV_001	plasma	Nanopore	Quies	615	1.00278
2	FMSEQ024_barcode01	LUAD_IV_001	plasma	Nanopore	Quies	630	1.02447
2	FMSEQ024_barcode01	LUAD_IV_001	plasma	Nanopore	Quies	645	1.00437
2	FMSEQ024_barcode01	LUAD_IV_001	plasma	Nanopore	Quies	660	0.99316
2	FMSEQ024_barcode01	LUAD_IV_001	plasma	Nanopore	Quies	675	0.97703
2	FMSEQ024_barcode01	LUAD_IV_001	plasma	Nanopore	Quies	690	0.95114
2	FMSEQ024_barcode01	LUAD_IV_001	plasma	Nanopore	Quies	705	0.90644
2	FMSEQ024_barcode01	LUAD_IV_001	plasma	Nanopore	Quies	720	0.9383
2	FMSEQ024_barcode01	LUAD_IV_001	plasma	Nanopore	Quies	735	0.93232
2	FMSEQ024_barcode01	LUAD_IV_001	plasma	Nanopore	Quies	750	0.96639
2	FMSEQ024_barcode01	LUAD_IV_001	plasma	Nanopore	Quies	765	0.9696
2	FMSEQ024_barcode01	LUAD_IV_001	plasma	Nanopore	Quies	780	1.08791
2	FMSEQ024_barcode01	LUAD_IV_001	plasma	Nanopore	Quies	795	1.10138
2	FMSEQ024_barcode01	LUAD_IV_001	plasma	Nanopore	Quies	810	1.05615
2	FMSEQ024_barcode01	LUAD_IV_001	plasma	Nanopore	Quies	825	1.0156
2	FMSEQ024_barcode01	LUAD_IV_001	plasma	Nanopore	Quies	840	0.99952
2	FMSEQ024_barcode01	LUAD_IV_001	plasma	Nanopore	Quies	855	0.93723
2	FMSEQ024_barcode01	LUAD_IV_001	plasma	Nanopore	Quies	870	1.03791
2	FMSEQ024_barcode01	LUAD_IV_001	plasma	Nanopore	Quies	885	1.14955
2	FMSEQ024_barcode01	LUAD_IV_001	plasma	Nanopore	Quies	900	1.07242
2	FMSEQ024_barcode01	LUAD_IV_001	plasma	Nanopore	Quies	915	1.12246
2	FMSEQ024_barcode01	LUAD_IV_001	plasma	Nanopore	Quies	930	1.06181
2	FMSEQ024_barcode01	LUAD_IV_001	plasma	Nanopore	Quies	945	0.85453
2	FMSEQ024_barcode01	LUAD_IV_001	plasma	Nanopore	Quies	960	0.94886
2	FMSEQ024_barcode01	LUAD_IV_001	plasma	Nanopore	Quies	975	0.97681
3	FMSEQ024_barcode02	LUAD_III_002	plasma	Nanopore	TssA	-990	1.21365
3	FMSEQ024_barcode02	LUAD_III_002	plasma	Nanopore	TssA	-975	1.18028
3	FMSEQ024_barcode02	LUAD_III_002	plasma	Nanopore	TssA	-960	1.09146
3	FMSEQ024_barcode02	LUAD_III_002	plasma	Nanopore	TssA	-945	1.1136
3	FMSEQ024_barcode02	LUAD_III_002	plasma	Nanopore	TssA	-930	1.09838
3	FMSEQ024_barcode02	LUAD_III_002	plasma	Nanopore	TssA	-915	0.94537
3	FMSEQ024_barcode02	LUAD_III_002	plasma	Nanopore	TssA	-900	0.74765
3	FMSEQ024_barcode02	LUAD_III_002	plasma	Nanopore	TssA	-885	0.81437
3	FMSEQ024_barcode02	LUAD_III_002	plasma	Nanopore	TssA	-870	0.91745
3	FMSEQ024_barcode02	LUAD_III_002	plasma	Nanopore	TssA	-855	1.07811
3	FMSEQ024_barcode02	LUAD_III_002	plasma	Nanopore	TssA	-840	1.07879
3	FMSEQ024_barcode02	LUAD_III_002	plasma	Nanopore	TssA	-825	1.23351
3	FMSEQ024_barcode02	LUAD_III_002	plasma	Nanopore	TssA	-810	1.30277
3	FMSEQ024_barcode02	LUAD_III_002	plasma	Nanopore	TssA	-795	1.22414
3	FMSEQ024_barcode02	LUAD_III_002	plasma	Nanopore	TssA	-780	1.0942
3	FMSEQ024_barcode02	LUAD_III_002	plasma	Nanopore	TssA	-765	0.8313
3	FMSEQ024_barcode02	LUAD_III_002	plasma	Nanopore	TssA	-750	0.81516
3	FMSEQ024_barcode02	LUAD_III_002	plasma	Nanopore	TssA	-735	0.79598
3	FMSEQ024_barcode02	LUAD_III_002	plasma	Nanopore	TssA	-720	0.77033
3	FMSEQ024_barcode02	LUAD_III_002	plasma	Nanopore	TssA	-705	0.8955
3	FMSEQ024_barcode02	LUAD_III_002	plasma	Nanopore	TssA	-690	0.87436
3	FMSEQ024_barcode02	LUAD_III_002	plasma	Nanopore	TssA	-675	1.04139
3	FMSEQ024_barcode02	LUAD_III_002	plasma	Nanopore	TssA	-660	0.97623
3	FMSEQ024_barcode02	LUAD_III_002	plasma	Nanopore	TssA	-645	0.90728
3	FMSEQ024_barcode02	LUAD_III_002	plasma	Nanopore	TssA	-630	0.85715
3	FMSEQ024_barcode02	LUAD_III_002	plasma	Nanopore	TssA	-615	0.72596
3	FMSEQ024_barcode02	LUAD_III_002	plasma	Nanopore	TssA	-600	0.6545
3	FMSEQ024_barcode02	LUAD_III_002	plasma	Nanopore	TssA	-585	0.47492
3	FMSEQ024_barcode02	LUAD_III_002	plasma	Nanopore	TssA	-570	0.47835
3	FMSEQ024_barcode02	LUAD_III_002	plasma	Nanopore	TssA	-555	0.60499
3	FMSEQ024_barcode02	LUAD_III_002	plasma	Nanopore	TssA	-540	0.69801
3	FMSEQ024_barcode02	LUAD_III_002	plasma	Nanopore	TssA	-525	0.8668
3	FMSEQ024_barcode02	LUAD_III_002	plasma	Nanopore	TssA	-510	0.93323
3	FMSEQ024_barcode02	LUAD_III_002	plasma	Nanopore	TssA	-495	0.96046
3	FMSEQ024_barcode02	LUAD_III_002	plasma	Nanopore	TssA	-480	0.95185
3	FMSEQ024_barcode02	LUAD_III_002	plasma	Nanopore	TssA	-465	0.80119
3	FMSEQ024_barcode02	LUAD_III_002	plasma	Nanopore	TssA	-450	0.63244
3	FMSEQ024_barcode02	LUAD_III_002	plasma	Nanopore	TssA	-435	0.56571
3	FMSEQ024_barcode02	LUAD_III_002	plasma	Nanopore	TssA	-420	0.60377
3	FMSEQ024_barcode02	LUAD_III_002	plasma	Nanopore	TssA	-405	0.57878
3	FMSEQ024_barcode02	LUAD_III_002	plasma	Nanopore	TssA	-390	0.61226
3	FMSEQ024_barcode02	LUAD_III_002	plasma	Nanopore	TssA	-375	0.69458
3	FMSEQ024_barcode02	LUAD_III_002	plasma	Nanopore	TssA	-360	0.66484
3	FMSEQ024_barcode02	LUAD_III_002	plasma	Nanopore	TssA	-345	0.65194
3	FMSEQ024_barcode02	LUAD_III_002	plasma	Nanopore	TssA	-330	0.61132
3	FMSEQ024_barcode02	LUAD_III_002	plasma	Nanopore	TssA	-315	0.52345
3	FMSEQ024_barcode02	LUAD_III_002	plasma	Nanopore	TssA	-300	0.43052
3	FMSEQ024_barcode02	LUAD_III_002	plasma	Nanopore	TssA	-285	0.48031
3	FMSEQ024_barcode02	LUAD_III_002	plasma	Nanopore	TssA	-270	0.51711
3	FMSEQ024_barcode02	LUAD_III_002	plasma	Nanopore	TssA	-255	0.43815
3	FMSEQ024_barcode02	LUAD_III_002	plasma	Nanopore	TssA	-240	0.44159
3	FMSEQ024_barcode02	LUAD_III_002	plasma	Nanopore	TssA	-225	0.48724
3	FMSEQ024_barcode02	LUAD_III_002	plasma	Nanopore	TssA	-210	0.40532
3	FMSEQ024_barcode02	LUAD_III_002	plasma	Nanopore	TssA	-195	0.39456
3	FMSEQ024_barcode02	LUAD_III_002	plasma	Nanopore	TssA	-180	0.35996
3	FMSEQ024_barcode02	LUAD_III_002	plasma	Nanopore	TssA	-165	0.27874
3	FMSEQ024_barcode02	LUAD_III_002	plasma	Nanopore	TssA	-150	0.22219
3	FMSEQ024_barcode02	LUAD_III_002	plasma	Nanopore	TssA	-135	0.23718
3	FMSEQ024_barcode02	LUAD_III_002	plasma	Nanopore	TssA	-120	0.16081
3	FMSEQ024_barcode02	LUAD_III_002	plasma	Nanopore	TssA	-105	0.12781
3	FMSEQ024_barcode02	LUAD_III_002	plasma	Nanopore	TssA	-90	0.14409
3	FMSEQ024_barcode02	LUAD_III_002	plasma	Nanopore	TssA	-75	0.13341
3	FMSEQ024_barcode02	LUAD_III_002	plasma	Nanopore	TssA	-60	0.18871
3	FMSEQ024_barcode02	LUAD_III_002	plasma	Nanopore	TssA	-45	0.2583
3	FMSEQ024_barcode02	LUAD_III_002	plasma	Nanopore	TssA	-30	0.31341
3	FMSEQ024_barcode02	LUAD_III_002	plasma	Nanopore	TssA	-15	0.31991
3	FMSEQ024_barcode02	LUAD_III_002	plasma	Nanopore	TssA	0	0.36724
3	FMSEQ024_barcode02	LUAD_III_002	plasma	Nanopore	TssA	15	0.38267
3	FMSEQ024_barcode02	LUAD_III_002	plasma	Nanopore	TssA	30	0.31994
3	FMSEQ024_barcode02	LUAD_III_002	plasma	Nanopore	TssA	45	0.31203
3	FMSEQ024_barcode02	LUAD_III_002	plasma	Nanopore	TssA	60	0.29613
3	FMSEQ024_barcode02	LUAD_III_002	plasma	Nanopore	TssA	75	0.28481
3	FMSEQ024_barcode02	LUAD_III_002	plasma	Nanopore	TssA	90	0.31985
3	FMSEQ024_barcode02	LUAD_III_002	plasma	Nanopore	TssA	105	0.32571
3	FMSEQ024_barcode02	LUAD_III_002	plasma	Nanopore	TssA	120	0.3444
3	FMSEQ024_barcode02	LUAD_III_002	plasma	Nanopore	TssA	135	0.36906
3	FMSEQ024_barcode02	LUAD_III_002	plasma	Nanopore	TssA	150	0.38958
3	FMSEQ024_barcode02	LUAD_III_002	plasma	Nanopore	TssA	165	0.36535
3	FMSEQ024_barcode02	LUAD_III_002	plasma	Nanopore	TssA	180	0.29695
3	FMSEQ024_barcode02	LUAD_III_002	plasma	Nanopore	TssA	195	0.36208
3	FMSEQ024_barcode02	LUAD_III_002	plasma	Nanopore	TssA	210	0.47821
3	FMSEQ024_barcode02	LUAD_III_002	plasma	Nanopore	TssA	225	0.51299
3	FMSEQ024_barcode02	LUAD_III_002	plasma	Nanopore	TssA	240	0.53079
3	FMSEQ024_barcode02	LUAD_III_002	plasma	Nanopore	TssA	255	0.54599
3	FMSEQ024_barcode02	LUAD_III_002	plasma	Nanopore	TssA	270	0.52764
3	FMSEQ024_barcode02	LUAD_III_002	plasma	Nanopore	TssA	285	0.53086
3	FMSEQ024_barcode02	LUAD_III_002	plasma	Nanopore	TssA	300	0.46287
3	FMSEQ024_barcode02	LUAD_III_002	plasma	Nanopore	TssA	315	0.40044
3	FMSEQ024_barcode02	LUAD_III_002	plasma	Nanopore	TssA	330	0.48732
3	FMSEQ024_barcode02	LUAD_III_002	plasma	Nanopore	TssA	345	0.61189
3	FMSEQ024_barcode02	LUAD_III_002	plasma	Nanopore	TssA	360	0.64023
3	FMSEQ024_barcode02	LUAD_III_002	plasma	Nanopore	TssA	375	0.55895
3	FMSEQ024_barcode02	LUAD_III_002	plasma	Nanopore	TssA	390	0.67949
3	FMSEQ024_barcode02	LUAD_III_002	plasma	Nanopore	TssA	405	0.65063
3	FMSEQ024_barcode02	LUAD_III_002	plasma	Nanopore	TssA	420	0.6062
3	FMSEQ024_barcode02	LUAD_III_002	plasma	Nanopore	TssA	435	0.5754
3	FMSEQ024_barcode02	LUAD_III_002	plasma	Nanopore	TssA	450	0.55852
3	FMSEQ024_barcode02	LUAD_III_002	plasma	Nanopore	TssA	465	0.61432
3	FMSEQ024_barcode02	LUAD_III_002	plasma	Nanopore	TssA	480	0.7932
3	FMSEQ024_barcode02	LUAD_III_002	plasma	Nanopore	TssA	495	0.74452
3	FMSEQ024_barcode02	LUAD_III_002	plasma	Nanopore	TssA	510	0.67709
3	FMSEQ024_barcode02	LUAD_III_002	plasma	Nanopore	TssA	525	0.66157
3	FMSEQ024_barcode02	LUAD_III_002	plasma	Nanopore	TssA	540	0.79891
3	FMSEQ024_barcode02	LUAD_III_002	plasma	Nanopore	TssA	555	0.79936
3	FMSEQ024_barcode02	LUAD_III_002	plasma	Nanopore	TssA	570	0.72921
3	FMSEQ024_barcode02	LUAD_III_002	plasma	Nanopore	TssA	585	0.72178
3	FMSEQ024_barcode02	LUAD_III_002	plasma	Nanopore	TssA	600	0.7215
3	FMSEQ024_barcode02	LUAD_III_002	plasma	Nanopore	TssA	615	0.77505
3	FMSEQ024_barcode02	LUAD_III_002	plasma	Nanopore	TssA	630	0.79943
3	FMSEQ024_barcode02	LUAD_III_002	plasma	Nanopore	TssA	645	0.75171
3	FMSEQ024_barcode02	LUAD_III_002	plasma	Nanopore	TssA	660	0.76465
3	FMSEQ024_barcode02	LUAD_III_002	plasma	Nanopore	TssA	675	0.8727
3	FMSEQ024_barcode02	LUAD_III_002	plasma	Nanopore	TssA	690	0.8759
3	FMSEQ024_barcode02	LUAD_III_002	plasma	Nanopore	TssA	705	0.99624
3	FMSEQ024_barcode02	LUAD_III_002	plasma	Nanopore	TssA	720	0.97051
3	FMSEQ024_barcode02	LUAD_III_002	plasma	Nanopore	TssA	735	1.03614
3	FMSEQ024_barcode02	LUAD_III_002	plasma	Nanopore	TssA	750	1.05261
3	FMSEQ024_barcode02	LUAD_III_002	plasma	Nanopore	TssA	765	1.00146
3	FMSEQ024_barcode02	LUAD_III_002	plasma	Nanopore	TssA	780	0.96226
3	FMSEQ024_barcode02	LUAD_III_002	plasma	Nanopore	TssA	795	0.88073
3	FMSEQ024_barcode02	LUAD_III_002	plasma	Nanopore	TssA	810	0.86524
3	FMSEQ024_barcode02	LUAD_III_002	plasma	Nanopore	TssA	825	0.91015
3	FMSEQ024_barcode02	LUAD_III_002	plasma	Nanopore	TssA	840	0.88768
3	FMSEQ024_barcode02	LUAD_III_002	plasma	Nanopore	TssA	855	1.05374
3	FMSEQ024_barcode02	LUAD_III_002	plasma	Nanopore	TssA	870	0.9886
3	FMSEQ024_barcode02	LUAD_III_002	plasma	Nanopore	TssA	885	1.03454
3	FMSEQ024_barcode02	LUAD_III_002	plasma	Nanopore	TssA	900	1.07053
3	FMSEQ024_barcode02	LUAD_III_002	plasma	Nanopore	TssA	915	1.05646
3	FMSEQ024_barcode02	LUAD_III_002	plasma	Nanopore	TssA	930	1.10758
3	FMSEQ024_barcode02	LUAD_III_002	plasma	Nanopore	TssA	945	1.10493
3	FMSEQ024_barcode02	LUAD_III_002	plasma	Nanopore	TssA	960	1.09157
3	FMSEQ024_barcode02	LUAD_III_002	plasma	Nanopore	TssA	975	1.09578
4	FMSEQ024_barcode02	LUAD_III_002	plasma	Nanopore	Quies	-990	0.92642
4	FMSEQ024_barcode02	LUAD_III_002	plasma	Nanopore	Quies	-975	0.94112
4	FMSEQ024_barcode02	LUAD_III_002	plasma	Nanopore	Quies	-960	0.8317
4	FMSEQ024_barcode02	LUAD_III_002	plasma	Nanopore	Quies	-945	0.86788
4	FMSEQ024_barcode02	LUAD_III_002	plasma	Nanopore	Quies	-930	0.93063
4	FMSEQ024_barcode02	LUAD_III_002	plasma	Nanopore	Quies	-915	0.96731
4	FMSEQ024_barcode02	LUAD_III_002	plasma	Nanopore	Quies	-900	1.00215
4	FMSEQ024_barcode02	LUAD_III_002	plasma	Nanopore	Quies	-885	1.13697
4	FMSEQ024_barcode02	LUAD_III_002	plasma	Nanopore	Quies	-870	1.20311
4	FMSEQ024_barcode02	LUAD_III_002	plasma	Nanopore	Quies	-855	1.20496
4	FMSEQ024_barcode02	LUAD_III_002	plasma	Nanopore	Quies	-840	1.05483
4	FMSEQ024_barcode02	LUAD_III_002	plasma	Nanopore	Quies	-825	1.07532
4	FMSEQ024_barcode02	LUAD_III_002	plasma	Nanopore	Quies	-810	0.99577
4	FMSEQ024_barcode02	LUAD_III_002	plasma	Nanopore	Quies	-795	0.99304
4	FMSEQ024_barcode02	LUAD_III_002	plasma	Nanopore	Quies	-780	0.97537
4	FMSEQ024_barcode02	LUAD_III_002	plasma	Nanopore	Quies	-765	0.84743
4	FMSEQ024_barcode02	LUAD_III_002	plasma	Nanopore	Quies	-750	0.8929
4	FMSEQ024_barcode02	LUAD_III_002	plasma	Nanopore	Quies	-735	0.94822
4	FMSEQ024_barcode02	LUAD_III_002	plasma	Nanopore	Quies	-720	0.97467
4	FMSEQ024_barcode02	LUAD_III_002	plasma	Nanopore	Quies	-705	1.01522
4	FMSEQ024_barcode02	LUAD_III_002	plasma	Nanopore	Quies	-690	1.07377
4	FMSEQ024_barcode02	LUAD_III_002	plasma	Nanopore	Quies	-675	1.2487
4	FMSEQ024_barcode02	LUAD_III_002	plasma	Nanopore	Quies	-660	1.26346
4	FMSEQ024_barcode02	LUAD_III_002	plasma	Nanopore	Quies	-645	1.19871
4	FMSEQ024_barcode02	LUAD_III_002	plasma	Nanopore	Quies	-630	1.16125
4	FMSEQ024_barcode02	LUAD_III_002	plasma	Nanopore	Quies	-615	1.01913
4	FMSEQ024_barcode02	LUAD_III_002	plasma	Nanopore	Quies	-600	0.99116
4	FMSEQ024_barcode02	LUAD_III_002	plasma	Nanopore	Quies	-585	0.83988
4	FMSEQ024_barcode02	LUAD_III_002	plasma	Nanopore	Quies	-570	0.77673
4	FMSEQ024_barcode02	LUAD_III_002	plasma	Nanopore	Quies	-555	0.80155
4	FMSEQ024_barcode02	LUAD_III_002	plasma	Nanopore	Quies	-540	0.83987
4	FMSEQ024_barcode02	LUAD_III_002	plasma	Nanopore	Quies	-525	0.90283
4	FMSEQ024_barcode02	LUAD_III_002	plasma	Nanopore	Quies	-510	0.9185
4	FMSEQ024_barcode02	LUAD_III_002	plasma	Nanopore	Quies	-495	0.97431
4	FMSEQ024_barcode02	LUAD_III_002	plasma	Nanopore	Quies	-480	1.09542
4	FMSEQ024_barcode02	LUAD_III_002	plasma	Nanopore	Quies	-465	1.10096
4	FMSEQ024_barcode02	LUAD_III_002	plasma	Nanopore	Quies	-450	1.0813
4	FMSEQ024_barcode02	LUAD_III_002	plasma	Nanopore	Quies	-435	1.04224
4	FMSEQ024_barcode02	LUAD_III_002	plasma	Nanopore	Quies	-420	0.97923
4	FMSEQ024_barcode02	LUAD_III_002	plasma	Nanopore	Quies	-405	0.9498
4	FMSEQ024_barcode02	LUAD_III_002	plasma	Nanopore	Quies	-390	0.86576
4	FMSEQ024_barcode02	LUAD_III_002	plasma	Nanopore	Quies	-375	0.87542
4	FMSEQ024_barcode02	LUAD_III_002	plasma	Nanopore	Quies	-360	0.91934
4	FMSEQ024_barcode02	LUAD_III_002	plasma	Nanopore	Quies	-345	0.90634
4	FMSEQ024_barcode02	LUAD_III_002	plasma	Nanopore	Quies	-330	1.02956
4	FMSEQ024_barcode02	LUAD_III_002	plasma	Nanopore	Quies	-315	1.01904
4	FMSEQ024_barcode02	LUAD_III_002	plasma	Nanopore	Quies	-300	0.99641
4	FMSEQ024_barcode02	LUAD_III_002	plasma	Nanopore	Quies	-285	0.99932
4	FMSEQ024_barcode02	LUAD_III_002	plasma	Nanopore	Quies	-270	1.01234
4	FMSEQ024_barcode02	LUAD_III_002	plasma	Nanopore	Quies	-255	0.94942
4	FMSEQ024_barcode02	LUAD_III_002	plasma	Nanopore	Quies	-240	0.88633
4	FMSEQ024_barcode02	LUAD_III_002	plasma	Nanopore	Quies	-225	1.03668
4	FMSEQ024_barcode02	LUAD_III_002	plasma	Nanopore	Quies	-210	1.09364
4	FMSEQ024_barcode02	LUAD_III_002	plasma	Nanopore	Quies	-195	1.13645
4	FMSEQ024_barcode02	LUAD_III_002	plasma	Nanopore	Quies	-180	1.12135
4	FMSEQ024_barcode02	LUAD_III_002	plasma	Nanopore	Quies	-165	0.98198
4	FMSEQ024_barcode02	LUAD_III_002	plasma	Nanopore	Quies	-150	0.98702
4	FMSEQ024_barcode02	LUAD_III_002	plasma	Nanopore	Quies	-135	0.98718
4	FMSEQ024_barcode02	LUAD_III_002	plasma	Nanopore	Quies	-120	0.97814
4	FMSEQ024_barcode02	LUAD_III_002	plasma	Nanopore	Quies	-105	0.85657
4	FMSEQ024_barcode02	LUAD_III_002	plasma	Nanopore	Quies	-90	0.83773
4	FMSEQ024_barcode02	LUAD_III_002	plasma	Nanopore	Quies	-75	1.0071
4	FMSEQ024_barcode02	LUAD_III_002	plasma	Nanopore	Quies	-60	1.02517
4	FMSEQ024_barcode02	LUAD_III_002	plasma	Nanopore	Quies	-45	1.21771
4	FMSEQ024_barcode02	LUAD_III_002	plasma	Nanopore	Quies	-30	1.15666
4	FMSEQ024_barcode02	LUAD_III_002	plasma	Nanopore	Quies	-15	1.14251
4	FMSEQ024_barcode02	LUAD_III_002	plasma	Nanopore	Quies	0	1.17009
4	FMSEQ024_barcode02	LUAD_III_002	plasma	Nanopore	Quies	15	1.11926
4	FMSEQ024_barcode02	LUAD_III_002	plasma	Nanopore	Quies	30	1.06256
4	FMSEQ024_barcode02	LUAD_III_002	plasma	Nanopore	Quies	45	0.95584
4	FMSEQ024_barcode02	LUAD_III_002	plasma	Nanopore	Quies	60	0.91436
4	FMSEQ024_barcode02	LUAD_III_002	plasma	Nanopore	Quies	75	0.91688
4	FMSEQ024_barcode02	LUAD_III_002	plasma	Nanopore	Quies	90	0.84829
4	FMSEQ024_barcode02	LUAD_III_002	plasma	Nanopore	Quies	105	0.93184
4	FMSEQ024_barcode02	LUAD_III_002	plasma	Nanopore	Quies	120	0.92595
4	FMSEQ024_barcode02	LUAD_III_002	plasma	Nanopore	Quies	135	0.93265
4	FMSEQ024_barcode02	LUAD_III_002	plasma	Nanopore	Quies	150	0.89999
4	FMSEQ024_barcode02	LUAD_III_002	plasma	Nanopore	Quies	165	0.94614
4	FMSEQ024_barcode02	LUAD_III_002	plasma	Nanopore	Quies	180	0.93703
4	FMSEQ024_barcode02	LUAD_III_002	plasma	Nanopore	Quies	195	0.98272
4	FMSEQ024_barcode02	LUAD_III_002	plasma	Nanopore	Quies	210	1.03991
4	FMSEQ024_barcode02	LUAD_III_002	plasma	Nanopore	Quies	225	1.02749
4	FMSEQ024_barcode02	LUAD_III_002	plasma	Nanopore	Quies	240	0.99409
4	FMSEQ024_barcode02	LUAD_III_002	plasma	Nanopore	Quies	255	0.95711
4	FMSEQ024_barcode02	LUAD_III_002	plasma	Nanopore	Quies	270	0.92901
4	FMSEQ024_barcode02	LUAD_III_002	plasma	Nanopore	Quies	285	1.01415
4	FMSEQ024_barcode02	LUAD_III_002	plasma	Nanopore	Quies	300	1.00028
4	FMSEQ024_barcode02	LUAD_III_002	plasma	Nanopore	Quies	315	1.00757
4	FMSEQ024_barcode02	LUAD_III_002	plasma	Nanopore	Quies	330	0.95553
4	FMSEQ024_barcode02	LUAD_III_002	plasma	Nanopore	Quies	345	0.99319
4	FMSEQ024_barcode02	LUAD_III_002	plasma	Nanopore	Quies	360	1.07408
4	FMSEQ024_barcode02	LUAD_III_002	plasma	Nanopore	Quies	375	1.09247
4	FMSEQ024_barcode02	LUAD_III_002	plasma	Nanopore	Quies	390	1.04537
4	FMSEQ024_barcode02	LUAD_III_002	plasma	Nanopore	Quies	405	0.98833
4	FMSEQ024_barcode02	LUAD_III_002	plasma	Nanopore	Quies	420	0.96885
4	FMSEQ024_barcode02	LUAD_III_002	plasma	Nanopore	Quies	435	1.16381
4	FMSEQ024_barcode02	LUAD_III_002	plasma	Nanopore	Quies	450	1.02328
4	FMSEQ024_barcode02	LUAD_III_002	plasma	Nanopore	Quies	465	0.97758
4	FMSEQ024_barcode02	LUAD_III_002	plasma	Nanopore	Quies	480	0.93723
4	FMSEQ024_barcode02	LUAD_III_002	plasma	Nanopore	Quies	495	0.89822
4	FMSEQ024_barcode02	LUAD_III_002	plasma	Nanopore	Quies	510	0.90153
4	FMSEQ024_barcode02	LUAD_III_002	plasma	Nanopore	Quies	525	0.88471
4	FMSEQ024_barcode02	LUAD_III_002	plasma	Nanopore	Quies	540	0.79036
4	FMSEQ024_barcode02	LUAD_III_002	plasma	Nanopore	Quies	555	0.88495
4	FMSEQ024_barcode02	LUAD_III_002	plasma	Nanopore	Quies	570	0.94716
4	FMSEQ024_barcode02	LUAD_III_002	plasma	Nanopore	Quies	585	1.04858
4	FMSEQ024_barcode02	LUAD_III_002	plasma	Nanopore	Quies	600	1.01474
4	FMSEQ024_barcode02	LUAD_III_002	plasma	Nanopore	Quies	615	1.07712
4	FMSEQ024_barcode02	LUAD_III_002	plasma	Nanopore	Quies	630	1.05065
4	FMSEQ024_barcode02	LUAD_III_002	plasma	Nanopore	Quies	645	1.04042
4	FMSEQ024_barcode02	LUAD_III_002	plasma	Nanopore	Quies	660	1.04578
4	FMSEQ024_barcode02	LUAD_III_002	plasma	Nanopore	Quies	675	1.07311
4	FMSEQ024_barcode02	LUAD_III_002	plasma	Nanopore	Quies	690	1.06247
4	FMSEQ024_barcode02	LUAD_III_002	plasma	Nanopore	Quies	705	1.08153
4	FMSEQ024_barcode02	LUAD_III_002	plasma	Nanopore	Quies	720	1.05674
4	FMSEQ024_barcode02	LUAD_III_002	plasma	Nanopore	Quies	735	1.07864
4	FMSEQ024_barcode02	LUAD_III_002	plasma	Nanopore	Quies	750	1.05955
4	FMSEQ024_barcode02	LUAD_III_002	plasma	Nanopore	Quies	765	1.0267
4	FMSEQ024_barcode02	LUAD_III_002	plasma	Nanopore	Quies	780	0.93504
4	FMSEQ024_barcode02	LUAD_III_002	plasma	Nanopore	Quies	795	0.87462
4	FMSEQ024_barcode02	LUAD_III_002	plasma	Nanopore	Quies	810	0.77624
4	FMSEQ024_barcode02	LUAD_III_002	plasma	Nanopore	Quies	825	0.81223
4	FMSEQ024_barcode02	LUAD_III_002	plasma	Nanopore	Quies	840	0.83989
4	FMSEQ024_barcode02	LUAD_III_002	plasma	Nanopore	Quies	855	0.90598
4	FMSEQ024_barcode02	LUAD_III_002	plasma	Nanopore	Quies	870	1.03492
4	FMSEQ024_barcode02	LUAD_III_002	plasma	Nanopore	Quies	885	1.18997
4	FMSEQ024_barcode02	LUAD_III_002	plasma	Nanopore	Quies	900	1.31259
4	FMSEQ024_barcode02	LUAD_III_002	plasma	Nanopore	Quies	915	1.28492
4	FMSEQ024_barcode02	LUAD_III_002	plasma	Nanopore	Quies	930	1.21283
4	FMSEQ024_barcode02	LUAD_III_002	plasma	Nanopore	Quies	945	1.09626
4	FMSEQ024_barcode02	LUAD_III_002	plasma	Nanopore	Quies	960	1.08063
4	FMSEQ024_barcode02	LUAD_III_002	plasma	Nanopore	Quies	975	1.06645
5	FMSEQ024_barcode03	LUAD_IV_003	plasma	Nanopore	TssA	-990	1.05648
5	FMSEQ024_barcode03	LUAD_IV_003	plasma	Nanopore	TssA	-975	0.9934
5	FMSEQ024_barcode03	LUAD_IV_003	plasma	Nanopore	TssA	-960	1.08152
5	FMSEQ024_barcode03	LUAD_IV_003	plasma	Nanopore	TssA	-945	1.20006
5	FMSEQ024_barcode03	LUAD_IV_003	plasma	Nanopore	TssA	-930	1.21232
5	FMSEQ024_barcode03	LUAD_IV_003	plasma	Nanopore	TssA	-915	1.14789
5	FMSEQ024_barcode03	LUAD_IV_003	plasma	Nanopore	TssA	-900	1.13978
5	FMSEQ024_barcode03	LUAD_IV_003	plasma	Nanopore	TssA	-885	1.11088
5	FMSEQ024_barcode03	LUAD_IV_003	plasma	Nanopore	TssA	-870	1.06208
5	FMSEQ024_barcode03	LUAD_IV_003	plasma	Nanopore	TssA	-855	0.98824
5	FMSEQ024_barcode03	LUAD_IV_003	plasma	Nanopore	TssA	-840	0.92627
5	FMSEQ024_barcode03	LUAD_IV_003	plasma	Nanopore	TssA	-825	0.80506
5	FMSEQ024_barcode03	LUAD_IV_003	plasma	Nanopore	TssA	-810	0.83036
5	FMSEQ024_barcode03	LUAD_IV_003	plasma	Nanopore	TssA	-795	0.79637
5	FMSEQ024_barcode03	LUAD_IV_003	plasma	Nanopore	TssA	-780	0.81155
5	FMSEQ024_barcode03	LUAD_IV_003	plasma	Nanopore	TssA	-765	0.85671
5	FMSEQ024_barcode03	LUAD_IV_003	plasma	Nanopore	TssA	-750	0.99041
5	FMSEQ024_barcode03	LUAD_IV_003	plasma	Nanopore	TssA	-735	1.10919
5	FMSEQ024_barcode03	LUAD_IV_003	plasma	Nanopore	TssA	-720	1.18265
5	FMSEQ024_barcode03	LUAD_IV_003	plasma	Nanopore	TssA	-705	1.19377
5	FMSEQ024_barcode03	LUAD_IV_003	plasma	Nanopore	TssA	-690	1.16438
5	FMSEQ024_barcode03	LUAD_IV_003	plasma	Nanopore	TssA	-675	1.0403
5	FMSEQ024_barcode03	LUAD_IV_003	plasma	Nanopore	TssA	-660	0.99099
5	FMSEQ024_barcode03	LUAD_IV_003	plasma	Nanopore	TssA	-645	0.88879
5	FMSEQ024_barcode03	LUAD_IV_003	plasma	Nanopore	TssA	-630	0.9073
5	FMSEQ024_barcode03	LUAD_IV_003	plasma	Nanopore	TssA	-615	0.90415
5	FMSEQ024_barcode03	LUAD_IV_003	plasma	Nanopore	TssA	-600	0.9083
5	FMSEQ024_barcode03	LUAD_IV_003	plasma	Nanopore	TssA	-585	0.94501
5	FMSEQ024_barcode03	LUAD_IV_003	plasma	Nanopore	TssA	-570	0.97039
5	FMSEQ024_barcode03	LUAD_IV_003	plasma	Nanopore	TssA	-555	0.9563
5	FMSEQ024_barcode03	LUAD_IV_003	plasma	Nanopore	TssA	-540	0.83966
5	FMSEQ024_barcode03	LUAD_IV_003	plasma	Nanopore	TssA	-525	0.8246
5	FMSEQ024_barcode03	LUAD_IV_003	plasma	Nanopore	TssA	-510	0.82728
5	FMSEQ024_barcode03	LUAD_IV_003	plasma	Nanopore	TssA	-495	0.79368
5	FMSEQ024_barcode03	LUAD_IV_003	plasma	Nanopore	TssA	-480	0.80455
5	FMSEQ024_barcode03	LUAD_IV_003	plasma	Nanopore	TssA	-465	0.75143
5	FMSEQ024_barcode03	LUAD_IV_003	plasma	Nanopore	TssA	-450	0.70453
5	FMSEQ024_barcode03	LUAD_IV_003	plasma	Nanopore	TssA	-435	0.77726
5	FMSEQ024_barcode03	LUAD_IV_003	plasma	Nanopore	TssA	-420	0.85215
5	FMSEQ024_barcode03	LUAD_IV_003	plasma	Nanopore	TssA	-405	0.84797
5	FMSEQ024_barcode03	LUAD_IV_003	plasma	Nanopore	TssA	-390	0.78524
5	FMSEQ024_barcode03	LUAD_IV_003	plasma	Nanopore	TssA	-375	0.7898
5	FMSEQ024_barcode03	LUAD_IV_003	plasma	Nanopore	TssA	-360	0.76528
5	FMSEQ024_barcode03	LUAD_IV_003	plasma	Nanopore	TssA	-345	0.69021
5	FMSEQ024_barcode03	LUAD_IV_003	plasma	Nanopore	TssA	-330	0.63956
5	FMSEQ024_barcode03	LUAD_IV_003	plasma	Nanopore	TssA	-315	0.57818
5	FMSEQ024_barcode03	LUAD_IV_003	plasma	Nanopore	TssA	-300	0.52444
5	FMSEQ024_barcode03	LUAD_IV_003	plasma	Nanopore	TssA	-285	0.55445
5	FMSEQ024_barcode03	LUAD_IV_003	plasma	Nanopore	TssA	-270	0.56755
5	FMSEQ024_barcode03	LUAD_IV_003	plasma	Nanopore	TssA	-255	0.48462
5	FMSEQ024_barcode03	LUAD_IV_003	plasma	Nanopore	TssA	-240	0.46162
5	FMSEQ024_barcode03	LUAD_IV_003	plasma	Nanopore	TssA	-225	0.46169
5	FMSEQ024_barcode03	LUAD_IV_003	plasma	Nanopore	TssA	-210	0.52361
5	FMSEQ024_barcode03	LUAD_IV_003	plasma	Nanopore	TssA	-195	0.4641
5	FMSEQ024_barcode03	LUAD_IV_003	plasma	Nanopore	TssA	-180	0.45617
5	FMSEQ024_barcode03	LUAD_IV_003	plasma	Nanopore	TssA	-165	0.45451
5	FMSEQ024_barcode03	LUAD_IV_003	plasma	Nanopore	TssA	-150	0.40812
5	FMSEQ024_barcode03	LUAD_IV_003	plasma	Nanopore	TssA	-135	0.42505
5	FMSEQ024_barcode03	LUAD_IV_003	plasma	Nanopore	TssA	-120	0.45479
5	FMSEQ024_barcode03	LUAD_IV_003	plasma	Nanopore	TssA	-105	0.41289
5	FMSEQ024_barcode03	LUAD_IV_003	plasma	Nanopore	TssA	-90	0.46472
5	FMSEQ024_barcode03	LUAD_IV_003	plasma	Nanopore	TssA	-75	0.50785
5	FMSEQ024_barcode03	LUAD_IV_003	plasma	Nanopore	TssA	-60	0.54565
5	FMSEQ024_barcode03	LUAD_IV_003	plasma	Nanopore	TssA	-45	0.54091
5	FMSEQ024_barcode03	LUAD_IV_003	plasma	Nanopore	TssA	-30	0.49368
5	FMSEQ024_barcode03	LUAD_IV_003	plasma	Nanopore	TssA	-15	0.4285
5	FMSEQ024_barcode03	LUAD_IV_003	plasma	Nanopore	TssA	0	0.36627
5	FMSEQ024_barcode03	LUAD_IV_003	plasma	Nanopore	TssA	15	0.31512
5	FMSEQ024_barcode03	LUAD_IV_003	plasma	Nanopore	TssA	30	0.28338
5	FMSEQ024_barcode03	LUAD_IV_003	plasma	Nanopore	TssA	45	0.24963
5	FMSEQ024_barcode03	LUAD_IV_003	plasma	Nanopore	TssA	60	0.28402
5	FMSEQ024_barcode03	LUAD_IV_003	plasma	Nanopore	TssA	75	0.28969
5	FMSEQ024_barcode03	LUAD_IV_003	plasma	Nanopore	TssA	90	0.36964
5	FMSEQ024_barcode03	LUAD_IV_003	plasma	Nanopore	TssA	105	0.41488
5	FMSEQ024_barcode03	LUAD_IV_003	plasma	Nanopore	TssA	120	0.40338
5	FMSEQ024_barcode03	LUAD_IV_003	plasma	Nanopore	TssA	135	0.4218
5	FMSEQ024_barcode03	LUAD_IV_003	plasma	Nanopore	TssA	150	0.48425
5	FMSEQ024_barcode03	LUAD_IV_003	plasma	Nanopore	TssA	165	0.49036
5	FMSEQ024_barcode03	LUAD_IV_003	plasma	Nanopore	TssA	180	0.49831
5	FMSEQ024_barcode03	LUAD_IV_003	plasma	Nanopore	TssA	195	0.50374
5	FMSEQ024_barcode03	LUAD_IV_003	plasma	Nanopore	TssA	210	0.47665
5	FMSEQ024_barcode03	LUAD_IV_003	plasma	Nanopore	TssA	225	0.4644
5	FMSEQ024_barcode03	LUAD_IV_003	plasma	Nanopore	TssA	240	0.45656
5	FMSEQ024_barcode03	LUAD_IV_003	plasma	Nanopore	TssA	255	0.4406
5	FMSEQ024_barcode03	LUAD_IV_003	plasma	Nanopore	TssA	270	0.42711
5	FMSEQ024_barcode03	LUAD_IV_003	plasma	Nanopore	TssA	285	0.49021
5	FMSEQ024_barcode03	LUAD_IV_003	plasma	Nanopore	TssA	300	0.60139
5	FMSEQ024_barcode03	LUAD_IV_003	plasma	Nanopore	TssA	315	0.64124
5	FMSEQ024_barcode03	LUAD_IV_003	plasma	Nanopore	TssA	330	0.62158
5	FMSEQ024_barcode03	LUAD_IV_003	plasma	Nanopore	TssA	345	0.61574
5	FMSEQ024_barcode03	LUAD_IV_003	plasma	Nanopore	TssA	360	0.5868
5	FMSEQ024_barcode03	LUAD_IV_003	plasma	Nanopore	TssA	375	0.64669
5	FMSEQ024_barcode03	LUAD_IV_003	plasma	Nanopore	TssA	390	0.66481
5	FMSEQ024_barcode03	LUAD_IV_003	plasma	Nanopore	TssA	405	0.75711
5	FMSEQ024_barcode03	LUAD_IV_003	plasma	Nanopore	TssA	420	0.85184
5	FMSEQ024_barcode03	LUAD_IV_003	plasma	Nanopore	TssA	435	0.90633
5	FMSEQ024_barcode03	LUAD_IV_003	plasma	Nanopore	TssA	450	1.00686
5	FMSEQ024_barcode03	LUAD_IV_003	plasma	Nanopore	TssA	465	0.98154
5	FMSEQ024_barcode03	LUAD_IV_003	plasma	Nanopore	TssA	480	0.96171
5	FMSEQ024_barcode03	LUAD_IV_003	plasma	Nanopore	TssA	495	0.92627
5	FMSEQ024_barcode03	LUAD_IV_003	plasma	Nanopore	TssA	510	0.98138
5	FMSEQ024_barcode03	LUAD_IV_003	plasma	Nanopore	TssA	525	1.10992
5	FMSEQ024_barcode03	LUAD_IV_003	plasma	Nanopore	TssA	540	1.07552
5	FMSEQ024_barcode03	LUAD_IV_003	plasma	Nanopore	TssA	555	1.09402
5	FMSEQ024_barcode03	LUAD_IV_003	plasma	Nanopore	TssA	570	1.06504
5	FMSEQ024_barcode03	LUAD_IV_003	plasma	Nanopore	TssA	585	1.01737
5	FMSEQ024_barcode03	LUAD_IV_003	plasma	Nanopore	TssA	600	1.05706
5	FMSEQ024_barcode03	LUAD_IV_003	plasma	Nanopore	TssA	615	1.09187
5	FMSEQ024_barcode03	LUAD_IV_003	plasma	Nanopore	TssA	630	1.07566
5	FMSEQ024_barcode03	LUAD_IV_003	plasma	Nanopore	TssA	645	1.07155
5	FMSEQ024_barcode03	LUAD_IV_003	plasma	Nanopore	TssA	660	1.13096
5	FMSEQ024_barcode03	LUAD_IV_003	plasma	Nanopore	TssA	675	1.17727
5	FMSEQ024_barcode03	LUAD_IV_003	plasma	Nanopore	TssA	690	1.07778
5	FMSEQ024_barcode03	LUAD_IV_003	plasma	Nanopore	TssA	705	1.08485
5	FMSEQ024_barcode03	LUAD_IV_003	plasma	Nanopore	TssA	720	1.04534
5	FMSEQ024_barcode03	LUAD_IV_003	plasma	Nanopore	TssA	735	1.11318
5	FMSEQ024_barcode03	LUAD_IV_003	plasma	Nanopore	TssA	750	1.14755
5	FMSEQ024_barcode03	LUAD_IV_003	plasma	Nanopore	TssA	765	1.17464
5	FMSEQ024_barcode03	LUAD_IV_003	plasma	Nanopore	TssA	780	1.1301
5	FMSEQ024_barcode03	LUAD_IV_003	plasma	Nanopore	TssA	795	1.07473
5	FMSEQ024_barcode03	LUAD_IV_003	plasma	Nanopore	TssA	810	0.99851
5	FMSEQ024_barcode03	LUAD_IV_003	plasma	Nanopore	TssA	825	0.97192
5	FMSEQ024_barcode03	LUAD_IV_003	plasma	Nanopore	TssA	840	0.89568
5	FMSEQ024_barcode03	LUAD_IV_003	plasma	Nanopore	TssA	855	0.86049
5	FMSEQ024_barcode03	LUAD_IV_003	plasma	Nanopore	TssA	870	0.80888
5	FMSEQ024_barcode03	LUAD_IV_003	plasma	Nanopore	TssA	885	0.83611
5	FMSEQ024_barcode03	LUAD_IV_003	plasma	Nanopore	TssA	900	0.86378
5	FMSEQ024_barcode03	LUAD_IV_003	plasma	Nanopore	TssA	915	0.88085
5	FMSEQ024_barcode03	LUAD_IV_003	plasma	Nanopore	TssA	930	0.93739
5	FMSEQ024_barcode03	LUAD_IV_003	plasma	Nanopore	TssA	945	0.96395
5	FMSEQ024_barcode03	LUAD_IV_003	plasma	Nanopore	TssA	960	1.00647
5	FMSEQ024_barcode03	LUAD_IV_003	plasma	Nanopore	TssA	975	1.03454
6	FMSEQ024_barcode03	LUAD_IV_003	plasma	Nanopore	Quies	-990	0.8865
6	FMSEQ024_barcode03	LUAD_IV_003	plasma	Nanopore	Quies	-975	0.89768
6	FMSEQ024_barcode03	LUAD_IV_003	plasma	Nanopore	Quies	-960	0.94168
6	FMSEQ024_barcode03	LUAD_IV_003	plasma	Nanopore	Quies	-945	0.96691
6	FMSEQ024_barcode03	LUAD_IV_003	plasma	Nanopore	Quies	-930	0.99914
6	FMSEQ024_barcode03	LUAD_IV_003	plasma	Nanopore	Quies	-915	0.99301
6	FMSEQ024_barcode03	LUAD_IV_003	plasma	Nanopore	Quies	-900	1.00307
6	FMSEQ024_barcode03	LUAD_IV_003	plasma	Nanopore	Quies	-885	0.97067
6	FMSEQ024_barcode03	LUAD_IV_003	plasma	Nanopore	Quies	-870	1.00243
6	FMSEQ024_barcode03	LUAD_IV_003	plasma	Nanopore	Quies	-855	0.98974
6	FMSEQ024_barcode03	LUAD_IV_003	plasma	Nanopore	Quies	-840	0.96253
6	FMSEQ024_barcode03	LUAD_IV_003	plasma	Nanopore	Quies	-825	0.98091
6	FMSEQ024_barcode03	LUAD_IV_003	plasma	Nanopore	Quies	-810	0.97343
6	FMSEQ024_barcode03	LUAD_IV_003	plasma	Nanopore	Quies	-795	0.95852
6	FMSEQ024_barcode03	LUAD_IV_003	plasma	Nanopore	Quies	-780	0.93721
6	FMSEQ024_barcode03	LUAD_IV_003	plasma	Nanopore	Quies	-765	0.89992
6	FMSEQ024_barcode03	LUAD_IV_003	plasma	Nanopore	Quies	-750	0.91037
6	FMSEQ024_barcode03	LUAD_IV_003	plasma	Nanopore	Quies	-735	0.86186
6	FMSEQ024_barcode03	LUAD_IV_003	plasma	Nanopore	Quies	-720	0.83976
6	FMSEQ024_barcode03	LUAD_IV_003	plasma	Nanopore	Quies	-705	0.81359
6	FMSEQ024_barcode03	LUAD_IV_003	plasma	Nanopore	Quies	-690	0.88454
6	FMSEQ024_barcode03	LUAD_IV_003	plasma	Nanopore	Quies	-675	0.85936
6	FMSEQ024_barcode03	LUAD_IV_003	plasma	Nanopore	Quies	-660	0.93587
6	FMSEQ024_barcode03	LUAD_IV_003	plasma	Nanopore	Quies	-645	1.01503
6	FMSEQ024_barcode03	LUAD_IV_003	plasma	Nanopore	Quies	-630	1.06073
6	FMSEQ024_barcode03	LUAD_IV_003	plasma	Nanopore	Quies	-615	1.08475
6	FMSEQ024_barcode03	LUAD_IV_003	plasma	Nanopore	Quies	-600	1.16671
6	FMSEQ024_barcode03	LUAD_IV_003	plasma	Nanopore	Quies	-585	1.16825
6	FMSEQ024_barcode03	LUAD_IV_003	plasma	Nanopore	Quies	-570	1.04407
6	FMSEQ024_barcode03	LUAD_IV_003	plasma	Nanopore	Quies	-555	1.01538
6	FMSEQ024_barcode03	LUAD_IV_003	plasma	Nanopore	Quies	-540	1.03668
6	FMSEQ024_barcode03	LUAD_IV_003	plasma	Nanopore	Quies	-525	0.9397
6	FMSEQ024_barcode03	LUAD_IV_003	plasma	Nanopore	Quies	-510	0.97098
6	FMSEQ024_barcode03	LUAD_IV_003	plasma	Nanopore	Quies	-495	0.96058
6	FMSEQ024_barcode03	LUAD_IV_003	plasma	Nanopore	Quies	-480	0.94515
6	FMSEQ024_barcode03	LUAD_IV_003	plasma	Nanopore	Quies	-465	0.95253
6	FMSEQ024_barcode03	LUAD_IV_003	plasma	Nanopore	Quies	-450	1.02764
6	FMSEQ024_barcode03	LUAD_IV_003	plasma	Nanopore	Quies	-435	1.01596
6	FMSEQ024_barcode03	LUAD_IV_003	plasma	Nanopore	Quies	-420	0.92709
6	FMSEQ024_barcode03	LUAD_IV_003	plasma	Nanopore	Quies	-405	0.93452
6	FMSEQ024_barcode03	LUAD_IV_003	plasma	Nanopore	Quies	-390	0.89456
6	FMSEQ024_barcode03	LUAD_IV_003	plasma	Nanopore	Quies	-375	0.86921
6	FMSEQ024_barcode03	LUAD_IV_003	plasma	Nanopore	Quies	-360	0.91703
6	FMSEQ024_barcode03	LUAD_IV_003	plasma	Nanopore	Quies	-345	0.94581
6	FMSEQ024_barcode03	LUAD_IV_003	plasma	Nanopore	Quies	-330	1.02583
6	FMSEQ024_barcode03	LUAD_IV_003	plasma	Nanopore	Quies	-315	1.10318
6	FMSEQ024_barcode03	LUAD_IV_003	plasma	Nanopore	Quies	-300	1.10252
6	FMSEQ024_barcode03	LUAD_IV_003	plasma	Nanopore	Quies	-285	1.14501
6	FMSEQ024_barcode03	LUAD_IV_003	plasma	Nanopore	Quies	-270	1.14345
6	FMSEQ024_barcode03	LUAD_IV_003	plasma	Nanopore	Quies	-255	1.14874
6	FMSEQ024_barcode03	LUAD_IV_003	plasma	Nanopore	Quies	-240	1.08626
6	FMSEQ024_barcode03	LUAD_IV_003	plasma	Nanopore	Quies	-225	1.11581
6	FMSEQ024_barcode03	LUAD_IV_003	plasma	Nanopore	Quies	-210	1.09701
6	FMSEQ024_barcode03	LUAD_IV_003	plasma	Nanopore	Quies	-195	1.08116
6	FMSEQ024_barcode03	LUAD_IV_003	plasma	Nanopore	Quies	-180	1.01194
6	FMSEQ024_barcode03	LUAD_IV_003	plasma	Nanopore	Quies	-165	0.97855
6	FMSEQ024_barcode03	LUAD_IV_003	plasma	Nanopore	Quies	-150	0.93052
6	FMSEQ024_barcode03	LUAD_IV_003	plasma	Nanopore	Quies	-135	0.93977
6	FMSEQ024_barcode03	LUAD_IV_003	plasma	Nanopore	Quies	-120	0.99292
6	FMSEQ024_barcode03	LUAD_IV_003	plasma	Nanopore	Quies	-105	1.03463
6	FMSEQ024_barcode03	LUAD_IV_003	plasma	Nanopore	Quies	-90	1.05928
6	FMSEQ024_barcode03	LUAD_IV_003	plasma	Nanopore	Quies	-75	1.04173
6	FMSEQ024_barcode03	LUAD_IV_003	plasma	Nanopore	Quies	-60	1.02405
6	FMSEQ024_barcode03	LUAD_IV_003	plasma	Nanopore	Quies	-45	0.94285
6	FMSEQ024_barcode03	LUAD_IV_003	plasma	Nanopore	Quies	-30	0.92009
6	FMSEQ024_barcode03	LUAD_IV_003	plasma	Nanopore	Quies	-15	1.02229
6	FMSEQ024_barcode03	LUAD_IV_003	plasma	Nanopore	Quies	0	1.03123
6	FMSEQ024_barcode03	LUAD_IV_003	plasma	Nanopore	Quies	15	1.0185
6	FMSEQ024_barcode03	LUAD_IV_003	plasma	Nanopore	Quies	30	1.12843
6	FMSEQ024_barcode03	LUAD_IV_003	plasma	Nanopore	Quies	45	1.14802
6	FMSEQ024_barcode03	LUAD_IV_003	plasma	Nanopore	Quies	60	1.13695
6	FMSEQ024_barcode03	LUAD_IV_003	plasma	Nanopore	Quies	75	1.02251
6	FMSEQ024_barcode03	LUAD_IV_003	plasma	Nanopore	Quies	90	1.06524
6	FMSEQ024_barcode03	LUAD_IV_003	plasma	Nanopore	Quies	105	0.993
6	FMSEQ024_barcode03	LUAD_IV_003	plasma	Nanopore	Quies	120	1.0017
6	FMSEQ024_barcode03	LUAD_IV_003	plasma	Nanopore	Quies	135	0.94798
6	FMSEQ024_barcode03	LUAD_IV_003	plasma	Nanopore	Quies	150	0.8906
6	FMSEQ024_barcode03	LUAD_IV_003	plasma	Nanopore	Quies	165	0.91242
6	FMSEQ024_barcode03	LUAD_IV_003	plasma	Nanopore	Quies	180	0.95208
6	FMSEQ024_barcode03	LUAD_IV_003	plasma	Nanopore	Quies	195	0.91994
6	FMSEQ024_barcode03	LUAD_IV_003	plasma	Nanopore	Quies	210	0.86959
6	FMSEQ024_barcode03	LUAD_IV_003	plasma	Nanopore	Quies	225	0.93413
6	FMSEQ024_barcode03	LUAD_IV_003	plasma	Nanopore	Quies	240	1.01839
6	FMSEQ024_barcode03	LUAD_IV_003	plasma	Nanopore	Quies	255	0.94727
6	FMSEQ024_barcode03	LUAD_IV_003	plasma	Nanopore	Quies	270	0.92478
6	FMSEQ024_barcode03	LUAD_IV_003	plasma	Nanopore	Quies	285	0.92635
6	FMSEQ024_barcode03	LUAD_IV_003	plasma	Nanopore	Quies	300	0.96516
6	FMSEQ024_barcode03	LUAD_IV_003	plasma	Nanopore	Quies	315	1.0228
6	FMSEQ024_barcode03	LUAD_IV_003	plasma	Nanopore	Quies	330	1.00613
6	FMSEQ024_barcode03	LUAD_IV_003	plasma	Nanopore	Quies	345	1.00473
6	FMSEQ024_barcode03	LUAD_IV_003	plasma	Nanopore	Quies	360	0.98381
6	FMSEQ024_barcode03	LUAD_IV_003	plasma	Nanopore	Quies	375	0.99139
6	FMSEQ024_barcode03	LUAD_IV_003	plasma	Nanopore	Quies	390	0.97339
6	FMSEQ024_barcode03	LUAD_IV_003	plasma	Nanopore	Quies	405	0.89077
6	FMSEQ024_barcode03	LUAD_IV_003	plasma	Nanopore	Quies	420	0.89243
6	FMSEQ024_barcode03	LUAD_IV_003	plasma	Nanopore	Quies	435	0.97182
6	FMSEQ024_barcode03	LUAD_IV_003	plasma	Nanopore	Quies	450	0.92738
6	FMSEQ024_barcode03	LUAD_IV_003	plasma	Nanopore	Quies	465	0.95751
6	FMSEQ024_barcode03	LUAD_IV_003	plasma	Nanopore	Quies	480	0.99584
6	FMSEQ024_barcode03	LUAD_IV_003	plasma	Nanopore	Quies	495	1.09145
6	FMSEQ024_barcode03	LUAD_IV_003	plasma	Nanopore	Quies	510	1.0578
6	FMSEQ024_barcode03	LUAD_IV_003	plasma	Nanopore	Quies	525	1.06695
6	FMSEQ024_barcode03	LUAD_IV_003	plasma	Nanopore	Quies	540	1.08287
6	FMSEQ024_barcode03	LUAD_IV_003	plasma	Nanopore	Quies	555	1.00677
6	FMSEQ024_barcode03	LUAD_IV_003	plasma	Nanopore	Quies	570	1.02893
6	FMSEQ024_barcode03	LUAD_IV_003	plasma	Nanopore	Quies	585	1.05533
6	FMSEQ024_barcode03	LUAD_IV_003	plasma	Nanopore	Quies	600	0.98473
6	FMSEQ024_barcode03	LUAD_IV_003	plasma	Nanopore	Quies	615	1.03245
6	FMSEQ024_barcode03	LUAD_IV_003	plasma	Nanopore	Quies	630	1.04949
6	FMSEQ024_barcode03	LUAD_IV_003	plasma	Nanopore	Quies	645	1.0402
6	FMSEQ024_barcode03	LUAD_IV_003	plasma	Nanopore	Quies	660	0.97518
6	FMSEQ024_barcode03	LUAD_IV_003	plasma	Nanopore	Quies	675	0.9926
6	FMSEQ024_barcode03	LUAD_IV_003	plasma	Nanopore	Quies	690	0.96018
6	FMSEQ024_barcode03	LUAD_IV_003	plasma	Nanopore	Quies	705	0.8772
6	FMSEQ024_barcode03	LUAD_IV_003	plasma	Nanopore	Quies	720	0.87947
6	FMSEQ024_barcode03	LUAD_IV_003	plasma	Nanopore	Quies	735	0.8773
6	FMSEQ024_barcode03	LUAD_IV_003	plasma	Nanopore	Quies	750	0.92086
6	FMSEQ024_barcode03	LUAD_IV_003	plasma	Nanopore	Quies	765	0.97979
6	FMSEQ024_barcode03	LUAD_IV_003	plasma	Nanopore	Quies	780	0.96803
6	FMSEQ024_barcode03	LUAD_IV_003	plasma	Nanopore	Quies	795	0.95097
6	FMSEQ024_barcode03	LUAD_IV_003	plasma	Nanopore	Quies	810	0.95453
6	FMSEQ024_barcode03	LUAD_IV_003	plasma	Nanopore	Quies	825	0.95277
6	FMSEQ024_barcode03	LUAD_IV_003	plasma	Nanopore	Quies	840	0.8905
6	FMSEQ024_barcode03	LUAD_IV_003	plasma	Nanopore	Quies	855	0.80545
6	FMSEQ024_barcode03	LUAD_IV_003	plasma	Nanopore	Quies	870	0.72118
6	FMSEQ024_barcode03	LUAD_IV_003	plasma	Nanopore	Quies	885	0.79492
6	FMSEQ024_barcode03	LUAD_IV_003	plasma	Nanopore	Quies	900	0.91178
6	FMSEQ024_barcode03	LUAD_IV_003	plasma	Nanopore	Quies	915	0.97729
6	FMSEQ024_barcode03	LUAD_IV_003	plasma	Nanopore	Quies	930	1.07497
6	FMSEQ024_barcode03	LUAD_IV_003	plasma	Nanopore	Quies	945	1.11956
6	FMSEQ024_barcode03	LUAD_IV_003	plasma	Nanopore	Quies	960	1.12214
6	FMSEQ024_barcode03	LUAD_IV_003	plasma	Nanopore	Quies	975	1.13784
7	FMSEQ025_barcode04	LUAD_IV_004	plasma	Nanopore	TssA	-990	0.86163
7	FMSEQ025_barcode04	LUAD_IV_004	plasma	Nanopore	TssA	-975	0.82288
7	FMSEQ025_barcode04	LUAD_IV_004	plasma	Nanopore	TssA	-960	0.86658
7	FMSEQ025_barcode04	LUAD_IV_004	plasma	Nanopore	TssA	-945	0.71907
7	FMSEQ025_barcode04	LUAD_IV_004	plasma	Nanopore	TssA	-930	0.88039
7	FMSEQ025_barcode04	LUAD_IV_004	plasma	Nanopore	TssA	-915	0.91914
7	FMSEQ025_barcode04	LUAD_IV_004	plasma	Nanopore	TssA	-900	0.93251
7	FMSEQ025_barcode04	LUAD_IV_004	plasma	Nanopore	TssA	-885	0.96023
7	FMSEQ025_barcode04	LUAD_IV_004	plasma	Nanopore	TssA	-870	1.03723
7	FMSEQ025_barcode04	LUAD_IV_004	plasma	Nanopore	TssA	-855	1.05557
7	FMSEQ025_barcode04	LUAD_IV_004	plasma	Nanopore	TssA	-840	0.9829
7	FMSEQ025_barcode04	LUAD_IV_004	plasma	Nanopore	TssA	-825	0.86333
7	FMSEQ025_barcode04	LUAD_IV_004	plasma	Nanopore	TssA	-810	0.81086
7	FMSEQ025_barcode04	LUAD_IV_004	plasma	Nanopore	TssA	-795	0.82512
7	FMSEQ025_barcode04	LUAD_IV_004	plasma	Nanopore	TssA	-780	0.84672
7	FMSEQ025_barcode04	LUAD_IV_004	plasma	Nanopore	TssA	-765	0.84243
7	FMSEQ025_barcode04	LUAD_IV_004	plasma	Nanopore	TssA	-750	0.9084
7	FMSEQ025_barcode04	LUAD_IV_004	plasma	Nanopore	TssA	-735	0.96996
7	FMSEQ025_barcode04	LUAD_IV_004	plasma	Nanopore	TssA	-720	0.97806
7	FMSEQ025_barcode04	LUAD_IV_004	plasma	Nanopore	TssA	-705	0.91606
7	FMSEQ025_barcode04	LUAD_IV_004	plasma	Nanopore	TssA	-690	0.79018
7	FMSEQ025_barcode04	LUAD_IV_004	plasma	Nanopore	TssA	-675	0.65433
7	FMSEQ025_barcode04	LUAD_IV_004	plasma	Nanopore	TssA	-660	0.71051
7	FMSEQ025_barcode04	LUAD_IV_004	plasma	Nanopore	TssA	-645	0.66885
7	FMSEQ025_barcode04	LUAD_IV_004	plasma	Nanopore	TssA	-630	0.68915
7	FMSEQ025_barcode04	LUAD_IV_004	plasma	Nanopore	TssA	-615	0.77325
7	FMSEQ025_barcode04	LUAD_IV_004	plasma	Nanopore	TssA	-600	0.88057
7	FMSEQ025_barcode04	LUAD_IV_004	plasma	Nanopore	TssA	-585	0.94877
7	FMSEQ025_barcode04	LUAD_IV_004	plasma	Nanopore	TssA	-570	0.93332
7	FMSEQ025_barcode04	LUAD_IV_004	plasma	Nanopore	TssA	-555	1.01524
7	FMSEQ025_barcode04	LUAD_IV_004	plasma	Nanopore	TssA	-540	0.94801
7	FMSEQ025_barcode04	LUAD_IV_004	plasma	Nanopore	TssA	-525	0.89227
7	FMSEQ025_barcode04	LUAD_IV_004	plasma	Nanopore	TssA	-510	0.86977
7	FMSEQ025_barcode04	LUAD_IV_004	plasma	Nanopore	TssA	-495	0.76755
7	FMSEQ025_barcode04	LUAD_IV_004	plasma	Nanopore	TssA	-480	0.76815
7	FMSEQ025_barcode04	LUAD_IV_004	plasma	Nanopore	TssA	-465	0.65608
7	FMSEQ025_barcode04	LUAD_IV_004	plasma	Nanopore	TssA	-450	0.59081
7	FMSEQ025_barcode04	LUAD_IV_004	plasma	Nanopore	TssA	-435	0.5329
7	FMSEQ025_barcode04	LUAD_IV_004	plasma	Nanopore	TssA	-420	0.51001
7	FMSEQ025_barcode04	LUAD_IV_004	plasma	Nanopore	TssA	-405	0.61552
7	FMSEQ025_barcode04	LUAD_IV_004	plasma	Nanopore	TssA	-390	0.59029
7	FMSEQ025_barcode04	LUAD_IV_004	plasma	Nanopore	TssA	-375	0.50374
7	FMSEQ025_barcode04	LUAD_IV_004	plasma	Nanopore	TssA	-360	0.5076
7	FMSEQ025_barcode04	LUAD_IV_004	plasma	Nanopore	TssA	-345	0.47165
7	FMSEQ025_barcode04	LUAD_IV_004	plasma	Nanopore	TssA	-330	0.48709
7	FMSEQ025_barcode04	LUAD_IV_004	plasma	Nanopore	TssA	-315	0.41211
7	FMSEQ025_barcode04	LUAD_IV_004	plasma	Nanopore	TssA	-300	0.29269
7	FMSEQ025_barcode04	LUAD_IV_004	plasma	Nanopore	TssA	-285	0.32679
7	FMSEQ025_barcode04	LUAD_IV_004	plasma	Nanopore	TssA	-270	0.36299
7	FMSEQ025_barcode04	LUAD_IV_004	plasma	Nanopore	TssA	-255	0.41893
7	FMSEQ025_barcode04	LUAD_IV_004	plasma	Nanopore	TssA	-240	0.44635
7	FMSEQ025_barcode04	LUAD_IV_004	plasma	Nanopore	TssA	-225	0.39374
7	FMSEQ025_barcode04	LUAD_IV_004	plasma	Nanopore	TssA	-210	0.39045
7	FMSEQ025_barcode04	LUAD_IV_004	plasma	Nanopore	TssA	-195	0.33692
7	FMSEQ025_barcode04	LUAD_IV_004	plasma	Nanopore	TssA	-180	0.38852
7	FMSEQ025_barcode04	LUAD_IV_004	plasma	Nanopore	TssA	-165	0.34343
7	FMSEQ025_barcode04	LUAD_IV_004	plasma	Nanopore	TssA	-150	0.43079
7	FMSEQ025_barcode04	LUAD_IV_004	plasma	Nanopore	TssA	-135	0.52078
7	FMSEQ025_barcode04	LUAD_IV_004	plasma	Nanopore	TssA	-120	0.56536
7	FMSEQ025_barcode04	LUAD_IV_004	plasma	Nanopore	TssA	-105	0.59512
7	FMSEQ025_barcode04	LUAD_IV_004	plasma	Nanopore	TssA	-90	0.58317
7	FMSEQ025_barcode04	LUAD_IV_004	plasma	Nanopore	TssA	-75	0.49924
7	FMSEQ025_barcode04	LUAD_IV_004	plasma	Nanopore	TssA	-60	0.35761
7	FMSEQ025_barcode04	LUAD_IV_004	plasma	Nanopore	TssA	-45	0.25911
7	FMSEQ025_barcode04	LUAD_IV_004	plasma	Nanopore	TssA	-30	0.16495
7	FMSEQ025_barcode04	LUAD_IV_004	plasma	Nanopore	TssA	-15	0.13483
7	FMSEQ025_barcode04	LUAD_IV_004	plasma	Nanopore	TssA	0	0.14628
7	FMSEQ025_barcode04	LUAD_IV_004	plasma	Nanopore	TssA	15	0.25726
7	FMSEQ025_barcode04	LUAD_IV_004	plasma	Nanopore	TssA	30	0.38883
7	FMSEQ025_barcode04	LUAD_IV_004	plasma	Nanopore	TssA	45	0.44489
7	FMSEQ025_barcode04	LUAD_IV_004	plasma	Nanopore	TssA	60	0.3556
7	FMSEQ025_barcode04	LUAD_IV_004	plasma	Nanopore	TssA	75	0.39471
7	FMSEQ025_barcode04	LUAD_IV_004	plasma	Nanopore	TssA	90	0.42211
7	FMSEQ025_barcode04	LUAD_IV_004	plasma	Nanopore	TssA	105	0.36088
7	FMSEQ025_barcode04	LUAD_IV_004	plasma	Nanopore	TssA	120	0.28894
7	FMSEQ025_barcode04	LUAD_IV_004	plasma	Nanopore	TssA	135	0.27551
7	FMSEQ025_barcode04	LUAD_IV_004	plasma	Nanopore	TssA	150	0.24565
7	FMSEQ025_barcode04	LUAD_IV_004	plasma	Nanopore	TssA	165	0.31841
7	FMSEQ025_barcode04	LUAD_IV_004	plasma	Nanopore	TssA	180	0.26461
7	FMSEQ025_barcode04	LUAD_IV_004	plasma	Nanopore	TssA	195	0.21722
7	FMSEQ025_barcode04	LUAD_IV_004	plasma	Nanopore	TssA	210	0.10497
7	FMSEQ025_barcode04	LUAD_IV_004	plasma	Nanopore	TssA	225	0.19704
7	FMSEQ025_barcode04	LUAD_IV_004	plasma	Nanopore	TssA	240	0.33137
7	FMSEQ025_barcode04	LUAD_IV_004	plasma	Nanopore	TssA	255	0.37633
7	FMSEQ025_barcode04	LUAD_IV_004	plasma	Nanopore	TssA	270	0.41854
7	FMSEQ025_barcode04	LUAD_IV_004	plasma	Nanopore	TssA	285	0.48167
7	FMSEQ025_barcode04	LUAD_IV_004	plasma	Nanopore	TssA	300	0.50433
7	FMSEQ025_barcode04	LUAD_IV_004	plasma	Nanopore	TssA	315	0.489
7	FMSEQ025_barcode04	LUAD_IV_004	plasma	Nanopore	TssA	330	0.44337
7	FMSEQ025_barcode04	LUAD_IV_004	plasma	Nanopore	TssA	345	0.30976
7	FMSEQ025_barcode04	LUAD_IV_004	plasma	Nanopore	TssA	360	0.35997
7	FMSEQ025_barcode04	LUAD_IV_004	plasma	Nanopore	TssA	375	0.45511
7	FMSEQ025_barcode04	LUAD_IV_004	plasma	Nanopore	TssA	390	0.5953
7	FMSEQ025_barcode04	LUAD_IV_004	plasma	Nanopore	TssA	405	0.71266
7	FMSEQ025_barcode04	LUAD_IV_004	plasma	Nanopore	TssA	420	0.74895
7	FMSEQ025_barcode04	LUAD_IV_004	plasma	Nanopore	TssA	435	0.85626
7	FMSEQ025_barcode04	LUAD_IV_004	plasma	Nanopore	TssA	450	0.89293
7	FMSEQ025_barcode04	LUAD_IV_004	plasma	Nanopore	TssA	465	0.80742
7	FMSEQ025_barcode04	LUAD_IV_004	plasma	Nanopore	TssA	480	0.75256
7	FMSEQ025_barcode04	LUAD_IV_004	plasma	Nanopore	TssA	495	0.72811
7	FMSEQ025_barcode04	LUAD_IV_004	plasma	Nanopore	TssA	510	0.81643
7	FMSEQ025_barcode04	LUAD_IV_004	plasma	Nanopore	TssA	525	0.71806
7	FMSEQ025_barcode04	LUAD_IV_004	plasma	Nanopore	TssA	540	0.63173
7	FMSEQ025_barcode04	LUAD_IV_004	plasma	Nanopore	TssA	555	0.70242
7	FMSEQ025_barcode04	LUAD_IV_004	plasma	Nanopore	TssA	570	0.64266
7	FMSEQ025_barcode04	LUAD_IV_004	plasma	Nanopore	TssA	585	0.67863
7	FMSEQ025_barcode04	LUAD_IV_004	plasma	Nanopore	TssA	600	0.76886
7	FMSEQ025_barcode04	LUAD_IV_004	plasma	Nanopore	TssA	615	0.73603
7	FMSEQ025_barcode04	LUAD_IV_004	plasma	Nanopore	TssA	630	0.83497
7	FMSEQ025_barcode04	LUAD_IV_004	plasma	Nanopore	TssA	645	0.99812
7	FMSEQ025_barcode04	LUAD_IV_004	plasma	Nanopore	TssA	660	0.94229
7	FMSEQ025_barcode04	LUAD_IV_004	plasma	Nanopore	TssA	675	0.79429
7	FMSEQ025_barcode04	LUAD_IV_004	plasma	Nanopore	TssA	690	0.84786
7	FMSEQ025_barcode04	LUAD_IV_004	plasma	Nanopore	TssA	705	0.92866
7	FMSEQ025_barcode04	LUAD_IV_004	plasma	Nanopore	TssA	720	0.80523
7	FMSEQ025_barcode04	LUAD_IV_004	plasma	Nanopore	TssA	735	0.88188
7	FMSEQ025_barcode04	LUAD_IV_004	plasma	Nanopore	TssA	750	1.08716
7	FMSEQ025_barcode04	LUAD_IV_004	plasma	Nanopore	TssA	765	1.13128
7	FMSEQ025_barcode04	LUAD_IV_004	plasma	Nanopore	TssA	780	1.17624
7	FMSEQ025_barcode04	LUAD_IV_004	plasma	Nanopore	TssA	795	1.16597
7	FMSEQ025_barcode04	LUAD_IV_004	plasma	Nanopore	TssA	810	1.07682
7	FMSEQ025_barcode04	LUAD_IV_004	plasma	Nanopore	TssA	825	0.98526
7	FMSEQ025_barcode04	LUAD_IV_004	plasma	Nanopore	TssA	840	0.97742
7	FMSEQ025_barcode04	LUAD_IV_004	plasma	Nanopore	TssA	855	0.86548
7	FMSEQ025_barcode04	LUAD_IV_004	plasma	Nanopore	TssA	870	0.69534
7	FMSEQ025_barcode04	LUAD_IV_004	plasma	Nanopore	TssA	885	0.73614
7	FMSEQ025_barcode04	LUAD_IV_004	plasma	Nanopore	TssA	900	0.91331
7	FMSEQ025_barcode04	LUAD_IV_004	plasma	Nanopore	TssA	915	0.91673
7	FMSEQ025_barcode04	LUAD_IV_004	plasma	Nanopore	TssA	930	0.82528
7	FMSEQ025_barcode04	LUAD_IV_004	plasma	Nanopore	TssA	945	0.9342
7	FMSEQ025_barcode04	LUAD_IV_004	plasma	Nanopore	TssA	960	1.18646
7	FMSEQ025_barcode04	LUAD_IV_004	plasma	Nanopore	TssA	975	1.26095
8	FMSEQ025_barcode04	LUAD_IV_004	plasma	Nanopore	Quies	-990	1.02976
8	FMSEQ025_barcode04	LUAD_IV_004	plasma	Nanopore	Quies	-975	1.04599
8	FMSEQ025_barcode04	LUAD_IV_004	plasma	Nanopore	Quies	-960	1.02973
8	FMSEQ025_barcode04	LUAD_IV_004	plasma	Nanopore	Quies	-945	0.9997
8	FMSEQ025_barcode04	LUAD_IV_004	plasma	Nanopore	Quies	-930	0.97088
8	FMSEQ025_barcode04	LUAD_IV_004	plasma	Nanopore	Quies	-915	0.95708
8	FMSEQ025_barcode04	LUAD_IV_004	plasma	Nanopore	Quies	-900	0.87203
8	FMSEQ025_barcode04	LUAD_IV_004	plasma	Nanopore	Quies	-885	0.91074
8	FMSEQ025_barcode04	LUAD_IV_004	plasma	Nanopore	Quies	-870	0.91044
8	FMSEQ025_barcode04	LUAD_IV_004	plasma	Nanopore	Quies	-855	0.92143
8	FMSEQ025_barcode04	LUAD_IV_004	plasma	Nanopore	Quies	-840	0.94326
8	FMSEQ025_barcode04	LUAD_IV_004	plasma	Nanopore	Quies	-825	0.99167
8	FMSEQ025_barcode04	LUAD_IV_004	plasma	Nanopore	Quies	-810	1.04997
8	FMSEQ025_barcode04	LUAD_IV_004	plasma	Nanopore	Quies	-795	0.97323
8	FMSEQ025_barcode04	LUAD_IV_004	plasma	Nanopore	Quies	-780	1.0134
8	FMSEQ025_barcode04	LUAD_IV_004	plasma	Nanopore	Quies	-765	0.99116
8	FMSEQ025_barcode04	LUAD_IV_004	plasma	Nanopore	Quies	-750	0.99362
8	FMSEQ025_barcode04	LUAD_IV_004	plasma	Nanopore	Quies	-735	1.00583
8	FMSEQ025_barcode04	LUAD_IV_004	plasma	Nanopore	Quies	-720	0.92329
8	FMSEQ025_barcode04	LUAD_IV_004	plasma	Nanopore	Quies	-705	0.9804
8	FMSEQ025_barcode04	LUAD_IV_004	plasma	Nanopore	Quies	-690	0.97094
8	FMSEQ025_barcode04	LUAD_IV_004	plasma	Nanopore	Quies	-675	0.88656
8	FMSEQ025_barcode04	LUAD_IV_004	plasma	Nanopore	Quies	-660	1.00249
8	FMSEQ025_barcode04	LUAD_IV_004	plasma	Nanopore	Quies	-645	1.02983
8	FMSEQ025_barcode04	LUAD_IV_004	plasma	Nanopore	Quies	-630	1.07398
8	FMSEQ025_barcode04	LUAD_IV_004	plasma	Nanopore	Quies	-615	1.06919
8	FMSEQ025_barcode04	LUAD_IV_004	plasma	Nanopore	Quies	-600	1.06521
8	FMSEQ025_barcode04	LUAD_IV_004	plasma	Nanopore	Quies	-585	1.01203
8	FMSEQ025_barcode04	LUAD_IV_004	plasma	Nanopore	Quies	-570	1.00497
8	FMSEQ025_barcode04	LUAD_IV_004	plasma	Nanopore	Quies	-555	1.04282
8	FMSEQ025_barcode04	LUAD_IV_004	plasma	Nanopore	Quies	-540	1.03261
8	FMSEQ025_barcode04	LUAD_IV_004	plasma	Nanopore	Quies	-525	1.01483
8	FMSEQ025_barcode04	LUAD_IV_004	plasma	Nanopore	Quies	-510	1.10553
8	FMSEQ025_barcode04	LUAD_IV_004	plasma	Nanopore	Quies	-495	1.14496
8	FMSEQ025_barcode04	LUAD_IV_004	plasma	Nanopore	Quies	-480	1.08023
8	FMSEQ025_barcode04	LUAD_IV_004	plasma	Nanopore	Quies	-465	1.03494
8	FMSEQ025_barcode04	LUAD_IV_004	plasma	Nanopore	Quies	-450	0.91921
8	FMSEQ025_barcode04	LUAD_IV_004	plasma	Nanopore	Quies	-435	0.84075
8	FMSEQ025_barcode04	LUAD_IV_004	plasma	Nanopore	Quies	-420	0.84451
8	FMSEQ025_barcode04	LUAD_IV_004	plasma	Nanopore	Quies	-405	0.82542
8	FMSEQ025_barcode04	LUAD_IV_004	plasma	Nanopore	Quies	-390	0.82465
8	FMSEQ025_barcode04	LUAD_IV_004	plasma	Nanopore	Quies	-375	0.78356
8	FMSEQ025_barcode04	LUAD_IV_004	plasma	Nanopore	Quies	-360	0.86955
8	FMSEQ025_barcode04	LUAD_IV_004	plasma	Nanopore	Quies	-345	0.93145
8	FMSEQ025_barcode04	LUAD_IV_004	plasma	Nanopore	Quies	-330	0.90725
8	FMSEQ025_barcode04	LUAD_IV_004	plasma	Nanopore	Quies	-315	0.95758
8	FMSEQ025_barcode04	LUAD_IV_004	plasma	Nanopore	Quies	-300	0.93397
8	FMSEQ025_barcode04	LUAD_IV_004	plasma	Nanopore	Quies	-285	0.88248
8	FMSEQ025_barcode04	LUAD_IV_004	plasma	Nanopore	Quies	-270	1.04443
8	FMSEQ025_barcode04	LUAD_IV_004	plasma	Nanopore	Quies	-255	1.01499
8	FMSEQ025_barcode04	LUAD_IV_004	plasma	Nanopore	Quies	-240	1.05168
8	FMSEQ025_barcode04	LUAD_IV_004	plasma	Nanopore	Quies	-225	1.05006
8	FMSEQ025_barcode04	LUAD_IV_004	plasma	Nanopore	Quies	-210	1.1341
8	FMSEQ025_barcode04	LUAD_IV_004	plasma	Nanopore	Quies	-195	1.12868
8	FMSEQ025_barcode04	LUAD_IV_004	plasma	Nanopore	Quies	-180	1.07379
8	FMSEQ025_barcode04	LUAD_IV_004	plasma	Nanopore	Quies	-165	1.03284
8	FMSEQ025_barcode04	LUAD_IV_004	plasma	Nanopore	Quies	-150	0.95623
8	FMSEQ025_barcode04	LUAD_IV_004	plasma	Nanopore	Quies	-135	0.905
8	FMSEQ025_barcode04	LUAD_IV_004	plasma	Nanopore	Quies	-120	0.9897
8	FMSEQ025_barcode04	LUAD_IV_004	plasma	Nanopore	Quies	-105	0.94152
8	FMSEQ025_barcode04	LUAD_IV_004	plasma	Nanopore	Quies	-90	1.03844
8	FMSEQ025_barcode04	LUAD_IV_004	plasma	Nanopore	Quies	-75	1.03572
8	FMSEQ025_barcode04	LUAD_IV_004	plasma	Nanopore	Quies	-60	1.04739
8	FMSEQ025_barcode04	LUAD_IV_004	plasma	Nanopore	Quies	-45	1.01214
8	FMSEQ025_barcode04	LUAD_IV_004	plasma	Nanopore	Quies	-30	1.03766
8	FMSEQ025_barcode04	LUAD_IV_004	plasma	Nanopore	Quies	-15	0.9694
8	FMSEQ025_barcode04	LUAD_IV_004	plasma	Nanopore	Quies	0	0.94559
8	FMSEQ025_barcode04	LUAD_IV_004	plasma	Nanopore	Quies	15	0.86373
8	FMSEQ025_barcode04	LUAD_IV_004	plasma	Nanopore	Quies	30	0.83639
8	FMSEQ025_barcode04	LUAD_IV_004	plasma	Nanopore	Quies	45	0.83933
8	FMSEQ025_barcode04	LUAD_IV_004	plasma	Nanopore	Quies	60	0.84079
8	FMSEQ025_barcode04	LUAD_IV_004	plasma	Nanopore	Quies	75	0.82572
8	FMSEQ025_barcode04	LUAD_IV_004	plasma	Nanopore	Quies	90	0.82529
8	FMSEQ025_barcode04	LUAD_IV_004	plasma	Nanopore	Quies	105	0.94021
8	FMSEQ025_barcode04	LUAD_IV_004	plasma	Nanopore	Quies	120	0.99651
8	FMSEQ025_barcode04	LUAD_IV_004	plasma	Nanopore	Quies	135	0.93285
8	FMSEQ025_barcode04	LUAD_IV_004	plasma	Nanopore	Quies	150	0.91621
8	FMSEQ025_barcode04	LUAD_IV_004	plasma	Nanopore	Quies	165	0.84856
8	FMSEQ025_barcode04	LUAD_IV_004	plasma	Nanopore	Quies	180	0.87059
8	FMSEQ025_barcode04	LUAD_IV_004	plasma	Nanopore	Quies	195	0.77507
8	FMSEQ025_barcode04	LUAD_IV_004	plasma	Nanopore	Quies	210	0.77742
8	FMSEQ025_barcode04	LUAD_IV_004	plasma	Nanopore	Quies	225	0.78852
8	FMSEQ025_barcode04	LUAD_IV_004	plasma	Nanopore	Quies	240	0.82892
8	FMSEQ025_barcode04	LUAD_IV_004	plasma	Nanopore	Quies	255	0.93861
8	FMSEQ025_barcode04	LUAD_IV_004	plasma	Nanopore	Quies	270	0.93571
8	FMSEQ025_barcode04	LUAD_IV_004	plasma	Nanopore	Quies	285	0.98179
8	FMSEQ025_barcode04	LUAD_IV_004	plasma	Nanopore	Quies	300	1.06613
8	FMSEQ025_barcode04	LUAD_IV_004	plasma	Nanopore	Quies	315	1.12623
8	FMSEQ025_barcode04	LUAD_IV_004	plasma	Nanopore	Quies	330	1.09313
8	FMSEQ025_barcode04	LUAD_IV_004	plasma	Nanopore	Quies	345	1.02994
8	FMSEQ025_barcode04	LUAD_IV_004	plasma	Nanopore	Quies	360	1.01479
8	FMSEQ025_barcode04	LUAD_IV_004	plasma	Nanopore	Quies	375	0.93386
8	FMSEQ025_barcode04	LUAD_IV_004	plasma	Nanopore	Quies	390	0.84668
8	FMSEQ025_barcode04	LUAD_IV_004	plasma	Nanopore	Quies	405	0.88106
8	FMSEQ025_barcode04	LUAD_IV_004	plasma	Nanopore	Quies	420	0.9128
8	FMSEQ025_barcode04	LUAD_IV_004	plasma	Nanopore	Quies	435	1.00109
8	FMSEQ025_barcode04	LUAD_IV_004	plasma	Nanopore	Quies	450	1.0462
8	FMSEQ025_barcode04	LUAD_IV_004	plasma	Nanopore	Quies	465	1.07361
8	FMSEQ025_barcode04	LUAD_IV_004	plasma	Nanopore	Quies	480	1.01101
8	FMSEQ025_barcode04	LUAD_IV_004	plasma	Nanopore	Quies	495	0.96567
8	FMSEQ025_barcode04	LUAD_IV_004	plasma	Nanopore	Quies	510	0.9879
8	FMSEQ025_barcode04	LUAD_IV_004	plasma	Nanopore	Quies	525	1.04531
8	FMSEQ025_barcode04	LUAD_IV_004	plasma	Nanopore	Quies	540	1.07878
8	FMSEQ025_barcode04	LUAD_IV_004	plasma	Nanopore	Quies	555	1.16825
8	FMSEQ025_barcode04	LUAD_IV_004	plasma	Nanopore	Quies	570	1.22661
8	FMSEQ025_barcode04	LUAD_IV_004	plasma	Nanopore	Quies	585	1.26285
8	FMSEQ025_barcode04	LUAD_IV_004	plasma	Nanopore	Quies	600	1.1705
8	FMSEQ025_barcode04	LUAD_IV_004	plasma	Nanopore	Quies	615	1.13684
8	FMSEQ025_barcode04	LUAD_IV_004	plasma	Nanopore	Quies	630	1.05987
8	FMSEQ025_barcode04	LUAD_IV_004	plasma	Nanopore	Quies	645	0.96852
8	FMSEQ025_barcode04	LUAD_IV_004	plasma	Nanopore	Quies	660	1.00933
8	FMSEQ025_barcode04	LUAD_IV_004	plasma	Nanopore	Quies	675	0.99518
8	FMSEQ025_barcode04	LUAD_IV_004	plasma	Nanopore	Quies	690	1.02871
8	FMSEQ025_barcode04	LUAD_IV_004	plasma	Nanopore	Quies	705	0.97182
8	FMSEQ025_barcode04	LUAD_IV_004	plasma	Nanopore	Quies	720	1.04264
8	FMSEQ025_barcode04	LUAD_IV_004	plasma	Nanopore	Quies	735	1.0549
8	FMSEQ025_barcode04	LUAD_IV_004	plasma	Nanopore	Quies	750	1.09524
8	FMSEQ025_barcode04	LUAD_IV_004	plasma	Nanopore	Quies	765	1.15138
8	FMSEQ025_barcode04	LUAD_IV_004	plasma	Nanopore	Quies	780	1.10992
8	FMSEQ025_barcode04	LUAD_IV_004	plasma	Nanopore	Quies	795	1.07505
8	FMSEQ025_barcode04	LUAD_IV_004	plasma	Nanopore	Quies	810	0.93964
8	FMSEQ025_barcode04	LUAD_IV_004	plasma	Nanopore	Quies	825	0.8609
8	FMSEQ025_barcode04	LUAD_IV_004	plasma	Nanopore	Quies	840	0.86227
8	FMSEQ025_barcode04	LUAD_IV_004	plasma	Nanopore	Quies	855	0.74451
8	FMSEQ025_barcode04	LUAD_IV_004	plasma	Nanopore	Quies	870	0.82563
8	FMSEQ025_barcode04	LUAD_IV_004	plasma	Nanopore	Quies	885	0.86885
8	FMSEQ025_barcode04	LUAD_IV_004	plasma	Nanopore	Quies	900	0.98182
8	FMSEQ025_barcode04	LUAD_IV_004	plasma	Nanopore	Quies	915	1.10059
8	FMSEQ025_barcode04	LUAD_IV_004	plasma	Nanopore	Quies	930	1.09541
8	FMSEQ025_barcode04	LUAD_IV_004	plasma	Nanopore	Quies	945	1.127
8	FMSEQ025_barcode04	LUAD_IV_004	plasma	Nanopore	Quies	960	1.06663
8	FMSEQ025_barcode04	LUAD_IV_004	plasma	Nanopore	Quies	975	1.01339
9	FMSEQ025_barcode05	LUAD_IV_005	plasma	Nanopore	TssA	-990	0.78547
9	FMSEQ025_barcode05	LUAD_IV_005	plasma	Nanopore	TssA	-975	0.67667
9	FMSEQ025_barcode05	LUAD_IV_005	plasma	Nanopore	TssA	-960	0.68934
9	FMSEQ025_barcode05	LUAD_IV_005	plasma	Nanopore	TssA	-945	0.78952
9	FMSEQ025_barcode05	LUAD_IV_005	plasma	Nanopore	TssA	-930	0.88112
9	FMSEQ025_barcode05	LUAD_IV_005	plasma	Nanopore	TssA	-915	0.93033
9	FMSEQ025_barcode05	LUAD_IV_005	plasma	Nanopore	TssA	-900	0.84664
9	FMSEQ025_barcode05	LUAD_IV_005	plasma	Nanopore	TssA	-885	0.97191
9	FMSEQ025_barcode05	LUAD_IV_005	plasma	Nanopore	TssA	-870	0.89984
9	FMSEQ025_barcode05	LUAD_IV_005	plasma	Nanopore	TssA	-855	0.77004
9	FMSEQ025_barcode05	LUAD_IV_005	plasma	Nanopore	TssA	-840	0.75767
9	FMSEQ025_barcode05	LUAD_IV_005	plasma	Nanopore	TssA	-825	0.71035
9	FMSEQ025_barcode05	LUAD_IV_005	plasma	Nanopore	TssA	-810	0.81793
9	FMSEQ025_barcode05	LUAD_IV_005	plasma	Nanopore	TssA	-795	0.88172
9	FMSEQ025_barcode05	LUAD_IV_005	plasma	Nanopore	TssA	-780	0.83794
9	FMSEQ025_barcode05	LUAD_IV_005	plasma	Nanopore	TssA	-765	0.83087
9	FMSEQ025_barcode05	LUAD_IV_005	plasma	Nanopore	TssA	-750	0.85084
9	FMSEQ025_barcode05	LUAD_IV_005	plasma	Nanopore	TssA	-735	0.92719
9	FMSEQ025_barcode05	LUAD_IV_005	plasma	Nanopore	TssA	-720	0.79399
9	FMSEQ025_barcode05	LUAD_IV_005	plasma	Nanopore	TssA	-705	0.67913
9	FMSEQ025_barcode05	LUAD_IV_005	plasma	Nanopore	TssA	-690	0.71841
9	FMSEQ025_barcode05	LUAD_IV_005	plasma	Nanopore	TssA	-675	0.89058
9	FMSEQ025_barcode05	LUAD_IV_005	plasma	Nanopore	TssA	-660	0.89862
9	FMSEQ025_barcode05	LUAD_IV_005	plasma	Nanopore	TssA	-645	0.88815
9	FMSEQ025_barcode05	LUAD_IV_005	plasma	Nanopore	TssA	-630	0.82119
9	FMSEQ025_barcode05	LUAD_IV_005	plasma	Nanopore	TssA	-615	0.83625
9	FMSEQ025_barcode05	LUAD_IV_005	plasma	Nanopore	TssA	-600	0.84722
9	FMSEQ025_barcode05	LUAD_IV_005	plasma	Nanopore	TssA	-585	0.64085
9	FMSEQ025_barcode05	LUAD_IV_005	plasma	Nanopore	TssA	-570	0.59956
9	FMSEQ025_barcode05	LUAD_IV_005	plasma	Nanopore	TssA	-555	0.67226
9	FMSEQ025_barcode05	LUAD_IV_005	plasma	Nanopore	TssA	-540	0.75019
9	FMSEQ025_barcode05	LUAD_IV_005	plasma	Nanopore	TssA	-525	0.94118
9	FMSEQ025_barcode05	LUAD_IV_005	plasma	Nanopore	TssA	-510	0.87036
9	FMSEQ025_barcode05	LUAD_IV_005	plasma	Nanopore	TssA	-495	0.83655
9	FMSEQ025_barcode05	LUAD_IV_005	plasma	Nanopore	TssA	-480	0.8545
9	FMSEQ025_barcode05	LUAD_IV_005	plasma	Nanopore	TssA	-465	0.80462
9	FMSEQ025_barcode05	LUAD_IV_005	plasma	Nanopore	TssA	-450	0.71845
9	FMSEQ025_barcode05	LUAD_IV_005	plasma	Nanopore	TssA	-435	0.58139
9	FMSEQ025_barcode05	LUAD_IV_005	plasma	Nanopore	TssA	-420	0.68977
9	FMSEQ025_barcode05	LUAD_IV_005	plasma	Nanopore	TssA	-405	0.7355
9	FMSEQ025_barcode05	LUAD_IV_005	plasma	Nanopore	TssA	-390	0.75182
9	FMSEQ025_barcode05	LUAD_IV_005	plasma	Nanopore	TssA	-375	0.74801
9	FMSEQ025_barcode05	LUAD_IV_005	plasma	Nanopore	TssA	-360	0.5942
9	FMSEQ025_barcode05	LUAD_IV_005	plasma	Nanopore	TssA	-345	0.53344
9	FMSEQ025_barcode05	LUAD_IV_005	plasma	Nanopore	TssA	-330	0.61451
9	FMSEQ025_barcode05	LUAD_IV_005	plasma	Nanopore	TssA	-315	0.55803
9	FMSEQ025_barcode05	LUAD_IV_005	plasma	Nanopore	TssA	-300	0.44018
9	FMSEQ025_barcode05	LUAD_IV_005	plasma	Nanopore	TssA	-285	0.46184
9	FMSEQ025_barcode05	LUAD_IV_005	plasma	Nanopore	TssA	-270	0.42576
9	FMSEQ025_barcode05	LUAD_IV_005	plasma	Nanopore	TssA	-255	0.36968
9	FMSEQ025_barcode05	LUAD_IV_005	plasma	Nanopore	TssA	-240	0.3509
9	FMSEQ025_barcode05	LUAD_IV_005	plasma	Nanopore	TssA	-225	0.381
9	FMSEQ025_barcode05	LUAD_IV_005	plasma	Nanopore	TssA	-210	0.35417
9	FMSEQ025_barcode05	LUAD_IV_005	plasma	Nanopore	TssA	-195	0.4513
9	FMSEQ025_barcode05	LUAD_IV_005	plasma	Nanopore	TssA	-180	0.4505
9	FMSEQ025_barcode05	LUAD_IV_005	plasma	Nanopore	TssA	-165	0.42348
9	FMSEQ025_barcode05	LUAD_IV_005	plasma	Nanopore	TssA	-150	0.29014
9	FMSEQ025_barcode05	LUAD_IV_005	plasma	Nanopore	TssA	-135	0.35934
9	FMSEQ025_barcode05	LUAD_IV_005	plasma	Nanopore	TssA	-120	0.29609
9	FMSEQ025_barcode05	LUAD_IV_005	plasma	Nanopore	TssA	-105	0.26581
9	FMSEQ025_barcode05	LUAD_IV_005	plasma	Nanopore	TssA	-90	0.24931
9	FMSEQ025_barcode05	LUAD_IV_005	plasma	Nanopore	TssA	-75	0.26734
9	FMSEQ025_barcode05	LUAD_IV_005	plasma	Nanopore	TssA	-60	0.35137
9	FMSEQ025_barcode05	LUAD_IV_005	plasma	Nanopore	TssA	-45	0.42578
9	FMSEQ025_barcode05	LUAD_IV_005	plasma	Nanopore	TssA	-30	0.40005
9	FMSEQ025_barcode05	LUAD_IV_005	plasma	Nanopore	TssA	-15	0.42756
9	FMSEQ025_barcode05	LUAD_IV_005	plasma	Nanopore	TssA	0	0.38699
9	FMSEQ025_barcode05	LUAD_IV_005	plasma	Nanopore	TssA	15	0.44257
9	FMSEQ025_barcode05	LUAD_IV_005	plasma	Nanopore	TssA	30	0.45778
9	FMSEQ025_barcode05	LUAD_IV_005	plasma	Nanopore	TssA	45	0.44525
9	FMSEQ025_barcode05	LUAD_IV_005	plasma	Nanopore	TssA	60	0.3952
9	FMSEQ025_barcode05	LUAD_IV_005	plasma	Nanopore	TssA	75	0.3047
9	FMSEQ025_barcode05	LUAD_IV_005	plasma	Nanopore	TssA	90	0.34319
9	FMSEQ025_barcode05	LUAD_IV_005	plasma	Nanopore	TssA	105	0.3277
9	FMSEQ025_barcode05	LUAD_IV_005	plasma	Nanopore	TssA	120	0.32845
9	FMSEQ025_barcode05	LUAD_IV_005	plasma	Nanopore	TssA	135	0.3422
9	FMSEQ025_barcode05	LUAD_IV_005	plasma	Nanopore	TssA	150	0.39113
9	FMSEQ025_barcode05	LUAD_IV_005	plasma	Nanopore	TssA	165	0.40369
9	FMSEQ025_barcode05	LUAD_IV_005	plasma	Nanopore	TssA	180	0.50109
9	FMSEQ025_barcode05	LUAD_IV_005	plasma	Nanopore	TssA	195	0.46787
9	FMSEQ025_barcode05	LUAD_IV_005	plasma	Nanopore	TssA	210	0.44911
9	FMSEQ025_barcode05	LUAD_IV_005	plasma	Nanopore	TssA	225	0.28488
9	FMSEQ025_barcode05	LUAD_IV_005	plasma	Nanopore	TssA	240	0.33552
9	FMSEQ025_barcode05	LUAD_IV_005	plasma	Nanopore	TssA	255	0.35021
9	FMSEQ025_barcode05	LUAD_IV_005	plasma	Nanopore	TssA	270	0.41266
9	FMSEQ025_barcode05	LUAD_IV_005	plasma	Nanopore	TssA	285	0.39945
9	FMSEQ025_barcode05	LUAD_IV_005	plasma	Nanopore	TssA	300	0.47507
9	FMSEQ025_barcode05	LUAD_IV_005	plasma	Nanopore	TssA	315	0.45126
9	FMSEQ025_barcode05	LUAD_IV_005	plasma	Nanopore	TssA	330	0.53138
9	FMSEQ025_barcode05	LUAD_IV_005	plasma	Nanopore	TssA	345	0.476
9	FMSEQ025_barcode05	LUAD_IV_005	plasma	Nanopore	TssA	360	0.46541
9	FMSEQ025_barcode05	LUAD_IV_005	plasma	Nanopore	TssA	375	0.3744
9	FMSEQ025_barcode05	LUAD_IV_005	plasma	Nanopore	TssA	390	0.50807
9	FMSEQ025_barcode05	LUAD_IV_005	plasma	Nanopore	TssA	405	0.53389
9	FMSEQ025_barcode05	LUAD_IV_005	plasma	Nanopore	TssA	420	0.6075
9	FMSEQ025_barcode05	LUAD_IV_005	plasma	Nanopore	TssA	435	0.58344
9	FMSEQ025_barcode05	LUAD_IV_005	plasma	Nanopore	TssA	450	0.65779
9	FMSEQ025_barcode05	LUAD_IV_005	plasma	Nanopore	TssA	465	0.69293
9	FMSEQ025_barcode05	LUAD_IV_005	plasma	Nanopore	TssA	480	0.81178
9	FMSEQ025_barcode05	LUAD_IV_005	plasma	Nanopore	TssA	495	0.85162
9	FMSEQ025_barcode05	LUAD_IV_005	plasma	Nanopore	TssA	510	0.91851
9	FMSEQ025_barcode05	LUAD_IV_005	plasma	Nanopore	TssA	525	0.9068
9	FMSEQ025_barcode05	LUAD_IV_005	plasma	Nanopore	TssA	540	0.9079
9	FMSEQ025_barcode05	LUAD_IV_005	plasma	Nanopore	TssA	555	0.80955
9	FMSEQ025_barcode05	LUAD_IV_005	plasma	Nanopore	TssA	570	0.82024
9	FMSEQ025_barcode05	LUAD_IV_005	plasma	Nanopore	TssA	585	0.76468
9	FMSEQ025_barcode05	LUAD_IV_005	plasma	Nanopore	TssA	600	0.73657
9	FMSEQ025_barcode05	LUAD_IV_005	plasma	Nanopore	TssA	615	0.64727
9	FMSEQ025_barcode05	LUAD_IV_005	plasma	Nanopore	TssA	630	0.60074
9	FMSEQ025_barcode05	LUAD_IV_005	plasma	Nanopore	TssA	645	0.61555
9	FMSEQ025_barcode05	LUAD_IV_005	plasma	Nanopore	TssA	660	0.72124
9	FMSEQ025_barcode05	LUAD_IV_005	plasma	Nanopore	TssA	675	0.65692
9	FMSEQ025_barcode05	LUAD_IV_005	plasma	Nanopore	TssA	690	0.66161
9	FMSEQ025_barcode05	LUAD_IV_005	plasma	Nanopore	TssA	705	0.6428
9	FMSEQ025_barcode05	LUAD_IV_005	plasma	Nanopore	TssA	720	0.77958
9	FMSEQ025_barcode05	LUAD_IV_005	plasma	Nanopore	TssA	735	0.89913
9	FMSEQ025_barcode05	LUAD_IV_005	plasma	Nanopore	TssA	750	1.01413
9	FMSEQ025_barcode05	LUAD_IV_005	plasma	Nanopore	TssA	765	0.90137
9	FMSEQ025_barcode05	LUAD_IV_005	plasma	Nanopore	TssA	780	0.98734
9	FMSEQ025_barcode05	LUAD_IV_005	plasma	Nanopore	TssA	795	1.01461
9	FMSEQ025_barcode05	LUAD_IV_005	plasma	Nanopore	TssA	810	1.07114
9	FMSEQ025_barcode05	LUAD_IV_005	plasma	Nanopore	TssA	825	0.93406
9	FMSEQ025_barcode05	LUAD_IV_005	plasma	Nanopore	TssA	840	0.98351
9	FMSEQ025_barcode05	LUAD_IV_005	plasma	Nanopore	TssA	855	0.98318
9	FMSEQ025_barcode05	LUAD_IV_005	plasma	Nanopore	TssA	870	0.89596
9	FMSEQ025_barcode05	LUAD_IV_005	plasma	Nanopore	TssA	885	0.91458
9	FMSEQ025_barcode05	LUAD_IV_005	plasma	Nanopore	TssA	900	0.99528
9	FMSEQ025_barcode05	LUAD_IV_005	plasma	Nanopore	TssA	915	0.86003
9	FMSEQ025_barcode05	LUAD_IV_005	plasma	Nanopore	TssA	930	0.98423
9	FMSEQ025_barcode05	LUAD_IV_005	plasma	Nanopore	TssA	945	0.84874
9	FMSEQ025_barcode05	LUAD_IV_005	plasma	Nanopore	TssA	960	0.80283
9	FMSEQ025_barcode05	LUAD_IV_005	plasma	Nanopore	TssA	975	0.71336
10	FMSEQ025_barcode05	LUAD_IV_005	plasma	Nanopore	Quies	-990	0.85574
10	FMSEQ025_barcode05	LUAD_IV_005	plasma	Nanopore	Quies	-975	0.90472
10	FMSEQ025_barcode05	LUAD_IV_005	plasma	Nanopore	Quies	-960	0.89683
10	FMSEQ025_barcode05	LUAD_IV_005	plasma	Nanopore	Quies	-945	0.94488
10	FMSEQ025_barcode05	LUAD_IV_005	plasma	Nanopore	Quies	-930	0.95002
10	FMSEQ025_barcode05	LUAD_IV_005	plasma	Nanopore	Quies	-915	1.00582
10	FMSEQ025_barcode05	LUAD_IV_005	plasma	Nanopore	Quies	-900	1.09055
10	FMSEQ025_barcode05	LUAD_IV_005	plasma	Nanopore	Quies	-885	1.1155
10	FMSEQ025_barcode05	LUAD_IV_005	plasma	Nanopore	Quies	-870	1.13211
10	FMSEQ025_barcode05	LUAD_IV_005	plasma	Nanopore	Quies	-855	1.0738
10	FMSEQ025_barcode05	LUAD_IV_005	plasma	Nanopore	Quies	-840	0.92983
10	FMSEQ025_barcode05	LUAD_IV_005	plasma	Nanopore	Quies	-825	0.77947
10	FMSEQ025_barcode05	LUAD_IV_005	plasma	Nanopore	Quies	-810	0.72388
10	FMSEQ025_barcode05	LUAD_IV_005	plasma	Nanopore	Quies	-795	0.80292
10	FMSEQ025_barcode05	LUAD_IV_005	plasma	Nanopore	Quies	-780	0.8057
10	FMSEQ025_barcode05	LUAD_IV_005	plasma	Nanopore	Quies	-765	0.86956
10	FMSEQ025_barcode05	LUAD_IV_005	plasma	Nanopore	Quies	-750	1.05773
10	FMSEQ025_barcode05	LUAD_IV_005	plasma	Nanopore	Quies	-735	1.1326
10	FMSEQ025_barcode05	LUAD_IV_005	plasma	Nanopore	Quies	-720	1.18986
10	FMSEQ025_barcode05	LUAD_IV_005	plasma	Nanopore	Quies	-705	1.15171
10	FMSEQ025_barcode05	LUAD_IV_005	plasma	Nanopore	Quies	-690	1.07937
10	FMSEQ025_barcode05	LUAD_IV_005	plasma	Nanopore	Quies	-675	0.95922
10	FMSEQ025_barcode05	LUAD_IV_005	plasma	Nanopore	Quies	-660	0.98828
10	FMSEQ025_barcode05	LUAD_IV_005	plasma	Nanopore	Quies	-645	0.95173
10	FMSEQ025_barcode05	LUAD_IV_005	plasma	Nanopore	Quies	-630	0.87767
10	FMSEQ025_barcode05	LUAD_IV_005	plasma	Nanopore	Quies	-615	0.74702
10	FMSEQ025_barcode05	LUAD_IV_005	plasma	Nanopore	Quies	-600	0.70827
10	FMSEQ025_barcode05	LUAD_IV_005	plasma	Nanopore	Quies	-585	0.75735
10	FMSEQ025_barcode05	LUAD_IV_005	plasma	Nanopore	Quies	-570	0.81258
10	FMSEQ025_barcode05	LUAD_IV_005	plasma	Nanopore	Quies	-555	0.82962
10	FMSEQ025_barcode05	LUAD_IV_005	plasma	Nanopore	Quies	-540	0.86104
10	FMSEQ025_barcode05	LUAD_IV_005	plasma	Nanopore	Quies	-525	0.9291
10	FMSEQ025_barcode05	LUAD_IV_005	plasma	Nanopore	Quies	-510	1.02691
10	FMSEQ025_barcode05	LUAD_IV_005	plasma	Nanopore	Quies	-495	1.00766
10	FMSEQ025_barcode05	LUAD_IV_005	plasma	Nanopore	Quies	-480	1.08163
10	FMSEQ025_barcode05	LUAD_IV_005	plasma	Nanopore	Quies	-465	0.99551
10	FMSEQ025_barcode05	LUAD_IV_005	plasma	Nanopore	Quies	-450	1.05134
10	FMSEQ025_barcode05	LUAD_IV_005	plasma	Nanopore	Quies	-435	1.11817
10	FMSEQ025_barcode05	LUAD_IV_005	plasma	Nanopore	Quies	-420	1.11194
10	FMSEQ025_barcode05	LUAD_IV_005	plasma	Nanopore	Quies	-405	1.06047
10	FMSEQ025_barcode05	LUAD_IV_005	plasma	Nanopore	Quies	-390	1.01731
10	FMSEQ025_barcode05	LUAD_IV_005	plasma	Nanopore	Quies	-375	0.92617
10	FMSEQ025_barcode05	LUAD_IV_005	plasma	Nanopore	Quies	-360	0.8833
10	FMSEQ025_barcode05	LUAD_IV_005	plasma	Nanopore	Quies	-345	0.82681
10	FMSEQ025_barcode05	LUAD_IV_005	plasma	Nanopore	Quies	-330	0.87548
10	FMSEQ025_barcode05	LUAD_IV_005	plasma	Nanopore	Quies	-315	0.9222
10	FMSEQ025_barcode05	LUAD_IV_005	plasma	Nanopore	Quies	-300	1.07147
10	FMSEQ025_barcode05	LUAD_IV_005	plasma	Nanopore	Quies	-285	1.04488
10	FMSEQ025_barcode05	LUAD_IV_005	plasma	Nanopore	Quies	-270	1.06225
10	FMSEQ025_barcode05	LUAD_IV_005	plasma	Nanopore	Quies	-255	1.01743
10	FMSEQ025_barcode05	LUAD_IV_005	plasma	Nanopore	Quies	-240	1.08099
10	FMSEQ025_barcode05	LUAD_IV_005	plasma	Nanopore	Quies	-225	1.12866
10	FMSEQ025_barcode05	LUAD_IV_005	plasma	Nanopore	Quies	-210	1.15401
10	FMSEQ025_barcode05	LUAD_IV_005	plasma	Nanopore	Quies	-195	1.10983
10	FMSEQ025_barcode05	LUAD_IV_005	plasma	Nanopore	Quies	-180	1.08115
10	FMSEQ025_barcode05	LUAD_IV_005	plasma	Nanopore	Quies	-165	1.07399
10	FMSEQ025_barcode05	LUAD_IV_005	plasma	Nanopore	Quies	-150	1.04627
10	FMSEQ025_barcode05	LUAD_IV_005	plasma	Nanopore	Quies	-135	0.93706
10	FMSEQ025_barcode05	LUAD_IV_005	plasma	Nanopore	Quies	-120	0.9244
10	FMSEQ025_barcode05	LUAD_IV_005	plasma	Nanopore	Quies	-105	0.93924
10	FMSEQ025_barcode05	LUAD_IV_005	plasma	Nanopore	Quies	-90	1.05372
10	FMSEQ025_barcode05	LUAD_IV_005	plasma	Nanopore	Quies	-75	1.1162
10	FMSEQ025_barcode05	LUAD_IV_005	plasma	Nanopore	Quies	-60	1.08164
10	FMSEQ025_barcode05	LUAD_IV_005	plasma	Nanopore	Quies	-45	0.98143
10	FMSEQ025_barcode05	LUAD_IV_005	plasma	Nanopore	Quies	-30	0.94693
10	FMSEQ025_barcode05	LUAD_IV_005	plasma	Nanopore	Quies	-15	0.97199
10	FMSEQ025_barcode05	LUAD_IV_005	plasma	Nanopore	Quies	0	0.96629
10	FMSEQ025_barcode05	LUAD_IV_005	plasma	Nanopore	Quies	15	0.95589
10	FMSEQ025_barcode05	LUAD_IV_005	plasma	Nanopore	Quies	30	0.94317
10	FMSEQ025_barcode05	LUAD_IV_005	plasma	Nanopore	Quies	45	0.96226
10	FMSEQ025_barcode05	LUAD_IV_005	plasma	Nanopore	Quies	60	0.91462
10	FMSEQ025_barcode05	LUAD_IV_005	plasma	Nanopore	Quies	75	0.92203
10	FMSEQ025_barcode05	LUAD_IV_005	plasma	Nanopore	Quies	90	0.96694
10	FMSEQ025_barcode05	LUAD_IV_005	plasma	Nanopore	Quies	105	0.97259
10	FMSEQ025_barcode05	LUAD_IV_005	plasma	Nanopore	Quies	120	1.0305
10	FMSEQ025_barcode05	LUAD_IV_005	plasma	Nanopore	Quies	135	1.06701
10	FMSEQ025_barcode05	LUAD_IV_005	plasma	Nanopore	Quies	150	1.14112
10	FMSEQ025_barcode05	LUAD_IV_005	plasma	Nanopore	Quies	165	1.17233
10	FMSEQ025_barcode05	LUAD_IV_005	plasma	Nanopore	Quies	180	1.13972
10	FMSEQ025_barcode05	LUAD_IV_005	plasma	Nanopore	Quies	195	1.13678
10	FMSEQ025_barcode05	LUAD_IV_005	plasma	Nanopore	Quies	210	1.04928
10	FMSEQ025_barcode05	LUAD_IV_005	plasma	Nanopore	Quies	225	1.02962
10	FMSEQ025_barcode05	LUAD_IV_005	plasma	Nanopore	Quies	240	1.05792
10	FMSEQ025_barcode05	LUAD_IV_005	plasma	Nanopore	Quies	255	1.0629
10	FMSEQ025_barcode05	LUAD_IV_005	plasma	Nanopore	Quies	270	0.97767
10	FMSEQ025_barcode05	LUAD_IV_005	plasma	Nanopore	Quies	285	0.99344
10	FMSEQ025_barcode05	LUAD_IV_005	plasma	Nanopore	Quies	300	1.04897
10	FMSEQ025_barcode05	LUAD_IV_005	plasma	Nanopore	Quies	315	1.0579
10	FMSEQ025_barcode05	LUAD_IV_005	plasma	Nanopore	Quies	330	1.03608
10	FMSEQ025_barcode05	LUAD_IV_005	plasma	Nanopore	Quies	345	0.95158
10	FMSEQ025_barcode05	LUAD_IV_005	plasma	Nanopore	Quies	360	0.92026
10	FMSEQ025_barcode05	LUAD_IV_005	plasma	Nanopore	Quies	375	0.88504
10	FMSEQ025_barcode05	LUAD_IV_005	plasma	Nanopore	Quies	390	0.87586
10	FMSEQ025_barcode05	LUAD_IV_005	plasma	Nanopore	Quies	405	0.83368
10	FMSEQ025_barcode05	LUAD_IV_005	plasma	Nanopore	Quies	420	0.9163
10	FMSEQ025_barcode05	LUAD_IV_005	plasma	Nanopore	Quies	435	1.07495
10	FMSEQ025_barcode05	LUAD_IV_005	plasma	Nanopore	Quies	450	1.18757
10	FMSEQ025_barcode05	LUAD_IV_005	plasma	Nanopore	Quies	465	1.17736
10	FMSEQ025_barcode05	LUAD_IV_005	plasma	Nanopore	Quies	480	1.2505
10	FMSEQ025_barcode05	LUAD_IV_005	plasma	Nanopore	Quies	495	1.25028
10	FMSEQ025_barcode05	LUAD_IV_005	plasma	Nanopore	Quies	510	1.25314
10	FMSEQ025_barcode05	LUAD_IV_005	plasma	Nanopore	Quies	525	1.13367
10	FMSEQ025_barcode05	LUAD_IV_005	plasma	Nanopore	Quies	540	1.08586
10	FMSEQ025_barcode05	LUAD_IV_005	plasma	Nanopore	Quies	555	1.00362
10	FMSEQ025_barcode05	LUAD_IV_005	plasma	Nanopore	Quies	570	1.08717
10	FMSEQ025_barcode05	LUAD_IV_005	plasma	Nanopore	Quies	585	1.04806
10	FMSEQ025_barcode05	LUAD_IV_005	plasma	Nanopore	Quies	600	0.92414
10	FMSEQ025_barcode05	LUAD_IV_005	plasma	Nanopore	Quies	615	0.87928
10	FMSEQ025_barcode05	LUAD_IV_005	plasma	Nanopore	Quies	630	0.93216
10	FMSEQ025_barcode05	LUAD_IV_005	plasma	Nanopore	Quies	645	0.84196
10	FMSEQ025_barcode05	LUAD_IV_005	plasma	Nanopore	Quies	660	0.80011
10	FMSEQ025_barcode05	LUAD_IV_005	plasma	Nanopore	Quies	675	0.84616
10	FMSEQ025_barcode05	LUAD_IV_005	plasma	Nanopore	Quies	690	0.89193
10	FMSEQ025_barcode05	LUAD_IV_005	plasma	Nanopore	Quies	705	0.92547
10	FMSEQ025_barcode05	LUAD_IV_005	plasma	Nanopore	Quies	720	0.98118
10	FMSEQ025_barcode05	LUAD_IV_005	plasma	Nanopore	Quies	735	0.99927
10	FMSEQ025_barcode05	LUAD_IV_005	plasma	Nanopore	Quies	750	0.8894
10	FMSEQ025_barcode05	LUAD_IV_005	plasma	Nanopore	Quies	765	1.0198
10	FMSEQ025_barcode05	LUAD_IV_005	plasma	Nanopore	Quies	780	1.03595
10	FMSEQ025_barcode05	LUAD_IV_005	plasma	Nanopore	Quies	795	1.06187
10	FMSEQ025_barcode05	LUAD_IV_005	plasma	Nanopore	Quies	810	1.16479
10	FMSEQ025_barcode05	LUAD_IV_005	plasma	Nanopore	Quies	825	1.20865
10	FMSEQ025_barcode05	LUAD_IV_005	plasma	Nanopore	Quies	840	1.12106
10	FMSEQ025_barcode05	LUAD_IV_005	plasma	Nanopore	Quies	855	1.04784
10	FMSEQ025_barcode05	LUAD_IV_005	plasma	Nanopore	Quies	870	0.99304
10	FMSEQ025_barcode05	LUAD_IV_005	plasma	Nanopore	Quies	885	0.9047
10	FMSEQ025_barcode05	LUAD_IV_005	plasma	Nanopore	Quies	900	0.74746
10	FMSEQ025_barcode05	LUAD_IV_005	plasma	Nanopore	Quies	915	0.77557
10	FMSEQ025_barcode05	LUAD_IV_005	plasma	Nanopore	Quies	930	0.84542
10	FMSEQ025_barcode05	LUAD_IV_005	plasma	Nanopore	Quies	945	0.9039
10	FMSEQ025_barcode05	LUAD_IV_005	plasma	Nanopore	Quies	960	0.92025
10	FMSEQ025_barcode05	LUAD_IV_005	plasma	Nanopore	Quies	975	0.90998
11	FMSEQ025_barcode06	LUAD_IV_006	plasma	Nanopore	TssA	-990	1.01823
11	FMSEQ025_barcode06	LUAD_IV_006	plasma	Nanopore	TssA	-975	1.15435
11	FMSEQ025_barcode06	LUAD_IV_006	plasma	Nanopore	TssA	-960	1.01658
11	FMSEQ025_barcode06	LUAD_IV_006	plasma	Nanopore	TssA	-945	0.87846
11	FMSEQ025_barcode06	LUAD_IV_006	plasma	Nanopore	TssA	-930	0.83474
11	FMSEQ025_barcode06	LUAD_IV_006	plasma	Nanopore	TssA	-915	0.70614
11	FMSEQ025_barcode06	LUAD_IV_006	plasma	Nanopore	TssA	-900	0.59072
11	FMSEQ025_barcode06	LUAD_IV_006	plasma	Nanopore	TssA	-885	0.53381
11	FMSEQ025_barcode06	LUAD_IV_006	plasma	Nanopore	TssA	-870	0.57897
11	FMSEQ025_barcode06	LUAD_IV_006	plasma	Nanopore	TssA	-855	0.68898
11	FMSEQ025_barcode06	LUAD_IV_006	plasma	Nanopore	TssA	-840	0.98637
11	FMSEQ025_barcode06	LUAD_IV_006	plasma	Nanopore	TssA	-825	1.07626
11	FMSEQ025_barcode06	LUAD_IV_006	plasma	Nanopore	TssA	-810	1.43263
11	FMSEQ025_barcode06	LUAD_IV_006	plasma	Nanopore	TssA	-795	1.6236
11	FMSEQ025_barcode06	LUAD_IV_006	plasma	Nanopore	TssA	-780	1.70682
11	FMSEQ025_barcode06	LUAD_IV_006	plasma	Nanopore	TssA	-765	1.64827
11	FMSEQ025_barcode06	LUAD_IV_006	plasma	Nanopore	TssA	-750	1.47169
11	FMSEQ025_barcode06	LUAD_IV_006	plasma	Nanopore	TssA	-735	1.16801
11	FMSEQ025_barcode06	LUAD_IV_006	plasma	Nanopore	TssA	-720	0.90175
11	FMSEQ025_barcode06	LUAD_IV_006	plasma	Nanopore	TssA	-705	0.81202
11	FMSEQ025_barcode06	LUAD_IV_006	plasma	Nanopore	TssA	-690	0.76742
11	FMSEQ025_barcode06	LUAD_IV_006	plasma	Nanopore	TssA	-675	0.64367
11	FMSEQ025_barcode06	LUAD_IV_006	plasma	Nanopore	TssA	-660	0.87199
11	FMSEQ025_barcode06	LUAD_IV_006	plasma	Nanopore	TssA	-645	0.81629
11	FMSEQ025_barcode06	LUAD_IV_006	plasma	Nanopore	TssA	-630	0.83991
11	FMSEQ025_barcode06	LUAD_IV_006	plasma	Nanopore	TssA	-615	0.798
11	FMSEQ025_barcode06	LUAD_IV_006	plasma	Nanopore	TssA	-600	0.67361
11	FMSEQ025_barcode06	LUAD_IV_006	plasma	Nanopore	TssA	-585	0.63076
11	FMSEQ025_barcode06	LUAD_IV_006	plasma	Nanopore	TssA	-570	0.67555
11	FMSEQ025_barcode06	LUAD_IV_006	plasma	Nanopore	TssA	-555	0.80588
11	FMSEQ025_barcode06	LUAD_IV_006	plasma	Nanopore	TssA	-540	0.65319
11	FMSEQ025_barcode06	LUAD_IV_006	plasma	Nanopore	TssA	-525	0.60836
11	FMSEQ025_barcode06	LUAD_IV_006	plasma	Nanopore	TssA	-510	0.59023
11	FMSEQ025_barcode06	LUAD_IV_006	plasma	Nanopore	TssA	-495	0.52372
11	FMSEQ025_barcode06	LUAD_IV_006	plasma	Nanopore	TssA	-480	0.54582
11	FMSEQ025_barcode06	LUAD_IV_006	plasma	Nanopore	TssA	-465	0.68871
11	FMSEQ025_barcode06	LUAD_IV_006	plasma	Nanopore	TssA	-450	0.68541
11	FMSEQ025_barcode06	LUAD_IV_006	plasma	Nanopore	TssA	-435	0.77472
11	FMSEQ025_barcode06	LUAD_IV_006	plasma	Nanopore	TssA	-420	0.89343
11	FMSEQ025_barcode06	LUAD_IV_006	plasma	Nanopore	TssA	-405	0.83954
11	FMSEQ025_barcode06	LUAD_IV_006	plasma	Nanopore	TssA	-390	0.63247
11	FMSEQ025_barcode06	LUAD_IV_006	plasma	Nanopore	TssA	-375	0.46759
11	FMSEQ025_barcode06	LUAD_IV_006	plasma	Nanopore	TssA	-360	0.30875
11	FMSEQ025_barcode06	LUAD_IV_006	plasma	Nanopore	TssA	-345	0.12707
11	FMSEQ025_barcode06	LUAD_IV_006	plasma	Nanopore	TssA	-330	0.05603
11	FMSEQ025_barcode06	LUAD_IV_006	plasma	Nanopore	TssA	-315	0.16907
11	FMSEQ025_barcode06	LUAD_IV_006	plasma	Nanopore	TssA	-300	0.15196
11	FMSEQ025_barcode06	LUAD_IV_006	plasma	Nanopore	TssA	-285	0.11867
11	FMSEQ025_barcode06	LUAD_IV_006	plasma	Nanopore	TssA	-270	0.21893
11	FMSEQ025_barcode06	LUAD_IV_006	plasma	Nanopore	TssA	-255	0.19672
11	FMSEQ025_barcode06	LUAD_IV_006	plasma	Nanopore	TssA	-240	0.2657
11	FMSEQ025_barcode06	LUAD_IV_006	plasma	Nanopore	TssA	-225	0.40953
11	FMSEQ025_barcode06	LUAD_IV_006	plasma	Nanopore	TssA	-210	0.51613
11	FMSEQ025_barcode06	LUAD_IV_006	plasma	Nanopore	TssA	-195	0.54308
11	FMSEQ025_barcode06	LUAD_IV_006	plasma	Nanopore	TssA	-180	0.59059
11	FMSEQ025_barcode06	LUAD_IV_006	plasma	Nanopore	TssA	-165	0.52391
11	FMSEQ025_barcode06	LUAD_IV_006	plasma	Nanopore	TssA	-150	0.43724
11	FMSEQ025_barcode06	LUAD_IV_006	plasma	Nanopore	TssA	-135	0.24773
11	FMSEQ025_barcode06	LUAD_IV_006	plasma	Nanopore	TssA	-120	0.14485
11	FMSEQ025_barcode06	LUAD_IV_006	plasma	Nanopore	TssA	-105	-0.01997
11	FMSEQ025_barcode06	LUAD_IV_006	plasma	Nanopore	TssA	-90	-0.04216
11	FMSEQ025_barcode06	LUAD_IV_006	plasma	Nanopore	TssA	-75	0.03554
11	FMSEQ025_barcode06	LUAD_IV_006	plasma	Nanopore	TssA	-60	-0.00022
11	FMSEQ025_barcode06	LUAD_IV_006	plasma	Nanopore	TssA	-45	0.02292
11	FMSEQ025_barcode06	LUAD_IV_006	plasma	Nanopore	TssA	-30	0.08732
11	FMSEQ025_barcode06	LUAD_IV_006	plasma	Nanopore	TssA	-15	0.1123
11	FMSEQ025_barcode06	LUAD_IV_006	plasma	Nanopore	TssA	0	0.05088
11	FMSEQ025_barcode06	LUAD_IV_006	plasma	Nanopore	TssA	15	0.13637
11	FMSEQ025_barcode06	LUAD_IV_006	plasma	Nanopore	TssA	30	0.18732
11	FMSEQ025_barcode06	LUAD_IV_006	plasma	Nanopore	TssA	45	0.17848
11	FMSEQ025_barcode06	LUAD_IV_006	plasma	Nanopore	TssA	60	0.16283
11	FMSEQ025_barcode06	LUAD_IV_006	plasma	Nanopore	TssA	75	0.12151
11	FMSEQ025_barcode06	LUAD_IV_006	plasma	Nanopore	TssA	90	0.24515
11	FMSEQ025_barcode06	LUAD_IV_006	plasma	Nanopore	TssA	105	0.33045
11	FMSEQ025_barcode06	LUAD_IV_006	plasma	Nanopore	TssA	120	0.42525
11	FMSEQ025_barcode06	LUAD_IV_006	plasma	Nanopore	TssA	135	0.44374
11	FMSEQ025_barcode06	LUAD_IV_006	plasma	Nanopore	TssA	150	0.38594
11	FMSEQ025_barcode06	LUAD_IV_006	plasma	Nanopore	TssA	165	0.41172
11	FMSEQ025_barcode06	LUAD_IV_006	plasma	Nanopore	TssA	180	0.32904
11	FMSEQ025_barcode06	LUAD_IV_006	plasma	Nanopore	TssA	195	0.24886
11	FMSEQ025_barcode06	LUAD_IV_006	plasma	Nanopore	TssA	210	0.12126
11	FMSEQ025_barcode06	LUAD_IV_006	plasma	Nanopore	TssA	225	0.03472
11	FMSEQ025_barcode06	LUAD_IV_006	plasma	Nanopore	TssA	240	0.10898
11	FMSEQ025_barcode06	LUAD_IV_006	plasma	Nanopore	TssA	255	0.21784
11	FMSEQ025_barcode06	LUAD_IV_006	plasma	Nanopore	TssA	270	0.34732
11	FMSEQ025_barcode06	LUAD_IV_006	plasma	Nanopore	TssA	285	0.43043
11	FMSEQ025_barcode06	LUAD_IV_006	plasma	Nanopore	TssA	300	0.42243
11	FMSEQ025_barcode06	LUAD_IV_006	plasma	Nanopore	TssA	315	0.38099
11	FMSEQ025_barcode06	LUAD_IV_006	plasma	Nanopore	TssA	330	0.38017
11	FMSEQ025_barcode06	LUAD_IV_006	plasma	Nanopore	TssA	345	0.3569
11	FMSEQ025_barcode06	LUAD_IV_006	plasma	Nanopore	TssA	360	0.16325
11	FMSEQ025_barcode06	LUAD_IV_006	plasma	Nanopore	TssA	375	0.10224
11	FMSEQ025_barcode06	LUAD_IV_006	plasma	Nanopore	TssA	390	0.11106
11	FMSEQ025_barcode06	LUAD_IV_006	plasma	Nanopore	TssA	405	0.35453
11	FMSEQ025_barcode06	LUAD_IV_006	plasma	Nanopore	TssA	420	0.29101
11	FMSEQ025_barcode06	LUAD_IV_006	plasma	Nanopore	TssA	435	0.6129
11	FMSEQ025_barcode06	LUAD_IV_006	plasma	Nanopore	TssA	450	0.74802
11	FMSEQ025_barcode06	LUAD_IV_006	plasma	Nanopore	TssA	465	0.85291
11	FMSEQ025_barcode06	LUAD_IV_006	plasma	Nanopore	TssA	480	0.92215
11	FMSEQ025_barcode06	LUAD_IV_006	plasma	Nanopore	TssA	495	0.78441
11	FMSEQ025_barcode06	LUAD_IV_006	plasma	Nanopore	TssA	510	0.42835
11	FMSEQ025_barcode06	LUAD_IV_006	plasma	Nanopore	TssA	525	0.47382
11	FMSEQ025_barcode06	LUAD_IV_006	plasma	Nanopore	TssA	540	0.54979
11	FMSEQ025_barcode06	LUAD_IV_006	plasma	Nanopore	TssA	555	0.66305
11	FMSEQ025_barcode06	LUAD_IV_006	plasma	Nanopore	TssA	570	0.69
11	FMSEQ025_barcode06	LUAD_IV_006	plasma	Nanopore	TssA	585	0.9071
11	FMSEQ025_barcode06	LUAD_IV_006	plasma	Nanopore	TssA	600	1.01102
11	FMSEQ025_barcode06	LUAD_IV_006	plasma	Nanopore	TssA	615	1.08397
11	FMSEQ025_barcode06	LUAD_IV_006	plasma	Nanopore	TssA	630	1.0554
11	FMSEQ025_barcode06	LUAD_IV_006	plasma	Nanopore	TssA	645	1.04949
11	FMSEQ025_barcode06	LUAD_IV_006	plasma	Nanopore	TssA	660	0.93177
11	FMSEQ025_barcode06	LUAD_IV_006	plasma	Nanopore	TssA	675	1.01302
11	FMSEQ025_barcode06	LUAD_IV_006	plasma	Nanopore	TssA	690	1.00984
11	FMSEQ025_barcode06	LUAD_IV_006	plasma	Nanopore	TssA	705	1.03562
11	FMSEQ025_barcode06	LUAD_IV_006	plasma	Nanopore	TssA	720	0.92857
11	FMSEQ025_barcode06	LUAD_IV_006	plasma	Nanopore	TssA	735	0.52931
11	FMSEQ025_barcode06	LUAD_IV_006	plasma	Nanopore	TssA	750	0.63
11	FMSEQ025_barcode06	LUAD_IV_006	plasma	Nanopore	TssA	765	0.61112
11	FMSEQ025_barcode06	LUAD_IV_006	plasma	Nanopore	TssA	780	0.62796
11	FMSEQ025_barcode06	LUAD_IV_006	plasma	Nanopore	TssA	795	0.74595
11	FMSEQ025_barcode06	LUAD_IV_006	plasma	Nanopore	TssA	810	0.6636
11	FMSEQ025_barcode06	LUAD_IV_006	plasma	Nanopore	TssA	825	0.62855
11	FMSEQ025_barcode06	LUAD_IV_006	plasma	Nanopore	TssA	840	0.61327
11	FMSEQ025_barcode06	LUAD_IV_006	plasma	Nanopore	TssA	855	0.66351
11	FMSEQ025_barcode06	LUAD_IV_006	plasma	Nanopore	TssA	870	0.6609
11	FMSEQ025_barcode06	LUAD_IV_006	plasma	Nanopore	TssA	885	0.55281
11	FMSEQ025_barcode06	LUAD_IV_006	plasma	Nanopore	TssA	900	0.65695
11	FMSEQ025_barcode06	LUAD_IV_006	plasma	Nanopore	TssA	915	0.62122
11	FMSEQ025_barcode06	LUAD_IV_006	plasma	Nanopore	TssA	930	0.62818
11	FMSEQ025_barcode06	LUAD_IV_006	plasma	Nanopore	TssA	945	0.39483
11	FMSEQ025_barcode06	LUAD_IV_006	plasma	Nanopore	TssA	960	0.37671
11	FMSEQ025_barcode06	LUAD_IV_006	plasma	Nanopore	TssA	975	0.27446
12	FMSEQ025_barcode06	LUAD_IV_006	plasma	Nanopore	Quies	-990	1.20547
12	FMSEQ025_barcode06	LUAD_IV_006	plasma	Nanopore	Quies	-975	1.15034
12	FMSEQ025_barcode06	LUAD_IV_006	plasma	Nanopore	Quies	-960	1.07988
12	FMSEQ025_barcode06	LUAD_IV_006	plasma	Nanopore	Quies	-945	1.13382
12	FMSEQ025_barcode06	LUAD_IV_006	plasma	Nanopore	Quies	-930	1.03493
12	FMSEQ025_barcode06	LUAD_IV_006	plasma	Nanopore	Quies	-915	0.95912
12	FMSEQ025_barcode06	LUAD_IV_006	plasma	Nanopore	Quies	-900	0.95087
12	FMSEQ025_barcode06	LUAD_IV_006	plasma	Nanopore	Quies	-885	0.91225
12	FMSEQ025_barcode06	LUAD_IV_006	plasma	Nanopore	Quies	-870	0.97113
12	FMSEQ025_barcode06	LUAD_IV_006	plasma	Nanopore	Quies	-855	0.92236
12	FMSEQ025_barcode06	LUAD_IV_006	plasma	Nanopore	Quies	-840	0.85961
12	FMSEQ025_barcode06	LUAD_IV_006	plasma	Nanopore	Quies	-825	0.85794
12	FMSEQ025_barcode06	LUAD_IV_006	plasma	Nanopore	Quies	-810	0.94996
12	FMSEQ025_barcode06	LUAD_IV_006	plasma	Nanopore	Quies	-795	0.97378
12	FMSEQ025_barcode06	LUAD_IV_006	plasma	Nanopore	Quies	-780	0.93926
12	FMSEQ025_barcode06	LUAD_IV_006	plasma	Nanopore	Quies	-765	0.83199
12	FMSEQ025_barcode06	LUAD_IV_006	plasma	Nanopore	Quies	-750	0.83
12	FMSEQ025_barcode06	LUAD_IV_006	plasma	Nanopore	Quies	-735	0.93275
12	FMSEQ025_barcode06	LUAD_IV_006	plasma	Nanopore	Quies	-720	1.07274
12	FMSEQ025_barcode06	LUAD_IV_006	plasma	Nanopore	Quies	-705	1.02759
12	FMSEQ025_barcode06	LUAD_IV_006	plasma	Nanopore	Quies	-690	1.07178
12	FMSEQ025_barcode06	LUAD_IV_006	plasma	Nanopore	Quies	-675	1.17932
12	FMSEQ025_barcode06	LUAD_IV_006	plasma	Nanopore	Quies	-660	1.21702
12	FMSEQ025_barcode06	LUAD_IV_006	plasma	Nanopore	Quies	-645	1.25675
12	FMSEQ025_barcode06	LUAD_IV_006	plasma	Nanopore	Quies	-630	1.36231
12	FMSEQ025_barcode06	LUAD_IV_006	plasma	Nanopore	Quies	-615	1.41747
12	FMSEQ025_barcode06	LUAD_IV_006	plasma	Nanopore	Quies	-600	1.53704
12	FMSEQ025_barcode06	LUAD_IV_006	plasma	Nanopore	Quies	-585	1.54556
12	FMSEQ025_barcode06	LUAD_IV_006	plasma	Nanopore	Quies	-570	1.45798
12	FMSEQ025_barcode06	LUAD_IV_006	plasma	Nanopore	Quies	-555	1.26939
12	FMSEQ025_barcode06	LUAD_IV_006	plasma	Nanopore	Quies	-540	1.21948
12	FMSEQ025_barcode06	LUAD_IV_006	plasma	Nanopore	Quies	-525	1.03584
12	FMSEQ025_barcode06	LUAD_IV_006	plasma	Nanopore	Quies	-510	0.82303
12	FMSEQ025_barcode06	LUAD_IV_006	plasma	Nanopore	Quies	-495	0.7399
12	FMSEQ025_barcode06	LUAD_IV_006	plasma	Nanopore	Quies	-480	0.81977
12	FMSEQ025_barcode06	LUAD_IV_006	plasma	Nanopore	Quies	-465	0.74173
12	FMSEQ025_barcode06	LUAD_IV_006	plasma	Nanopore	Quies	-450	0.65353
12	FMSEQ025_barcode06	LUAD_IV_006	plasma	Nanopore	Quies	-435	0.50371
12	FMSEQ025_barcode06	LUAD_IV_006	plasma	Nanopore	Quies	-420	0.51878
12	FMSEQ025_barcode06	LUAD_IV_006	plasma	Nanopore	Quies	-405	0.6503
12	FMSEQ025_barcode06	LUAD_IV_006	plasma	Nanopore	Quies	-390	0.80657
12	FMSEQ025_barcode06	LUAD_IV_006	plasma	Nanopore	Quies	-375	0.98493
12	FMSEQ025_barcode06	LUAD_IV_006	plasma	Nanopore	Quies	-360	1.0584
12	FMSEQ025_barcode06	LUAD_IV_006	plasma	Nanopore	Quies	-345	1.19633
12	FMSEQ025_barcode06	LUAD_IV_006	plasma	Nanopore	Quies	-330	1.29815
12	FMSEQ025_barcode06	LUAD_IV_006	plasma	Nanopore	Quies	-315	1.21773
12	FMSEQ025_barcode06	LUAD_IV_006	plasma	Nanopore	Quies	-300	0.98684
12	FMSEQ025_barcode06	LUAD_IV_006	plasma	Nanopore	Quies	-285	0.72659
12	FMSEQ025_barcode06	LUAD_IV_006	plasma	Nanopore	Quies	-270	0.74937
12	FMSEQ025_barcode06	LUAD_IV_006	plasma	Nanopore	Quies	-255	0.77349
12	FMSEQ025_barcode06	LUAD_IV_006	plasma	Nanopore	Quies	-240	0.69654
12	FMSEQ025_barcode06	LUAD_IV_006	plasma	Nanopore	Quies	-225	0.81388
12	FMSEQ025_barcode06	LUAD_IV_006	plasma	Nanopore	Quies	-210	0.75358
12	FMSEQ025_barcode06	LUAD_IV_006	plasma	Nanopore	Quies	-195	0.72847
12	FMSEQ025_barcode06	LUAD_IV_006	plasma	Nanopore	Quies	-180	0.99219
12	FMSEQ025_barcode06	LUAD_IV_006	plasma	Nanopore	Quies	-165	1.19608
12	FMSEQ025_barcode06	LUAD_IV_006	plasma	Nanopore	Quies	-150	1.23241
12	FMSEQ025_barcode06	LUAD_IV_006	plasma	Nanopore	Quies	-135	1.25003
12	FMSEQ025_barcode06	LUAD_IV_006	plasma	Nanopore	Quies	-120	1.45108
12	FMSEQ025_barcode06	LUAD_IV_006	plasma	Nanopore	Quies	-105	1.51153
12	FMSEQ025_barcode06	LUAD_IV_006	plasma	Nanopore	Quies	-90	1.54076
12	FMSEQ025_barcode06	LUAD_IV_006	plasma	Nanopore	Quies	-75	1.40778
12	FMSEQ025_barcode06	LUAD_IV_006	plasma	Nanopore	Quies	-60	1.20358
12	FMSEQ025_barcode06	LUAD_IV_006	plasma	Nanopore	Quies	-45	0.96526
12	FMSEQ025_barcode06	LUAD_IV_006	plasma	Nanopore	Quies	-30	0.96573
12	FMSEQ025_barcode06	LUAD_IV_006	plasma	Nanopore	Quies	-15	0.96415
12	FMSEQ025_barcode06	LUAD_IV_006	plasma	Nanopore	Quies	0	0.86529
12	FMSEQ025_barcode06	LUAD_IV_006	plasma	Nanopore	Quies	15	0.77454
12	FMSEQ025_barcode06	LUAD_IV_006	plasma	Nanopore	Quies	30	0.85387
12	FMSEQ025_barcode06	LUAD_IV_006	plasma	Nanopore	Quies	45	0.90531
12	FMSEQ025_barcode06	LUAD_IV_006	plasma	Nanopore	Quies	60	1.0464
12	FMSEQ025_barcode06	LUAD_IV_006	plasma	Nanopore	Quies	75	0.95406
12	FMSEQ025_barcode06	LUAD_IV_006	plasma	Nanopore	Quies	90	1.06267
12	FMSEQ025_barcode06	LUAD_IV_006	plasma	Nanopore	Quies	105	1.05043
12	FMSEQ025_barcode06	LUAD_IV_006	plasma	Nanopore	Quies	120	0.95353
12	FMSEQ025_barcode06	LUAD_IV_006	plasma	Nanopore	Quies	135	0.87588
12	FMSEQ025_barcode06	LUAD_IV_006	plasma	Nanopore	Quies	150	0.83971
12	FMSEQ025_barcode06	LUAD_IV_006	plasma	Nanopore	Quies	165	0.72947
12	FMSEQ025_barcode06	LUAD_IV_006	plasma	Nanopore	Quies	180	0.83213
12	FMSEQ025_barcode06	LUAD_IV_006	plasma	Nanopore	Quies	195	0.84695
12	FMSEQ025_barcode06	LUAD_IV_006	plasma	Nanopore	Quies	210	1.02135
12	FMSEQ025_barcode06	LUAD_IV_006	plasma	Nanopore	Quies	225	1.0699
12	FMSEQ025_barcode06	LUAD_IV_006	plasma	Nanopore	Quies	240	1.28586
12	FMSEQ025_barcode06	LUAD_IV_006	plasma	Nanopore	Quies	255	1.44647
12	FMSEQ025_barcode06	LUAD_IV_006	plasma	Nanopore	Quies	270	1.37183
12	FMSEQ025_barcode06	LUAD_IV_006	plasma	Nanopore	Quies	285	1.20585
12	FMSEQ025_barcode06	LUAD_IV_006	plasma	Nanopore	Quies	300	1.12036
12	FMSEQ025_barcode06	LUAD_IV_006	plasma	Nanopore	Quies	315	1.08246
12	FMSEQ025_barcode06	LUAD_IV_006	plasma	Nanopore	Quies	330	0.93238
12	FMSEQ025_barcode06	LUAD_IV_006	plasma	Nanopore	Quies	345	0.83796
12	FMSEQ025_barcode06	LUAD_IV_006	plasma	Nanopore	Quies	360	0.91477
12	FMSEQ025_barcode06	LUAD_IV_006	plasma	Nanopore	Quies	375	0.9423
12	FMSEQ025_barcode06	LUAD_IV_006	plasma	Nanopore	Quies	390	1.01819
12	FMSEQ025_barcode06	LUAD_IV_006	plasma	Nanopore	Quies	405	1.08487
12	FMSEQ025_barcode06	LUAD_IV_006	plasma	Nanopore	Quies	420	0.92225
12	FMSEQ025_barcode06	LUAD_IV_006	plasma	Nanopore	Quies	435	0.93494
12	FMSEQ025_barcode06	LUAD_IV_006	plasma	Nanopore	Quies	450	0.9266
12	FMSEQ025_barcode06	LUAD_IV_006	plasma	Nanopore	Quies	465	1.01537
12	FMSEQ025_barcode06	LUAD_IV_006	plasma	Nanopore	Quies	480	0.77145
12	FMSEQ025_barcode06	LUAD_IV_006	plasma	Nanopore	Quies	495	0.78052
12	FMSEQ025_barcode06	LUAD_IV_006	plasma	Nanopore	Quies	510	0.88709
12	FMSEQ025_barcode06	LUAD_IV_006	plasma	Nanopore	Quies	525	1.00716
12	FMSEQ025_barcode06	LUAD_IV_006	plasma	Nanopore	Quies	540	1.1018
12	FMSEQ025_barcode06	LUAD_IV_006	plasma	Nanopore	Quies	555	1.138
12	FMSEQ025_barcode06	LUAD_IV_006	plasma	Nanopore	Quies	570	1.11179
12	FMSEQ025_barcode06	LUAD_IV_006	plasma	Nanopore	Quies	585	1.08707
12	FMSEQ025_barcode06	LUAD_IV_006	plasma	Nanopore	Quies	600	1.00252
12	FMSEQ025_barcode06	LUAD_IV_006	plasma	Nanopore	Quies	615	1.00668
12	FMSEQ025_barcode06	LUAD_IV_006	plasma	Nanopore	Quies	630	0.87936
12	FMSEQ025_barcode06	LUAD_IV_006	plasma	Nanopore	Quies	645	0.74589
12	FMSEQ025_barcode06	LUAD_IV_006	plasma	Nanopore	Quies	660	0.82793
12	FMSEQ025_barcode06	LUAD_IV_006	plasma	Nanopore	Quies	675	0.83933
12	FMSEQ025_barcode06	LUAD_IV_006	plasma	Nanopore	Quies	690	0.90471
12	FMSEQ025_barcode06	LUAD_IV_006	plasma	Nanopore	Quies	705	0.91051
12	FMSEQ025_barcode06	LUAD_IV_006	plasma	Nanopore	Quies	720	0.83783
12	FMSEQ025_barcode06	LUAD_IV_006	plasma	Nanopore	Quies	735	0.81945
12	FMSEQ025_barcode06	LUAD_IV_006	plasma	Nanopore	Quies	750	0.82192
12	FMSEQ025_barcode06	LUAD_IV_006	plasma	Nanopore	Quies	765	0.86722
12	FMSEQ025_barcode06	LUAD_IV_006	plasma	Nanopore	Quies	780	0.92298
12	FMSEQ025_barcode06	LUAD_IV_006	plasma	Nanopore	Quies	795	0.76873
12	FMSEQ025_barcode06	LUAD_IV_006	plasma	Nanopore	Quies	810	0.82364
12	FMSEQ025_barcode06	LUAD_IV_006	plasma	Nanopore	Quies	825	0.77083
12	FMSEQ025_barcode06	LUAD_IV_006	plasma	Nanopore	Quies	840	0.70279
12	FMSEQ025_barcode06	LUAD_IV_006	plasma	Nanopore	Quies	855	0.80898
12	FMSEQ025_barcode06	LUAD_IV_006	plasma	Nanopore	Quies	870	0.95432
12	FMSEQ025_barcode06	LUAD_IV_006	plasma	Nanopore	Quies	885	1.14161
12	FMSEQ025_barcode06	LUAD_IV_006	plasma	Nanopore	Quies	900	1.21162
12	FMSEQ025_barcode06	LUAD_IV_006	plasma	Nanopore	Quies	915	1.29069
12	FMSEQ025_barcode06	LUAD_IV_006	plasma	Nanopore	Quies	930	1.33619
12	FMSEQ025_barcode06	LUAD_IV_006	plasma	Nanopore	Quies	945	1.25278
12	FMSEQ025_barcode06	LUAD_IV_006	plasma	Nanopore	Quies	960	1.19112
12	FMSEQ025_barcode06	LUAD_IV_006	plasma	Nanopore	Quies	975	0.98371
13	FMSEQ026_barcode02	BLCA_IV_001	urine	Nanopore	TssA	-990	1.31875
13	FMSEQ026_barcode02	BLCA_IV_001	urine	Nanopore	TssA	-975	1.11519
13	FMSEQ026_barcode02	BLCA_IV_001	urine	Nanopore	TssA	-960	1.06783
13	FMSEQ026_barcode02	BLCA_IV_001	urine	Nanopore	TssA	-945	0.90791
13	FMSEQ026_barcode02	BLCA_IV_001	urine	Nanopore	TssA	-930	1.0169
13	FMSEQ026_barcode02	BLCA_IV_001	urine	Nanopore	TssA	-915	1.02857
13	FMSEQ026_barcode02	BLCA_IV_001	urine	Nanopore	TssA	-900	1.11133
13	FMSEQ026_barcode02	BLCA_IV_001	urine	Nanopore	TssA	-885	1.23402
13	FMSEQ026_barcode02	BLCA_IV_001	urine	Nanopore	TssA	-870	1.24648
13	FMSEQ026_barcode02	BLCA_IV_001	urine	Nanopore	TssA	-855	1.31096
13	FMSEQ026_barcode02	BLCA_IV_001	urine	Nanopore	TssA	-840	1.1939
13	FMSEQ026_barcode02	BLCA_IV_001	urine	Nanopore	TssA	-825	1.08995
13	FMSEQ026_barcode02	BLCA_IV_001	urine	Nanopore	TssA	-810	1.00826
13	FMSEQ026_barcode02	BLCA_IV_001	urine	Nanopore	TssA	-795	0.8731
13	FMSEQ026_barcode02	BLCA_IV_001	urine	Nanopore	TssA	-780	0.90207
13	FMSEQ026_barcode02	BLCA_IV_001	urine	Nanopore	TssA	-765	0.90473
13	FMSEQ026_barcode02	BLCA_IV_001	urine	Nanopore	TssA	-750	1.01315
13	FMSEQ026_barcode02	BLCA_IV_001	urine	Nanopore	TssA	-735	1.07687
13	FMSEQ026_barcode02	BLCA_IV_001	urine	Nanopore	TssA	-720	1.03283
13	FMSEQ026_barcode02	BLCA_IV_001	urine	Nanopore	TssA	-705	1.04426
13	FMSEQ026_barcode02	BLCA_IV_001	urine	Nanopore	TssA	-690	0.9806
13	FMSEQ026_barcode02	BLCA_IV_001	urine	Nanopore	TssA	-675	0.96506
13	FMSEQ026_barcode02	BLCA_IV_001	urine	Nanopore	TssA	-660	0.92055
13	FMSEQ026_barcode02	BLCA_IV_001	urine	Nanopore	TssA	-645	0.84605
13	FMSEQ026_barcode02	BLCA_IV_001	urine	Nanopore	TssA	-630	0.85485
13	FMSEQ026_barcode02	BLCA_IV_001	urine	Nanopore	TssA	-615	0.94144
13	FMSEQ026_barcode02	BLCA_IV_001	urine	Nanopore	TssA	-600	0.95825
13	FMSEQ026_barcode02	BLCA_IV_001	urine	Nanopore	TssA	-585	0.97057
13	FMSEQ026_barcode02	BLCA_IV_001	urine	Nanopore	TssA	-570	0.92404
13	FMSEQ026_barcode02	BLCA_IV_001	urine	Nanopore	TssA	-555	0.91732
13	FMSEQ026_barcode02	BLCA_IV_001	urine	Nanopore	TssA	-540	0.95046
13	FMSEQ026_barcode02	BLCA_IV_001	urine	Nanopore	TssA	-525	0.95561
13	FMSEQ026_barcode02	BLCA_IV_001	urine	Nanopore	TssA	-510	0.96131
13	FMSEQ026_barcode02	BLCA_IV_001	urine	Nanopore	TssA	-495	0.93324
13	FMSEQ026_barcode02	BLCA_IV_001	urine	Nanopore	TssA	-480	0.98797
13	FMSEQ026_barcode02	BLCA_IV_001	urine	Nanopore	TssA	-465	0.93833
13	FMSEQ026_barcode02	BLCA_IV_001	urine	Nanopore	TssA	-450	0.85128
13	FMSEQ026_barcode02	BLCA_IV_001	urine	Nanopore	TssA	-435	0.84356
13	FMSEQ026_barcode02	BLCA_IV_001	urine	Nanopore	TssA	-420	0.74973
13	FMSEQ026_barcode02	BLCA_IV_001	urine	Nanopore	TssA	-405	0.78122
13	FMSEQ026_barcode02	BLCA_IV_001	urine	Nanopore	TssA	-390	0.78524
13	FMSEQ026_barcode02	BLCA_IV_001	urine	Nanopore	TssA	-375	0.80632
13	FMSEQ026_barcode02	BLCA_IV_001	urine	Nanopore	TssA	-360	0.85665
13	FMSEQ026_barcode02	BLCA_IV_001	urine	Nanopore	TssA	-345	0.87746
13	FMSEQ026_barcode02	BLCA_IV_001	urine	Nanopore	TssA	-330	0.86994
13	FMSEQ026_barcode02	BLCA_IV_001	urine	Nanopore	TssA	-315	0.85802
13	FMSEQ026_barcode02	BLCA_IV_001	urine	Nanopore	TssA	-300	0.85199
13	FMSEQ026_barcode02	BLCA_IV_001	urine	Nanopore	TssA	-285	0.81419
13	FMSEQ026_barcode02	BLCA_IV_001	urine	Nanopore	TssA	-270	0.78677
13	FMSEQ026_barcode02	BLCA_IV_001	urine	Nanopore	TssA	-255	0.80321
13	FMSEQ026_barcode02	BLCA_IV_001	urine	Nanopore	TssA	-240	0.75904
13	FMSEQ026_barcode02	BLCA_IV_001	urine	Nanopore	TssA	-225	0.69144
13	FMSEQ026_barcode02	BLCA_IV_001	urine	Nanopore	TssA	-210	0.71594
13	FMSEQ026_barcode02	BLCA_IV_001	urine	Nanopore	TssA	-195	0.65028
13	FMSEQ026_barcode02	BLCA_IV_001	urine	Nanopore	TssA	-180	0.57913
13	FMSEQ026_barcode02	BLCA_IV_001	urine	Nanopore	TssA	-165	0.57218
13	FMSEQ026_barcode02	BLCA_IV_001	urine	Nanopore	TssA	-150	0.48941
13	FMSEQ026_barcode02	BLCA_IV_001	urine	Nanopore	TssA	-135	0.53024
13	FMSEQ026_barcode02	BLCA_IV_001	urine	Nanopore	TssA	-120	0.58365
13	FMSEQ026_barcode02	BLCA_IV_001	urine	Nanopore	TssA	-105	0.619
13	FMSEQ026_barcode02	BLCA_IV_001	urine	Nanopore	TssA	-90	0.61579
13	FMSEQ026_barcode02	BLCA_IV_001	urine	Nanopore	TssA	-75	0.59938
13	FMSEQ026_barcode02	BLCA_IV_001	urine	Nanopore	TssA	-60	0.64248
13	FMSEQ026_barcode02	BLCA_IV_001	urine	Nanopore	TssA	-45	0.56492
13	FMSEQ026_barcode02	BLCA_IV_001	urine	Nanopore	TssA	-30	0.50091
13	FMSEQ026_barcode02	BLCA_IV_001	urine	Nanopore	TssA	-15	0.46888
13	FMSEQ026_barcode02	BLCA_IV_001	urine	Nanopore	TssA	0	0.47491
13	FMSEQ026_barcode02	BLCA_IV_001	urine	Nanopore	TssA	15	0.54835
13	FMSEQ026_barcode02	BLCA_IV_001	urine	Nanopore	TssA	30	0.55518
13	FMSEQ026_barcode02	BLCA_IV_001	urine	Nanopore	TssA	45	0.63168
13	FMSEQ026_barcode02	BLCA_IV_001	urine	Nanopore	TssA	60	0.67276
13	FMSEQ026_barcode02	BLCA_IV_001	urine	Nanopore	TssA	75	0.74975
13	FMSEQ026_barcode02	BLCA_IV_001	urine	Nanopore	TssA	90	0.74088
13	FMSEQ026_barcode02	BLCA_IV_001	urine	Nanopore	TssA	105	0.66225
13	FMSEQ026_barcode02	BLCA_IV_001	urine	Nanopore	TssA	120	0.56678
13	FMSEQ026_barcode02	BLCA_IV_001	urine	Nanopore	TssA	135	0.55055
13	FMSEQ026_barcode02	BLCA_IV_001	urine	Nanopore	TssA	150	0.58543
13	FMSEQ026_barcode02	BLCA_IV_001	urine	Nanopore	TssA	165	0.57491
13	FMSEQ026_barcode02	BLCA_IV_001	urine	Nanopore	TssA	180	0.59771
13	FMSEQ026_barcode02	BLCA_IV_001	urine	Nanopore	TssA	195	0.66556
13	FMSEQ026_barcode02	BLCA_IV_001	urine	Nanopore	TssA	210	0.74537
13	FMSEQ026_barcode02	BLCA_IV_001	urine	Nanopore	TssA	225	0.83016
13	FMSEQ026_barcode02	BLCA_IV_001	urine	Nanopore	TssA	240	0.84082
13	FMSEQ026_barcode02	BLCA_IV_001	urine	Nanopore	TssA	255	0.82672
13	FMSEQ026_barcode02	BLCA_IV_001	urine	Nanopore	TssA	270	0.7503
13	FMSEQ026_barcode02	BLCA_IV_001	urine	Nanopore	TssA	285	0.79779
13	FMSEQ026_barcode02	BLCA_IV_001	urine	Nanopore	TssA	300	0.76714
13	FMSEQ026_barcode02	BLCA_IV_001	urine	Nanopore	TssA	315	0.86701
13	FMSEQ026_barcode02	BLCA_IV_001	urine	Nanopore	TssA	330	0.85107
13	FMSEQ026_barcode02	BLCA_IV_001	urine	Nanopore	TssA	345	0.85134
13	FMSEQ026_barcode02	BLCA_IV_001	urine	Nanopore	TssA	360	0.98272
13	FMSEQ026_barcode02	BLCA_IV_001	urine	Nanopore	TssA	375	1.01479
13	FMSEQ026_barcode02	BLCA_IV_001	urine	Nanopore	TssA	390	1.02948
13	FMSEQ026_barcode02	BLCA_IV_001	urine	Nanopore	TssA	405	1.07046
13	FMSEQ026_barcode02	BLCA_IV_001	urine	Nanopore	TssA	420	1.01532
13	FMSEQ026_barcode02	BLCA_IV_001	urine	Nanopore	TssA	435	1.03267
13	FMSEQ026_barcode02	BLCA_IV_001	urine	Nanopore	TssA	450	0.99623
13	FMSEQ026_barcode02	BLCA_IV_001	urine	Nanopore	TssA	465	1.08105
13	FMSEQ026_barcode02	BLCA_IV_001	urine	Nanopore	TssA	480	1.01064
13	FMSEQ026_barcode02	BLCA_IV_001	urine	Nanopore	TssA	495	0.97807
13	FMSEQ026_barcode02	BLCA_IV_001	urine	Nanopore	TssA	510	1.06632
13	FMSEQ026_barcode02	BLCA_IV_001	urine	Nanopore	TssA	525	1.00824
13	FMSEQ026_barcode02	BLCA_IV_001	urine	Nanopore	TssA	540	1.0071
13	FMSEQ026_barcode02	BLCA_IV_001	urine	Nanopore	TssA	555	0.98307
13	FMSEQ026_barcode02	BLCA_IV_001	urine	Nanopore	TssA	570	0.89376
13	FMSEQ026_barcode02	BLCA_IV_001	urine	Nanopore	TssA	585	0.84364
13	FMSEQ026_barcode02	BLCA_IV_001	urine	Nanopore	TssA	600	0.88773
13	FMSEQ026_barcode02	BLCA_IV_001	urine	Nanopore	TssA	615	0.91727
13	FMSEQ026_barcode02	BLCA_IV_001	urine	Nanopore	TssA	630	0.98261
13	FMSEQ026_barcode02	BLCA_IV_001	urine	Nanopore	TssA	645	1.07247
13	FMSEQ026_barcode02	BLCA_IV_001	urine	Nanopore	TssA	660	1.23343
13	FMSEQ026_barcode02	BLCA_IV_001	urine	Nanopore	TssA	675	1.26477
13	FMSEQ026_barcode02	BLCA_IV_001	urine	Nanopore	TssA	690	1.32737
13	FMSEQ026_barcode02	BLCA_IV_001	urine	Nanopore	TssA	705	1.22219
13	FMSEQ026_barcode02	BLCA_IV_001	urine	Nanopore	TssA	720	1.13318
13	FMSEQ026_barcode02	BLCA_IV_001	urine	Nanopore	TssA	735	1.06159
13	FMSEQ026_barcode02	BLCA_IV_001	urine	Nanopore	TssA	750	0.99962
13	FMSEQ026_barcode02	BLCA_IV_001	urine	Nanopore	TssA	765	0.89788
13	FMSEQ026_barcode02	BLCA_IV_001	urine	Nanopore	TssA	780	0.9685
13	FMSEQ026_barcode02	BLCA_IV_001	urine	Nanopore	TssA	795	0.92548
13	FMSEQ026_barcode02	BLCA_IV_001	urine	Nanopore	TssA	810	0.99048
13	FMSEQ026_barcode02	BLCA_IV_001	urine	Nanopore	TssA	825	1.01734
13	FMSEQ026_barcode02	BLCA_IV_001	urine	Nanopore	TssA	840	1.10674
13	FMSEQ026_barcode02	BLCA_IV_001	urine	Nanopore	TssA	855	1.10371
13	FMSEQ026_barcode02	BLCA_IV_001	urine	Nanopore	TssA	870	1.10319
13	FMSEQ026_barcode02	BLCA_IV_001	urine	Nanopore	TssA	885	1.15527
13	FMSEQ026_barcode02	BLCA_IV_001	urine	Nanopore	TssA	900	1.16485
13	FMSEQ026_barcode02	BLCA_IV_001	urine	Nanopore	TssA	915	1.15724
13	FMSEQ026_barcode02	BLCA_IV_001	urine	Nanopore	TssA	930	1.18676
13	FMSEQ026_barcode02	BLCA_IV_001	urine	Nanopore	TssA	945	1.01062
13	FMSEQ026_barcode02	BLCA_IV_001	urine	Nanopore	TssA	960	1.03105
13	FMSEQ026_barcode02	BLCA_IV_001	urine	Nanopore	TssA	975	1.0555
14	FMSEQ026_barcode02	BLCA_IV_001	urine	Nanopore	Quies	-990	0.93245
14	FMSEQ026_barcode02	BLCA_IV_001	urine	Nanopore	Quies	-975	0.91751
14	FMSEQ026_barcode02	BLCA_IV_001	urine	Nanopore	Quies	-960	1.07983
14	FMSEQ026_barcode02	BLCA_IV_001	urine	Nanopore	Quies	-945	1.1494
14	FMSEQ026_barcode02	BLCA_IV_001	urine	Nanopore	Quies	-930	1.19492
14	FMSEQ026_barcode02	BLCA_IV_001	urine	Nanopore	Quies	-915	1.23632
14	FMSEQ026_barcode02	BLCA_IV_001	urine	Nanopore	Quies	-900	1.22397
14	FMSEQ026_barcode02	BLCA_IV_001	urine	Nanopore	Quies	-885	1.22188
14	FMSEQ026_barcode02	BLCA_IV_001	urine	Nanopore	Quies	-870	1.10543
14	FMSEQ026_barcode02	BLCA_IV_001	urine	Nanopore	Quies	-855	0.99903
14	FMSEQ026_barcode02	BLCA_IV_001	urine	Nanopore	Quies	-840	1.07661
14	FMSEQ026_barcode02	BLCA_IV_001	urine	Nanopore	Quies	-825	1.15256
14	FMSEQ026_barcode02	BLCA_IV_001	urine	Nanopore	Quies	-810	1.2246
14	FMSEQ026_barcode02	BLCA_IV_001	urine	Nanopore	Quies	-795	1.2508
14	FMSEQ026_barcode02	BLCA_IV_001	urine	Nanopore	Quies	-780	1.25091
14	FMSEQ026_barcode02	BLCA_IV_001	urine	Nanopore	Quies	-765	1.21931
14	FMSEQ026_barcode02	BLCA_IV_001	urine	Nanopore	Quies	-750	1.08893
14	FMSEQ026_barcode02	BLCA_IV_001	urine	Nanopore	Quies	-735	1.03697
14	FMSEQ026_barcode02	BLCA_IV_001	urine	Nanopore	Quies	-720	0.90479
14	FMSEQ026_barcode02	BLCA_IV_001	urine	Nanopore	Quies	-705	0.85814
14	FMSEQ026_barcode02	BLCA_IV_001	urine	Nanopore	Quies	-690	0.91328
14	FMSEQ026_barcode02	BLCA_IV_001	urine	Nanopore	Quies	-675	0.90618
14	FMSEQ026_barcode02	BLCA_IV_001	urine	Nanopore	Quies	-660	0.91075
14	FMSEQ026_barcode02	BLCA_IV_001	urine	Nanopore	Quies	-645	0.93349
14	FMSEQ026_barcode02	BLCA_IV_001	urine	Nanopore	Quies	-630	0.95832
14	FMSEQ026_barcode02	BLCA_IV_001	urine	Nanopore	Quies	-615	1.13287
14	FMSEQ026_barcode02	BLCA_IV_001	urine	Nanopore	Quies	-600	1.14439
14	FMSEQ026_barcode02	BLCA_IV_001	urine	Nanopore	Quies	-585	1.10408
14	FMSEQ026_barcode02	BLCA_IV_001	urine	Nanopore	Quies	-570	1.05246
14	FMSEQ026_barcode02	BLCA_IV_001	urine	Nanopore	Quies	-555	1.0875
14	FMSEQ026_barcode02	BLCA_IV_001	urine	Nanopore	Quies	-540	1.06073
14	FMSEQ026_barcode02	BLCA_IV_001	urine	Nanopore	Quies	-525	1.0106
14	FMSEQ026_barcode02	BLCA_IV_001	urine	Nanopore	Quies	-510	1.05275
14	FMSEQ026_barcode02	BLCA_IV_001	urine	Nanopore	Quies	-495	1.05816
14	FMSEQ026_barcode02	BLCA_IV_001	urine	Nanopore	Quies	-480	1.079
14	FMSEQ026_barcode02	BLCA_IV_001	urine	Nanopore	Quies	-465	1.17171
14	FMSEQ026_barcode02	BLCA_IV_001	urine	Nanopore	Quies	-450	1.11917
14	FMSEQ026_barcode02	BLCA_IV_001	urine	Nanopore	Quies	-435	1.06111
14	FMSEQ026_barcode02	BLCA_IV_001	urine	Nanopore	Quies	-420	0.95572
14	FMSEQ026_barcode02	BLCA_IV_001	urine	Nanopore	Quies	-405	0.93059
14	FMSEQ026_barcode02	BLCA_IV_001	urine	Nanopore	Quies	-390	0.92763
14	FMSEQ026_barcode02	BLCA_IV_001	urine	Nanopore	Quies	-375	0.89244
14	FMSEQ026_barcode02	BLCA_IV_001	urine	Nanopore	Quies	-360	0.97865
14	FMSEQ026_barcode02	BLCA_IV_001	urine	Nanopore	Quies	-345	0.96649
14	FMSEQ026_barcode02	BLCA_IV_001	urine	Nanopore	Quies	-330	0.97143
14	FMSEQ026_barcode02	BLCA_IV_001	urine	Nanopore	Quies	-315	0.99769
14	FMSEQ026_barcode02	BLCA_IV_001	urine	Nanopore	Quies	-300	0.97753
14	FMSEQ026_barcode02	BLCA_IV_001	urine	Nanopore	Quies	-285	1.03419
14	FMSEQ026_barcode02	BLCA_IV_001	urine	Nanopore	Quies	-270	0.93851
14	FMSEQ026_barcode02	BLCA_IV_001	urine	Nanopore	Quies	-255	0.93812
14	FMSEQ026_barcode02	BLCA_IV_001	urine	Nanopore	Quies	-240	0.93927
14	FMSEQ026_barcode02	BLCA_IV_001	urine	Nanopore	Quies	-225	0.78492
14	FMSEQ026_barcode02	BLCA_IV_001	urine	Nanopore	Quies	-210	0.77758
14	FMSEQ026_barcode02	BLCA_IV_001	urine	Nanopore	Quies	-195	0.67665
14	FMSEQ026_barcode02	BLCA_IV_001	urine	Nanopore	Quies	-180	0.69102
14	FMSEQ026_barcode02	BLCA_IV_001	urine	Nanopore	Quies	-165	0.72523
14	FMSEQ026_barcode02	BLCA_IV_001	urine	Nanopore	Quies	-150	0.74767
14	FMSEQ026_barcode02	BLCA_IV_001	urine	Nanopore	Quies	-135	0.90565
14	FMSEQ026_barcode02	BLCA_IV_001	urine	Nanopore	Quies	-120	0.95078
14	FMSEQ026_barcode02	BLCA_IV_001	urine	Nanopore	Quies	-105	1.04838
14	FMSEQ026_barcode02	BLCA_IV_001	urine	Nanopore	Quies	-90	1.12284
14	FMSEQ026_barcode02	BLCA_IV_001	urine	Nanopore	Quies	-75	1.15075
14	FMSEQ026_barcode02	BLCA_IV_001	urine	Nanopore	Quies	-60	1.24084
14	FMSEQ026_barcode02	BLCA_IV_001	urine	Nanopore	Quies	-45	1.1869
14	FMSEQ026_barcode02	BLCA_IV_001	urine	Nanopore	Quies	-30	1.13589
14	FMSEQ026_barcode02	BLCA_IV_001	urine	Nanopore	Quies	-15	0.99713
14	FMSEQ026_barcode02	BLCA_IV_001	urine	Nanopore	Quies	0	0.8651
14	FMSEQ026_barcode02	BLCA_IV_001	urine	Nanopore	Quies	15	0.84254
14	FMSEQ026_barcode02	BLCA_IV_001	urine	Nanopore	Quies	30	0.73319
14	FMSEQ026_barcode02	BLCA_IV_001	urine	Nanopore	Quies	45	0.77707
14	FMSEQ026_barcode02	BLCA_IV_001	urine	Nanopore	Quies	60	0.94898
14	FMSEQ026_barcode02	BLCA_IV_001	urine	Nanopore	Quies	75	1.09647
14	FMSEQ026_barcode02	BLCA_IV_001	urine	Nanopore	Quies	90	1.26279
14	FMSEQ026_barcode02	BLCA_IV_001	urine	Nanopore	Quies	105	1.37439
14	FMSEQ026_barcode02	BLCA_IV_001	urine	Nanopore	Quies	120	1.3865
14	FMSEQ026_barcode02	BLCA_IV_001	urine	Nanopore	Quies	135	1.34353
14	FMSEQ026_barcode02	BLCA_IV_001	urine	Nanopore	Quies	150	1.23867
14	FMSEQ026_barcode02	BLCA_IV_001	urine	Nanopore	Quies	165	1.17404
14	FMSEQ026_barcode02	BLCA_IV_001	urine	Nanopore	Quies	180	1.05788
14	FMSEQ026_barcode02	BLCA_IV_001	urine	Nanopore	Quies	195	1.05914
14	FMSEQ026_barcode02	BLCA_IV_001	urine	Nanopore	Quies	210	1.08155
14	FMSEQ026_barcode02	BLCA_IV_001	urine	Nanopore	Quies	225	1.03652
14	FMSEQ026_barcode02	BLCA_IV_001	urine	Nanopore	Quies	240	1.01177
14	FMSEQ026_barcode02	BLCA_IV_001	urine	Nanopore	Quies	255	1.01016
14	FMSEQ026_barcode02	BLCA_IV_001	urine	Nanopore	Quies	270	0.95546
14	FMSEQ026_barcode02	BLCA_IV_001	urine	Nanopore	Quies	285	0.95644
14	FMSEQ026_barcode02	BLCA_IV_001	urine	Nanopore	Quies	300	0.96186
14	FMSEQ026_barcode02	BLCA_IV_001	urine	Nanopore	Quies	315	1.01582
14	FMSEQ026_barcode02	BLCA_IV_001	urine	Nanopore	Quies	330	1.0488
14	FMSEQ026_barcode02	BLCA_IV_001	urine	Nanopore	Quies	345	1.10682
14	FMSEQ026_barcode02	BLCA_IV_001	urine	Nanopore	Quies	360	1.02601
14	FMSEQ026_barcode02	BLCA_IV_001	urine	Nanopore	Quies	375	1.04028
14	FMSEQ026_barcode02	BLCA_IV_001	urine	Nanopore	Quies	390	0.96121
14	FMSEQ026_barcode02	BLCA_IV_001	urine	Nanopore	Quies	405	0.97629
14	FMSEQ026_barcode02	BLCA_IV_001	urine	Nanopore	Quies	420	0.99406
14	FMSEQ026_barcode02	BLCA_IV_001	urine	Nanopore	Quies	435	0.96621
14	FMSEQ026_barcode02	BLCA_IV_001	urine	Nanopore	Quies	450	1.02856
14	FMSEQ026_barcode02	BLCA_IV_001	urine	Nanopore	Quies	465	1.01489
14	FMSEQ026_barcode02	BLCA_IV_001	urine	Nanopore	Quies	480	0.93505
14	FMSEQ026_barcode02	BLCA_IV_001	urine	Nanopore	Quies	495	0.88999
14	FMSEQ026_barcode02	BLCA_IV_001	urine	Nanopore	Quies	510	0.7532
14	FMSEQ026_barcode02	BLCA_IV_001	urine	Nanopore	Quies	525	0.79299
14	FMSEQ026_barcode02	BLCA_IV_001	urine	Nanopore	Quies	540	0.7418
14	FMSEQ026_barcode02	BLCA_IV_001	urine	Nanopore	Quies	555	0.80111
14	FMSEQ026_barcode02	BLCA_IV_001	urine	Nanopore	Quies	570	0.8673
14	FMSEQ026_barcode02	BLCA_IV_001	urine	Nanopore	Quies	585	0.92057
14	FMSEQ026_barcode02	BLCA_IV_001	urine	Nanopore	Quies	600	1.10754
14	FMSEQ026_barcode02	BLCA_IV_001	urine	Nanopore	Quies	615	1.14177
14	FMSEQ026_barcode02	BLCA_IV_001	urine	Nanopore	Quies	630	1.12237
14	FMSEQ026_barcode02	BLCA_IV_001	urine	Nanopore	Quies	645	1.09002
14	FMSEQ026_barcode02	BLCA_IV_001	urine	Nanopore	Quies	660	1.02373
14	FMSEQ026_barcode02	BLCA_IV_001	urine	Nanopore	Quies	675	1.03334
14	FMSEQ026_barcode02	BLCA_IV_001	urine	Nanopore	Quies	690	1.02389
14	FMSEQ026_barcode02	BLCA_IV_001	urine	Nanopore	Quies	705	1.02142
14	FMSEQ026_barcode02	BLCA_IV_001	urine	Nanopore	Quies	720	1.02739
14	FMSEQ026_barcode02	BLCA_IV_001	urine	Nanopore	Quies	735	1.06042
14	FMSEQ026_barcode02	BLCA_IV_001	urine	Nanopore	Quies	750	1.13175
14	FMSEQ026_barcode02	BLCA_IV_001	urine	Nanopore	Quies	765	1.20294
14	FMSEQ026_barcode02	BLCA_IV_001	urine	Nanopore	Quies	780	1.23097
14	FMSEQ026_barcode02	BLCA_IV_001	urine	Nanopore	Quies	795	1.12921
14	FMSEQ026_barcode02	BLCA_IV_001	urine	Nanopore	Quies	810	1.07207
14	FMSEQ026_barcode02	BLCA_IV_001	urine	Nanopore	Quies	825	1.05908
14	FMSEQ026_barcode02	BLCA_IV_001	urine	Nanopore	Quies	840	1.03078
14	FMSEQ026_barcode02	BLCA_IV_001	urine	Nanopore	Quies	855	0.93721
14	FMSEQ026_barcode02	BLCA_IV_001	urine	Nanopore	Quies	870	0.84701
14	FMSEQ026_barcode02	BLCA_IV_001	urine	Nanopore	Quies	885	0.8728
14	FMSEQ026_barcode02	BLCA_IV_001	urine	Nanopore	Quies	900	0.87164
14	FMSEQ026_barcode02	BLCA_IV_001	urine	Nanopore	Quies	915	1.01414
14	FMSEQ026_barcode02	BLCA_IV_001	urine	Nanopore	Quies	930	1.00065
14	FMSEQ026_barcode02	BLCA_IV_001	urine	Nanopore	Quies	945	0.96668
14	FMSEQ026_barcode02	BLCA_IV_001	urine	Nanopore	Quies	960	1.05055
14	FMSEQ026_barcode02	BLCA_IV_001	urine	Nanopore	Quies	975	1.08089
15	FMSEQ026_barcode03	BLCA_IV_002	urine	Nanopore	TssA	-990	1.07898
15	FMSEQ026_barcode03	BLCA_IV_002	urine	Nanopore	TssA	-975	1.11213
15	FMSEQ026_barcode03	BLCA_IV_002	urine	Nanopore	TssA	-960	1.1266
15	FMSEQ026_barcode03	BLCA_IV_002	urine	Nanopore	TssA	-945	1.14274
15	FMSEQ026_barcode03	BLCA_IV_002	urine	Nanopore	TssA	-930	1.14525
15	FMSEQ026_barcode03	BLCA_IV_002	urine	Nanopore	TssA	-915	1.16052
15	FMSEQ026_barcode03	BLCA_IV_002	urine	Nanopore	TssA	-900	1.06974
15	FMSEQ026_barcode03	BLCA_IV_002	urine	Nanopore	TssA	-885	1.04586
15	FMSEQ026_barcode03	BLCA_IV_002	urine	Nanopore	TssA	-870	0.96668
15	FMSEQ026_barcode03	BLCA_IV_002	urine	Nanopore	TssA	-855	0.98119
15	FMSEQ026_barcode03	BLCA_IV_002	urine	Nanopore	TssA	-840	0.95659
15	FMSEQ026_barcode03	BLCA_IV_002	urine	Nanopore	TssA	-825	0.99969
15	FMSEQ026_barcode03	BLCA_IV_002	urine	Nanopore	TssA	-810	0.97742
15	FMSEQ026_barcode03	BLCA_IV_002	urine	Nanopore	TssA	-795	0.96364
15	FMSEQ026_barcode03	BLCA_IV_002	urine	Nanopore	TssA	-780	0.99306
15	FMSEQ026_barcode03	BLCA_IV_002	urine	Nanopore	TssA	-765	1.0096
15	FMSEQ026_barcode03	BLCA_IV_002	urine	Nanopore	TssA	-750	0.99004
15	FMSEQ026_barcode03	BLCA_IV_002	urine	Nanopore	TssA	-735	0.98147
15	FMSEQ026_barcode03	BLCA_IV_002	urine	Nanopore	TssA	-720	0.99439
15	FMSEQ026_barcode03	BLCA_IV_002	urine	Nanopore	TssA	-705	1.01756
15	FMSEQ026_barcode03	BLCA_IV_002	urine	Nanopore	TssA	-690	1.04561
15	FMSEQ026_barcode03	BLCA_IV_002	urine	Nanopore	TssA	-675	1.07693
15	FMSEQ026_barcode03	BLCA_IV_002	urine	Nanopore	TssA	-660	1.07472
15	FMSEQ026_barcode03	BLCA_IV_002	urine	Nanopore	TssA	-645	1.05398
15	FMSEQ026_barcode03	BLCA_IV_002	urine	Nanopore	TssA	-630	1.09169
15	FMSEQ026_barcode03	BLCA_IV_002	urine	Nanopore	TssA	-615	1.07069
15	FMSEQ026_barcode03	BLCA_IV_002	urine	Nanopore	TssA	-600	0.98661
15	FMSEQ026_barcode03	BLCA_IV_002	urine	Nanopore	TssA	-585	0.90436
15	FMSEQ026_barcode03	BLCA_IV_002	urine	Nanopore	TssA	-570	0.89507
15	FMSEQ026_barcode03	BLCA_IV_002	urine	Nanopore	TssA	-555	0.81377
15	FMSEQ026_barcode03	BLCA_IV_002	urine	Nanopore	TssA	-540	0.7769
15	FMSEQ026_barcode03	BLCA_IV_002	urine	Nanopore	TssA	-525	0.73346
15	FMSEQ026_barcode03	BLCA_IV_002	urine	Nanopore	TssA	-510	0.77553
15	FMSEQ026_barcode03	BLCA_IV_002	urine	Nanopore	TssA	-495	0.81629
15	FMSEQ026_barcode03	BLCA_IV_002	urine	Nanopore	TssA	-480	0.89771
15	FMSEQ026_barcode03	BLCA_IV_002	urine	Nanopore	TssA	-465	0.92015
15	FMSEQ026_barcode03	BLCA_IV_002	urine	Nanopore	TssA	-450	0.93283
15	FMSEQ026_barcode03	BLCA_IV_002	urine	Nanopore	TssA	-435	0.97261
15	FMSEQ026_barcode03	BLCA_IV_002	urine	Nanopore	TssA	-420	0.90009
15	FMSEQ026_barcode03	BLCA_IV_002	urine	Nanopore	TssA	-405	0.84735
15	FMSEQ026_barcode03	BLCA_IV_002	urine	Nanopore	TssA	-390	0.79781
15	FMSEQ026_barcode03	BLCA_IV_002	urine	Nanopore	TssA	-375	0.74527
15	FMSEQ026_barcode03	BLCA_IV_002	urine	Nanopore	TssA	-360	0.80375
15	FMSEQ026_barcode03	BLCA_IV_002	urine	Nanopore	TssA	-345	0.82975
15	FMSEQ026_barcode03	BLCA_IV_002	urine	Nanopore	TssA	-330	0.8343
15	FMSEQ026_barcode03	BLCA_IV_002	urine	Nanopore	TssA	-315	0.84939
15	FMSEQ026_barcode03	BLCA_IV_002	urine	Nanopore	TssA	-300	0.86776
15	FMSEQ026_barcode03	BLCA_IV_002	urine	Nanopore	TssA	-285	0.8467
15	FMSEQ026_barcode03	BLCA_IV_002	urine	Nanopore	TssA	-270	0.72143
15	FMSEQ026_barcode03	BLCA_IV_002	urine	Nanopore	TssA	-255	0.74149
15	FMSEQ026_barcode03	BLCA_IV_002	urine	Nanopore	TssA	-240	0.65413
15	FMSEQ026_barcode03	BLCA_IV_002	urine	Nanopore	TssA	-225	0.62217
15	FMSEQ026_barcode03	BLCA_IV_002	urine	Nanopore	TssA	-210	0.58907
15	FMSEQ026_barcode03	BLCA_IV_002	urine	Nanopore	TssA	-195	0.55454
15	FMSEQ026_barcode03	BLCA_IV_002	urine	Nanopore	TssA	-180	0.5503
15	FMSEQ026_barcode03	BLCA_IV_002	urine	Nanopore	TssA	-165	0.57223
15	FMSEQ026_barcode03	BLCA_IV_002	urine	Nanopore	TssA	-150	0.5854
15	FMSEQ026_barcode03	BLCA_IV_002	urine	Nanopore	TssA	-135	0.57425
15	FMSEQ026_barcode03	BLCA_IV_002	urine	Nanopore	TssA	-120	0.55199
15	FMSEQ026_barcode03	BLCA_IV_002	urine	Nanopore	TssA	-105	0.59216
15	FMSEQ026_barcode03	BLCA_IV_002	urine	Nanopore	TssA	-90	0.57569
15	FMSEQ026_barcode03	BLCA_IV_002	urine	Nanopore	TssA	-75	0.61452
15	FMSEQ026_barcode03	BLCA_IV_002	urine	Nanopore	TssA	-60	0.56859
15	FMSEQ026_barcode03	BLCA_IV_002	urine	Nanopore	TssA	-45	0.56382
15	FMSEQ026_barcode03	BLCA_IV_002	urine	Nanopore	TssA	-30	0.58744
15	FMSEQ026_barcode03	BLCA_IV_002	urine	Nanopore	TssA	-15	0.59089
15	FMSEQ026_barcode03	BLCA_IV_002	urine	Nanopore	TssA	0	0.60908
15	FMSEQ026_barcode03	BLCA_IV_002	urine	Nanopore	TssA	15	0.59845
15	FMSEQ026_barcode03	BLCA_IV_002	urine	Nanopore	TssA	30	0.61315
15	FMSEQ026_barcode03	BLCA_IV_002	urine	Nanopore	TssA	45	0.62702
15	FMSEQ026_barcode03	BLCA_IV_002	urine	Nanopore	TssA	60	0.62251
15	FMSEQ026_barcode03	BLCA_IV_002	urine	Nanopore	TssA	75	0.62825
15	FMSEQ026_barcode03	BLCA_IV_002	urine	Nanopore	TssA	90	0.59876
15	FMSEQ026_barcode03	BLCA_IV_002	urine	Nanopore	TssA	105	0.59124
15	FMSEQ026_barcode03	BLCA_IV_002	urine	Nanopore	TssA	120	0.58001
15	FMSEQ026_barcode03	BLCA_IV_002	urine	Nanopore	TssA	135	0.53998
15	FMSEQ026_barcode03	BLCA_IV_002	urine	Nanopore	TssA	150	0.54147
15	FMSEQ026_barcode03	BLCA_IV_002	urine	Nanopore	TssA	165	0.55021
15	FMSEQ026_barcode03	BLCA_IV_002	urine	Nanopore	TssA	180	0.58746
15	FMSEQ026_barcode03	BLCA_IV_002	urine	Nanopore	TssA	195	0.64015
15	FMSEQ026_barcode03	BLCA_IV_002	urine	Nanopore	TssA	210	0.68739
15	FMSEQ026_barcode03	BLCA_IV_002	urine	Nanopore	TssA	225	0.71752
15	FMSEQ026_barcode03	BLCA_IV_002	urine	Nanopore	TssA	240	0.72655
15	FMSEQ026_barcode03	BLCA_IV_002	urine	Nanopore	TssA	255	0.73492
15	FMSEQ026_barcode03	BLCA_IV_002	urine	Nanopore	TssA	270	0.77328
15	FMSEQ026_barcode03	BLCA_IV_002	urine	Nanopore	TssA	285	0.77957
15	FMSEQ026_barcode03	BLCA_IV_002	urine	Nanopore	TssA	300	0.79329
15	FMSEQ026_barcode03	BLCA_IV_002	urine	Nanopore	TssA	315	0.77716
15	FMSEQ026_barcode03	BLCA_IV_002	urine	Nanopore	TssA	330	0.79547
15	FMSEQ026_barcode03	BLCA_IV_002	urine	Nanopore	TssA	345	0.83285
15	FMSEQ026_barcode03	BLCA_IV_002	urine	Nanopore	TssA	360	0.83678
15	FMSEQ026_barcode03	BLCA_IV_002	urine	Nanopore	TssA	375	0.82008
15	FMSEQ026_barcode03	BLCA_IV_002	urine	Nanopore	TssA	390	0.81864
15	FMSEQ026_barcode03	BLCA_IV_002	urine	Nanopore	TssA	405	0.87485
15	FMSEQ026_barcode03	BLCA_IV_002	urine	Nanopore	TssA	420	0.93034
15	FMSEQ026_barcode03	BLCA_IV_002	urine	Nanopore	TssA	435	1.02592
15	FMSEQ026_barcode03	BLCA_IV_002	urine	Nanopore	TssA	450	1.03973
15	FMSEQ026_barcode03	BLCA_IV_002	urine	Nanopore	TssA	465	0.99211
15	FMSEQ026_barcode03	BLCA_IV_002	urine	Nanopore	TssA	480	1.00079
15	FMSEQ026_barcode03	BLCA_IV_002	urine	Nanopore	TssA	495	0.98121
15	FMSEQ026_barcode03	BLCA_IV_002	urine	Nanopore	TssA	510	0.98361
15	FMSEQ026_barcode03	BLCA_IV_002	urine	Nanopore	TssA	525	0.93769
15	FMSEQ026_barcode03	BLCA_IV_002	urine	Nanopore	TssA	540	0.94299
15	FMSEQ026_barcode03	BLCA_IV_002	urine	Nanopore	TssA	555	0.93125
15	FMSEQ026_barcode03	BLCA_IV_002	urine	Nanopore	TssA	570	0.93479
15	FMSEQ026_barcode03	BLCA_IV_002	urine	Nanopore	TssA	585	0.9821
15	FMSEQ026_barcode03	BLCA_IV_002	urine	Nanopore	TssA	600	0.97835
15	FMSEQ026_barcode03	BLCA_IV_002	urine	Nanopore	TssA	615	0.94324
15	FMSEQ026_barcode03	BLCA_IV_002	urine	Nanopore	TssA	630	0.96589
15	FMSEQ026_barcode03	BLCA_IV_002	urine	Nanopore	TssA	645	0.9916
15	FMSEQ026_barcode03	BLCA_IV_002	urine	Nanopore	TssA	660	1.01399
15	FMSEQ026_barcode03	BLCA_IV_002	urine	Nanopore	TssA	675	1.03546
15	FMSEQ026_barcode03	BLCA_IV_002	urine	Nanopore	TssA	690	1
15	FMSEQ026_barcode03	BLCA_IV_002	urine	Nanopore	TssA	705	0.97907
15	FMSEQ026_barcode03	BLCA_IV_002	urine	Nanopore	TssA	720	1.0311
15	FMSEQ026_barcode03	BLCA_IV_002	urine	Nanopore	TssA	735	1.07301
15	FMSEQ026_barcode03	BLCA_IV_002	urine	Nanopore	TssA	750	1.07428
15	FMSEQ026_barcode03	BLCA_IV_002	urine	Nanopore	TssA	765	1.07343
15	FMSEQ026_barcode03	BLCA_IV_002	urine	Nanopore	TssA	780	1.08542
15	FMSEQ026_barcode03	BLCA_IV_002	urine	Nanopore	TssA	795	1.13756
15	FMSEQ026_barcode03	BLCA_IV_002	urine	Nanopore	TssA	810	1.06648
15	FMSEQ026_barcode03	BLCA_IV_002	urine	Nanopore	TssA	825	1.0383
15	FMSEQ026_barcode03	BLCA_IV_002	urine	Nanopore	TssA	840	0.91809
15	FMSEQ026_barcode03	BLCA_IV_002	urine	Nanopore	TssA	855	0.90399
15	FMSEQ026_barcode03	BLCA_IV_002	urine	Nanopore	TssA	870	0.95638
15	FMSEQ026_barcode03	BLCA_IV_002	urine	Nanopore	TssA	885	0.96357
15	FMSEQ026_barcode03	BLCA_IV_002	urine	Nanopore	TssA	900	0.96262
15	FMSEQ026_barcode03	BLCA_IV_002	urine	Nanopore	TssA	915	1.03863
15	FMSEQ026_barcode03	BLCA_IV_002	urine	Nanopore	TssA	930	1.079
15	FMSEQ026_barcode03	BLCA_IV_002	urine	Nanopore	TssA	945	1.10612
15	FMSEQ026_barcode03	BLCA_IV_002	urine	Nanopore	TssA	960	1.06459
15	FMSEQ026_barcode03	BLCA_IV_002	urine	Nanopore	TssA	975	1.09297
16	FMSEQ026_barcode03	BLCA_IV_002	urine	Nanopore	Quies	-990	1.00376
16	FMSEQ026_barcode03	BLCA_IV_002	urine	Nanopore	Quies	-975	0.98267
16	FMSEQ026_barcode03	BLCA_IV_002	urine	Nanopore	Quies	-960	1.05111
16	FMSEQ026_barcode03	BLCA_IV_002	urine	Nanopore	Quies	-945	1.07341
16	FMSEQ026_barcode03	BLCA_IV_002	urine	Nanopore	Quies	-930	1.08175
16	FMSEQ026_barcode03	BLCA_IV_002	urine	Nanopore	Quies	-915	1.0858
16	FMSEQ026_barcode03	BLCA_IV_002	urine	Nanopore	Quies	-900	1.06707
16	FMSEQ026_barcode03	BLCA_IV_002	urine	Nanopore	Quies	-885	1.0676
16	FMSEQ026_barcode03	BLCA_IV_002	urine	Nanopore	Quies	-870	0.9644
16	FMSEQ026_barcode03	BLCA_IV_002	urine	Nanopore	Quies	-855	0.8713
16	FMSEQ026_barcode03	BLCA_IV_002	urine	Nanopore	Quies	-840	0.88239
16	FMSEQ026_barcode03	BLCA_IV_002	urine	Nanopore	Quies	-825	0.81428
16	FMSEQ026_barcode03	BLCA_IV_002	urine	Nanopore	Quies	-810	0.86494
16	FMSEQ026_barcode03	BLCA_IV_002	urine	Nanopore	Quies	-795	0.92423
16	FMSEQ026_barcode03	BLCA_IV_002	urine	Nanopore	Quies	-780	1.01824
16	FMSEQ026_barcode03	BLCA_IV_002	urine	Nanopore	Quies	-765	1.09727
16	FMSEQ026_barcode03	BLCA_IV_002	urine	Nanopore	Quies	-750	1.14287
16	FMSEQ026_barcode03	BLCA_IV_002	urine	Nanopore	Quies	-735	1.1262
16	FMSEQ026_barcode03	BLCA_IV_002	urine	Nanopore	Quies	-720	1.04792
[truncated: 9,617 more rows]
