# Supplementary material for: Real‐time analysis of the cancer genome and fragmentome from plasma and urine cell‐free DNA using nanopore sequencing
Source: EMBO Mol Med. 2023 Nov 9;15(12):e17282. doi: 10.15252/emmm.202217282 (PMC10701599; doi:10.15252/emmm.202217282)
Supplement: Supplementary file 6 — Source Data for Figure 2 [file EMMM-15-e17282-s006.zip › EMM-2022-17282-V4-Figure_2G_Source_Data-sd.csv]

	sample	genome	mean_coverage_Illumina_subset	mean_coverage_Nanopore	central_coverage_Illumina_subset	central_coverage_Nanopore	amplitude_Illumina_subset	amplitude_Nanopore	mean_reads_per_bp_in_normalization_window_Illumina_subset	mean_reads_per_bp_in_normalization_window_Nanopore	mean_reads_per_bp_in_saved_window_Illumina_subset	mean_reads_per_bp_in_saved_window_Nanopore
1	1	TSS	0.59457	0.70535	0.16391	0.31181	3.08717	1.94543	1.00E-05	3.00E-05	1.00E-05	2.00E-05
2	2	TSS	0.62378	0.68855	0.19574	0.34581	5.55202	1.96285	2.00E-05	4.00E-05	1.00E-05	3.00E-05
3	3	TSS	0.72499	0.7866	0.20207	0.40089	3.19611	1.43781	3.00E-05	9.00E-05	2.00E-05	7.00E-05
4	4	TSS	0.63456	0.66369	0.49957	0.17583	2.41718	4.02498	2.00E-05	6.00E-05	1.00E-05	4.00E-05
5	5	TSS	0.56647	0.65113	0.27196	0.41429	2.47511	0.82897	2.00E-05	4.00E-05	1.00E-05	3.00E-05
6	6	TSS	0.61084	0.57263	0.34744	0.09672	8.64998	3.6806	1.00E-05	1.00E-05	0	1.00E-05
7	9	TSS	0.64706	0.69816	0.28968	0.23714	0.57609	2.84174	7.00E-05	0.00016	5.00E-05	0.00011
8	13	TSS	0.689	0.73039	0.38075	0.52628	2.338	0.61083	7.00E-05	0.00016	5.00E-05	0.00012
9	14	TSS	0.6445	0.68734	0.28537	0.3263	1.31931	3.05141	6.00E-05	1.00E-04	4.00E-05	7.00E-05
10	15	TSS	0.54819	0.60509	0.20408	0.17257	5.42283	12.19472	0	1.00E-05	0	0
11	16	TSS	0.67578	0.65731	0.30416	0.18333	1.13487	1.27617	5.00E-05	8.00E-05	3.00E-05	5.00E-05
12	18	TSS	0.8433	0.77846	0.65714	0.38755	2.17119	1.11295	0.00013	0.00036	0.00011	0.00028
13	19	TSS	0.63904	0.73713	0.27229	0.31912	0.32415	0.71974	7.00E-05	0.00015	4.00E-05	0.00011
14	1	NRR	1.01692	1.04899	0.95215	0.94828	7.77937	2.60384	2.00E-05	3.00E-05	2.00E-05	3.00E-05
15	2	NRR	1.00786	1.00187	0.78495	1.14713	2.54544	2.94873	2.00E-05	5.00E-05	2.00E-05	5.00E-05
16	3	NRR	1.04782	0.98502	1.07536	0.99803	2.84184	0.98441	3.00E-05	9.00E-05	3.00E-05	9.00E-05
17	4	NRR	1.03401	0.98261	0.96899	0.95409	6.23757	2.54899	3.00E-05	7.00E-05	3.00E-05	6.00E-05
18	5	NRR	1.02118	0.99056	0.72826	0.96027	4.28669	2.29291	2.00E-05	5.00E-05	2.00E-05	5.00E-05
19	6	NRR	1.10465	1.00242	1.09026	0.89243	6.30848	2.56424	1.00E-05	2.00E-05	1.00E-05	2.00E-05
20	9	NRR	0.96468	1.00599	1.07176	1.01291	1.97401	1.52126	9.00E-05	0.00018	8.00E-05	0.00018
21	13	NRR	1.01955	0.9992	0.94755	0.95686	3.61962	0.44808	8.00E-05	0.00018	8.00E-05	0.00018
22	14	NRR	1.02744	0.99919	1.18723	1.00504	1.4581	1.33084	8.00E-05	0.00011	8.00E-05	0.00011
23	15	NRR	0.88432	0.93177	1.36501	0.69126	5.27134	7.46696	0	1.00E-05	0	1.00E-05
24	16	NRR	0.9909	0.98378	1.11985	0.8413	1.71402	3.14901	6.00E-05	9.00E-05	6.00E-05	8.00E-05
25	18	NRR	0.99461	0.98996	0.97042	1.04883	1.61586	1.51667	0.00015	0.00034	0.00015	0.00034
26	19	NRR	0.96336	0.9786	1.05846	1.01099	2.25711	2.33973	8.00E-05	0.00015	8.00E-05	0.00015
