# Supplementary material for: Real‐time analysis of the cancer genome and fragmentome from plasma and urine cell‐free DNA using nanopore sequencing
Source: EMBO Mol Med. 2023 Nov 9;15(12):e17282. doi: 10.15252/emmm.202217282 (PMC10701599; doi:10.15252/emmm.202217282)
Supplement: Supplementary file 7 — Source Data for Figure 3 [file EMMM-15-e17282-s005.zip]

Archive with 2 entries (2 files):
- EMM-2022-17282-V4-Figure_2A_and_3A_Source_Data-sd.csv
- EMM-2022-17282-V4-Figure_2F_3C_Source_Data-sd.csv
